# Supplementary material for: Mapping a double flower phenotype-associated gene DcAP2L in Dianthus chinensis
Source: J Exp Bot. 2020 Jan 28;71(6):1915–27. doi: 10.1093/jxb/erz558 (PMC7242084; doi:10.1093/jxb/erz558)
Supplement: erz558_suppl_Supplementary_Data_1 [file erz558_suppl_supplementary_data_1.xls]

## Sheet: Locus_seq
Locus	Col	Ref	Alt	Seq
R1-415	20	C	T	AATTCTCTCCGAATTAGAATTGTGTTCTCGGTAAAAATCCATCAGTCAATTCCTTAACATTCGTCATCTCAAAATTTGAAATTGTTCTATTAGATTGTTGGAAATTGGTATACAGACGAATGGAAATTGACAATGATAACCACAC
R1-445	113	T	C	AATTCACGGATAACAATTTGATGTGTTACTGTGTTCTATAGTGATGATGCTCGTCTTAGCTTGGCTTGCAGCTAATTTAATGAGCTTATGTATTTTCACTTTCTCTACAGAGTGAAGACAAATACCGATGCAGTGAAACAGGATA
R1-650	85	G	T	AATTCACTCGATTTAAGCTATGGTTAATAAAGCCGTAACATTGTTGTCTTTTATTGTTCCCAAACCTCGGTTCTCTTTCCGACGTGTTCGACAATTTGTACACGCTGAAGTTTTCGTTTTCTTGATAGATGTGCAAATAAACTGA
R1-698	36	G	T	AATTCGACCTTTAACTGAACCGTTTTCGTTAACAATTTAAATATGCTAAACTGAGGGTTTTAAACTATCTTTTTGCATTTGCATTTGCATTCTTTTACAAATCTTTTTCGCACTTGTACGTAGCGATAACAATAGCTCAAAT
R1-709	47	A	G	AATTCAGTATAAAATTCGTGTTAGTAGTTCAGAAAATGTAAAGATGGAAAAAAATGTTTAAATTATTAATGGGGCCTATGAAAAAAGTGCTACTATGTTAGTTATTTCGTGTCTAGTTACTCATCAAGTTTATGGATTTTTTTAT
R1-785	129	T	G	AATTCGGGTGTAATTGACATCCTCAGACTGCTGAGTCTCGGCTGTTCATTACTAGTTTATCAGGACAATCACGAGGTCGAATAGTACCATTCTCACTTTCTCGATCAGGCCGAGTAAGAAATTTATACGCTACTATGGTAAAAAT
R1-870	135	A	G	AATTCTCCATCTCCAATTCAGAAGAAGCATCGTCACTGATTATGTCATCCAAATCCAGCGGCGCGACACCAACAATCTCATTCACCTTCTTGTGCTTAGCATCACTCGAAGTTGGAATCCCACGCCTCTGAGATACATCCAA
R1-936	33	G	T	AATTCGATAATCCCGCCTTAACGGCGCGTCCTGGTGGGCTTACTATTGGATTGCAACGGAAAACAGAAGTCGATTTGAAATAGCGGTAGGCTACCCAAAATCTAGGTTGCTTGAAAATGCGATGGAAACTGTTATGCTTGTTTTC
R1-952	129	G	A	AATTCAACTATAATCAATTCTGTTATGATGATTTTTCTAACATAATTGTACATAATAACTCCAAATAAAATCCTCCTCAATTTTTTTCTTACAAGAGTTAACTATTGCAATATTTGTATGAATCTTCAAGAAAATTCGTATTTGA
R1-983	81	T	C	AATTCCCGTGCAGGGGTCTAGGGTAGATTGTTAGTTCAGGATAGGCTGCTAGTGCTGGAGATCTAGGCTGTCTGGCTGGGCTGGAGGCGAGGTCGCGTTTACAATGATGAGTTTTAATATGCTTGATTAGTTCTTCACTGGAGTC
R1-1089	28	G	A	AATTCTAAATGAACATAGGTGGGAGTCGAGTCTTAAAATGAACCCCATGAGGACAATGGTGATCCAATCAACAACTTGGGAGAGGGAGACGTCCCTAGAGATCTTGGTAGCTATGAATCTAAGTGGTCAACCGGGGTAGCGTTAG
R1-1357	124	C	A	AATTCTTTGATACTCCGTCTATTCCATTTTTTAGTATACATATGTCAAATATATGTGAAATATACTTTAATCGAACATATAGAATAAAAATGGAAGGGAGGGACAATAATTGTCAGCGGAAAAATAAATAAACTAAAAACAAGAA
R1-1540	110	C	T	AATTCTCCACTTAAATGAATAGTGCCGATGTTGACTTTGATGTGAATGGAGTTGAAGGGACGGAGTAATATAATATGATGCCCCAAATTGACTGCAATTCTATTGCTAACTGCTATCCAACAGAAAACACAACATAATTAAT
R1-1592	91	G	T	AATTCGTTCCGGTGATTGGTAATTTGGAGGACGGCTTGTAGTGATTAGTGAATGCGGAGGAATTTTGACTAAGCTTGAACACGGATTGCGTCTTGTAGTGATTAGTATTGGTTTGGATGTTTAATTTCCCTTTTAATTGTTGTTG
R1-1663	133	C	G	AATTCAGAATAACCGCCCCCGCACAGCACAACGAATTTGACTCGTAAATCCATAACCACCCTCGCACGACGAATCTGACACGTAAATCCATAACCGCGCTCGCACTCAAGTTCAAGAAATATATATACGAAGGGGCAGAAAAGTG
R1-1809	24	T	C	AATTCGAGAGGGAAAAGAACCTACTAGGTCGTGGATCAAGCTTAGAAAGAAACTCAAGGATAAGTTTGTACCCAAGGATTACACACAAGATATGTTTCTTAGGTTGACTCAACTTAAGCAAGAAACTCAACTCATCGAATCCTAC
R1-1892	13	G	C	AATTCCAGCGTACGCGGCATATACGGCTGCTTTCACTTTAGCAGTCATTCCCCCTCTGCCGAGCCTGGACTTGTCCCCAAAAGTGATTTCTCCCTGGTGTTTCTCTTTAACATAAGTGGAAATAAGCTTTGATCGAGGATCACTT
R1-1936	57	T	C	AATTCAAGTGATTAAACACTAATCATAAGTCAAAATCCTTAACCAAGATCGAACCACAACAACAAACCCTTATTAATGATGTTCGCATTGTCCCACCTAAAAGACCATCTTCATTGGTGAGCGCTATAAAAGTGAAGTGTAAGAC
R1-1962	83	T	C	AATTCGTAACAATATCCATACACCTTCAGAAGATGGGAGACGATGAAGATCTACTACGTGCATTCAACTACTTTGACAAGGATTGTAGCGGCTTCATAGAGTTCCAGGAGTTACGTGACGAATTGATTTCTGATGATTCTGGCAC
R1-1997	120	T	C	AATTCGCTGGGTTCCAAAAGAGAAAAAAAATTAGTTGTGAAATTGAAAAGGGTAGTGGTGGAAAATTTTGTGAGAAAAAGGGTACAAGTGAGTAAAAGTCGGGTACAGTTGATCAATTATGTTTTAAAATTATTTGAAATCAAAT
R1-2069	63	T	A	AATTCTTCAGAATAAACGACTTGCATAATTCTATTTGATGATTATTCTTATGAAACCGATCCTAGATTGTCGTTACAATGATCCTTATGCCATAGTTTTCTCCGTATATTGCTTTTTGCCTGTTTTACTATTAGTTCTTAGTTTT
R1-2077	38	A	G	AATTCAAGCAACAAAACCGAAATAGATGATCAAACGAACATAAACCGAGTCGGGAATTGAAATTACAAAATTATAAAAGTATGAAACCTAGTTTTTTTTAGAGAATGTAGTTTAAAGTGCTTAGAAAACAATGTAAAAAGATTGG
R1-2171	100	C	T	AATTCCAAGCTCAACGTTCACTGATCACGGCCCTAATGTACCAAAATCTGCGAACGGCCATATCTGTTGGAAGACAAATAGCAAGCAAAACACCGAAAATGTATCACTAACCAACCCAATTTGTAGTATAAAACAGATTTAGATT
R1-2471	137	A	C	AATTCTCAACCAGTGTTTCGAGCATTCTATAGATAGAATCATAAAAGCAAGTACTGATGTTACATTTTACAATGTTACAAAATGACTGAAAGAAAATTTATCTCGGAAAATTTACCGGAGGTTCTAAGCTGCCAACCAGGATAGC
R1-2610	105	C	T	AATTCATCCAAAGCACCTCTCTGAATTTTCTTCACTGCATAAATCGACAGGTTAATTTCGTCGTTCTCCCTACTGATATCGATTGAAGGCAGTGATGATATAAGCTCTGCAAGCACGACTCCAAAGCTGTACACGTCACTTTTAT
R1-2611	20	G	A	AATTCTTATCTGAGTTGTCGATAATTGCCACGCTGAGGCATCGGAATTTAGTTAGACTTCTTGGATGGTGCCACGAAAAGGGCGAAATTTTGTTGATATATGACTATATGATAAATGGTAGTCTAGATAAAGCATTGTATGAGTC
R1-2629	132	A	G	AATTCGAATGTTTTGATCATACAACTGTCTGTATATTGCTTGAAATATTTTAGGTTAAATTTGTTTGCTGATGATTGCAATATGTCAGGTGTCTTTACTCTTTAGCAGTATTTTTCGTACTGAAATACTCCATATGTTTTACGTT
R1-3020	137	A	G	AATTCTGCAGAAGCAAAAATTGGCTCTGGCAAAACGACTGGGACTACGACCGCGTCAGGTGGAAGTCTGGTTCCAAAACCGACGTGCGAGGTCAGTTTTTGGAAATTTAAACTTTTGGTTGAGTTGATTTCTGACTAACTGACCA
R1-3026	75	C	T	AATTCATTTGGCGAAGCAATCGGAGAGCACCATCATTGTCCCCAATACTGCAAAGACCTTTGATCACAGTGCCATAGGTAACAAGATTTAGCTCAATGCCTAGTTTCACGACTATCTTCAACAGTTTAACCGCTTGTCGAGGCTC
R1-3121	104	T	C	AATTCGGCGACATAAATGATAATCATATTGGAATTGATCTTAACAACTTGGTCTCCAATGTATCGACCACTGCTGCGTACTCGCTAGAAAATTCGACGATGGTTAACGTGACTATGAAAGACGGACAAACGATACAAACGTG
R1-3128	82	G	C	AATTCCACATTGCAGTATCACGTACTGGAGCAGGTTCAAAGAGTGTAGATGAAGATTCAAAACTTTGCGTCTTTGAGTAAAGCGAGAGCAGTGTGTTCGTAATGTAGGGATCGTGAGCGTACCCAAACTTCATCGTCAGTTG
R1-3189	95	C	G	AATTCTAGTAAGCCTGAGCTACACTTTGTTAGCCATCCACCAGAATCGAAAGACACAGATGAAGTTGCCAAATCGGCAATACCGTCTGGAGAGGGGGCTGCTAGGACACCTGAGATGGCAGATAACAAGTCAAGTGAATTTGAGA
R1-3316	123	C	G	AATTCTAGGATTCAAAAGTTGGGGTTCAAGGATGTTACCTTATGCAGGTAGGCTAACATTGGTCAAGTCTGTTCTCAACACTCTACAAACTTACTGGGCCTCCATCTTCTTATTGTCTGTTAGTGTTATGAGAAGGGTAATTGCT
R1-3412	45	T	A	AATTCCTTATCGTACGTTGAGTAATTGAGTCTTGCACCAGCTAAATTCTCGGAGAAGTAAGCAATTGGTCTCTTTCCTTGAATTAAAACAGCTCATATTCCCAGGCCGCTAGCATCGCACTCCACTTCGAAAGGTTGAGAAAAAT
R1-3446	130	A	T	AATTCCTTGGACAAGACGACAGATATCCAACAAGGGTTGTCGTTGCTGCTTGATGTTTTTGATTTAGTCGGTCATATGCTCATTGCATATATACGACTCAATGACCCTAACGTAAGTTGCTCAATAATGTCTTTATTTACATTAT
R1-3604	56	T	G	AATTCAACTACTATACCTTGTTCCTTTTCATCCGCTCTAAAAAATTTAGCTAATTTTGGAACGCCTTTGATTAAACAGAGTTTGCAACTAGAGTCTAATTAGTTCTTCAGTCTGTCCGTTATTTCAAGTTACTGACCATTGTAAT
R1-3719	55	C	T	AATTCTGGTCTGGGCTGTGTAGAACAGCGCCAGATCAGTCTCTTGGTTCTGGAGTTGGCCCTTGAGCTCCTGAACACGCGCCTGGAGATTTTCATTCTCAGACCTTCGCAAGGCCAGATTCTCCTCAGACTTGGAAGCAGCAGCC
R1-3870	75	A	G	AATTCTAAATTATTCGACATTTTAGCCAAGCGTGTTGTAAACGAGGCTCATAAGGAGACTATTCTCACGATTGCAAAGCTAGCAAGGCAGTCTCTGAAGATGGATGGAAGACAAAGGCCGACAATGAGACAAGTTTCATTAG
R1-3937	83	A	T	AATTCTACTCTCAGTCCTCGATCCTGGCATAGTCTTGGCGACAAGGTTTAATTTTACCCTCTTTTCACCAGCTTCCTTTATAATACTAAGTTTCTTCTCATTATCTGACGTCGTTTGGTTGATTATAGCATCGCGATCATATAAA
R1-3982	57	G	A	AATTCTAGCAAAATATCATCTTCAAATTACGATCTTATCAAACATAATTTGTCTCAATCATTTATTTACACTTTTTTCAAATTTTCTTCACAAAAAAAAAGTCAAAATGTAAACAATTCACTGAAACGGAAGGAGTAACACGAGT
R1-3997	43	G	A	AATTCTATAAGCGTCACTGCCCGACAGATTGTCTCATAGTCTGTCTATGCAAACGATTAGTCATCACATATGACCCTATGGTGTTGAACCTACCATCGATCGACTTGCAATCTAGTCTCTCCGAGACGTCACCTCATATGAGAGA
R1-4014	117	A	T	AATTCTGCGCCAAGCACTGGTACTGTTGTGTTCTTGCTAACCCACACGTTGAGTTACTTACCATTTCTTCATAACCTGTTTCCTGTGATGTTTCCCAGTTTCTGGGTCCAGCAAGATGACCTTCCTGTCCATGGATGCTATTGCT
R1-4066	78	A	C	AATTCCTTCTATCGCAAGTGAGAAGAAATGAATGAAATTGGAGGGAGTATCTTTTTCATTGTCATCTTCAGAGTCAACTACCTTTTTTATTTTTTATTTTTTTTTCATCGCTTTGAAATATGATGAAATAAAGTAGAATGACTGA
R1-4117	56	C	T	AATTCTATCTCGTCATCAACTGAAAATATACATAACACATTCTATAAGAGCGAATCACGATTCGGTCAAAACTTCTTCATAATGAATCTGCTAATGATAAGCTGCCTAGCGCTTGCCAAATTGTAATATTAGGATGTCAAATATG
R1-4221	42	G	A	AATTCAACAAGGTGGTATCCAATACAGAAAAAACCTAATCCACAGAATTAGTACACATAAAACAGAATCCATATTTGTACCGAAGTATAAAGCTTCTTATAAATACTGTCCGCTCCCGAGCAAATATTATATCCCATAAGATTCA
R1-4369	74	T	C	AATTCTATGTTCTAACCCACAAATACAAACTAATAACTCGAAGCACATCAGCAGAGAATTTAAAATAGATTGTTAAACATAAGTTACCTGAGTCAGCCATAAAAGAAGGATTAGCGAGGCGAAGGTATTGTTTCCTGCTTCTACC
R1-4612	116	A	T	AATTCCTTGACGTTGGGACGCCGTTTTTGTGCAAGTATCCAACGCCGTCTTTTTTTGAAATATTAACATTGAGTAGCACCTCCTCAAACCCAATAAAAATGACAACACAAATGATTTTTTCGAATATCTAATGGGACTATTTAGT
R1-4713	100	C	A	AATTCTGTAACGGTTACTGAAATGTTGATATGGGCAAATTAGGTAGAGTAAATGCTACGGAGTATAAAGGTTAGGAACGATGGTATATGAGCGACGTGAAAGCATTCAATAATGGCACCCTAGCATCCCAAATAGACTAATTCCG
R1-4804	42	A	T	AATTCAGTTTCTTTCGTTTTGTTACGATATAGTCTATTTATTTTTCATATACGGATTTTACTTCTATAATATACAATTTTTAATTAATTTTCCAACTCTATCCTTTTTACTCACTTAATATACAATATTTTTTCTTTTCAAAAGA
R1-4877	109	G	A	AATTCGAGGGTAAGTATGAGCATAGCTAGTCACTGTCCGCTCAGCAGGCACCCCCAATCAGTTTATTGTGCAGGATAACCGTGGACCGGGAGCTGGATTTTGGACGGGGCCACGAGACGTTTTTATGCTTTACTTTAGTTGC
R1-4949	108	G	A	AATTCACCCAATCTTTAGGACTATGCAAAAATTCACCTACACTAAACTTCTTCACAAACTCTTCACTACAATTCTTCTTAAACCCTTTCCACCCGACCCGAAACCCCATACCCGACCCAGGCCCGTAATTCTTGTACTCGACATA
R1-5003	131	C	A	AATTCTATCACCTCCCGAGAGAAGAAAACCAGTTTGCTGACGCATTGTCAAAACTGTCATCCCTCCTAAATATGCCTCCAAACATAGAAAAACTGCCCATCATCGTCGAAAGACGTGACGAGCCCGCATAAATTCACGCCATCGA
R1-5032	62	G	T	AATTCCACTAAAATACACTCTCTAACCTACCAATCTTGCTTTACAACTTGGCAAATTTCTTGATCCTTAAAATCTCAATACAAGCCTTACCTTGTAAACCCTTGTGTCTGTCTCACAAATTATACTCCTGACTTTGTTCCTTTAA
R1-5113	90	T	C	AATTCCAGGCAACTCTTCAGGAAAAACATCCTCGAACTCGCGAACCACAGGAATGTCCTCTAACTTCAACTCCTTGGAGACATCCTTTACCATACACAGATATACCTGATCCCCCTTCCTCCTCACGTTACTCATTTTCAGCGCA
R1-5164	28	T	C	AATTCCTTTTTGACAGGCTGACAAGCTTTTGTCGCCAGAATTTCAGCCATCTATAGAGCAACTCATTCGGTTTCTACCTGCAAGTCGTCAAATTTTGATGTTCTCAGCTACATTTCCGGTCACTGTGAAAGATTTTAAAGAAAGA
R1-5261	120	C	T	AATTCTTCTTAACTGACTTAAAATGTTATTTTTCTCTGTTGGAATTTCAATTTAAATCATTGTAAAACATAGTTTGAAATTACTTATGTAGGGGGAATACGAAGTTTTCACTTGGGAATCTTACATTTTCCATACAAAATTTCAA
R1-5363	130	T	C	AATTCTCCATCTCTCGTTACGGTCCCAAGCTAGACACTTCTTCATAAGATCTAAAAGCCAAGGGTTGGAAACTGGATTGAAGGTAATTTCGTGGTTCGGGTCTGTAATTACTTTGAATTTGGCCCAGAACGTCTTGTACTCTGAA
R1-5419	119	C	T	AATTCTCTTGTCTGAGTTTCATTTTGACAAGTGTATTGATTTAGGTTGAAAACCAAAAAATAGTCCGTGGAAACATAAGCAGATACGCGGACTCAACTGACAGCTCTAGACAGCCAAGTGATGCTGTGAGCAAAAAGTCAAA
R1-5462	36	G	C	AATTCCATAGCTTTACTCATAAGACCCGTCCTGCACAGCCATTTGATCATTATATGATATGTTATGGTATTTGGTAGACAACCTCTAGCAGGGAGATCACGGAAAAGATTTTGTGCTTCTTTAAATCGGCCGACCTCACACAAAC
R1-5534	141	C	T	AATTCCTGTAAGATTATCAGCATTTTGTGTTTCGCAGTGTAACGATATCGTTGACTTTTACCCGTGTATGAAATGCAGATATGTAAAGATAGGGATGCTAAACCTCAGATTTGGGAGAACGTTCCTCCGGTGAAAGGGTGTGTTT
R1-5543	125	A	G	AATTCACGTCGAATCTGAGCCGTCTCAGCACGACTCTGACACAACTGAAGCGCCTGCTCGGCCCAAGCCACCCTCCACCAGTTAGCCGTCCGCCACAGCTTCTTATGCACCTCCTTAGCCACCTGCAACACATAACACATCCACA
R1-5716	34	C	A	AATTCACTCAACAATAGGATCCACTTTATTAGTCTTGGCTTCGACTCCTTTTTCGACATTAAGTGTCTCAACGCGGCGTGATCGAAATAGACTATGACTTTGGTGCCTAGCAAGTAGGGTCGGAAGCGTTCTAAAGCGAAGACAA
R1-5779	134	T	C	AATTCGAACAACAAAAACCAAATAGATGAACGTAGTAGCGAATTTCGTCGCAGGAATTGAAAGTAAAAAATATGAAAAGTATGAAAACCTAGGCTTTTGAGAGAGTATTCTTTAGAGAGTCCTAGAAATGCTGTAAAAATTG
R1-5821	117	T	A	AATTCTGTGGGATATATGTTCTCGAACCCGGCTCCATTTCCAGTTAATGGGCAAATTCTGTCGACACTTTTAGAGACTGTTATTTCACCCGGTAGGAGTTTGAGTATGTAGTCGTTTACTTGTTCAGCTATGTCGTTTTTGGGTG
R1-5908	29	C	G	AATTCTTAAAATGCCGAGAACTTTGAAAGACAAAGACGAATCGTATGCGTGACTCGAGACTCGACAGTTGCATGAATGTCACATTTGGGGACACGTGCGTTGTTAGAGCCCCCAGTGGTGTTTGATTGTCTTGATAGGATGT
R1-5935	32	G	A	AATTCTTGAAACCCTAATTTTCTAAATTTGGAGTTTTCGCTCTCGCACGCTATCGGGTCGATTTCTTTGTGCACTTGGGTCGGATTTGTGGTGCTAATTGAGTCTAAGGATGGACCTTCCAGTTTACAACAACGACTGTGGTTGG
R1-6119	64	A	G	AATTCCTCTGACGGCAGGGAGAGTTTTGTCTGCGTTAGCGACGTTTAGAATGTTACAGGACCCAATATTCAGTCTGCCTGATTTACTCAACGTGATCGCGCAGGCCAAAGTCTCAGCTGATAGAGTCGCTTATTTCCTGCAAGAA
R1-6149	91	A	G	AATTCACTAGCCATTGACTCAATTCACAAACGGTTGTAAGACTTCTAAGAACTTGATGTCGAGAAAGTTCAACTTCATAGTTGAGCAACTACATTTTTAATTCCTCTTTCTCCACATCCGTAAAATCCTCAGGATAAAATTTATC
R1-6240	29	G	C	AATTCAGATGGGATATCCCCAGCAAACACAGATGCGAATAAAAATTTGGCCTCGTTAAGGGAAGATTGCCACGATCAAGAAGTTGAAGACACTTTTGGATCATTTTTACAAACTTATTTCTAAATACATTGTCAAAGCAAATAAA
R1-6288	121	A	T	AATTCTCTGCATTACTGACAATTTCAAGAAAACTGTGTCTTACTTTAATCCGAGTACCAAAACGCATCGTTTCATTCCTCCGGCGCCGACGAAAATTCCGGCGAGTGATCATCCTGAACTTGCGCAGTTTAATCCTTTCGTTGTT
R1-6319	127	A	G	AATTCATGAAAGAGCTCTATGTGGAGGATCCCGACTTCAAAGATGAATGGAGCTCCCTACGTAATGGGCAAAGCAATCAAGGAAGCAAATACACACTTCAAGAAGGGTTCCTATTCTTGGGGAATCAGTTGTGCATTCCTAAAGG
R1-6348	87	A	G	AATTCGGCCACCACCACCAGCGGTGGCGGTGGCGGCGTGGCGGGGTCGTCGTCGTCGGTTTCAAAAGAGACGCCGCAATTGTCACCGGCGGATAGGATAGAGCATCAAAGAAGAAAGGTCAAACTGCTAGCAATGCTTGATGAGG
R1-6352	138	G	C	AATTCAGACACACACACCCCCGAGAGGTGGTTCCAACACGCAGGCTTGTCCATTCGATAAAGCACCTACAGGACTTACTTTCTTATCACCCCTCCACGGCTTGCTGTAAAAGACTATTTCAACCGCACCAGTGCTCCCTTTAGAA
R1-6372	57	G	A	AATTCTTTGCGTTGTCAGTTAACACTTTATAGACAGACCCACTCATAGACGATAAAAAGATAGGTTCCCATTTAACCTATTAATTGCAGATTTTGGGATACATCTATAGGGGTTCAGTTTTGTGCTCTAAAACAGGCCTTTTGTT
R1-6444	37	C	T	AATTCTCAATGTCAATTACAAACCGATATTTGACATTCCTCTTAATGACTCTTTCTAAGGCTTCATTTGCGTACTGAATCGGAATAACTTCAACCTTCGGATATATTTTGTTGTCTGCACAAAACTCCAACATCTCCTGTATCGA
R1-6508	18	A	G	AATTCAACCACAACTTTGCCTTGTCTCGGAGGGAAAACGGGAAGAGCATCTCCCGAATTTGATCTTGCGTCACACCCGTTTGTTTGATCGTCGAGCAATAATCGCAAAAGTTTTGGATGTGCAAGTTGGGGTCCTCACCGGGACT
R1-6802	41	T	C	AATTCAGGGGTAGAAACCCTAGCAGATCGCCTCAAAGATGCCGACTTTTCCGACGACAAACCCGATTTCCGTGAACTGGATCTGGGTTCGCCCGTTTCTCCGCTCCGAACCCGCTCCACCGGGCCCACCCAAACCACCAGCAGTA
R1-6888	112	C	A	AATTCAAATTACAAAATGCAAAATTATTCAAACCCTAAGTTTTCAAGAGAATGAAATTTAGAATGTCCTAAAAGTGCTGTAAAAGTTTCGTGCCAAAATAATGAGTAAAACACCTTCAAATATACGATGTAATTTAAGCACACGA
R1-7255	90	C	T	AATTCAAAAAATAAATGCATTCGTAAATGTAACAGATATTAACTGTCATTTAAAATTAGATCTTTAAAAAATAAAATTGCCTCGAAAATCCTTCATATGCCTCGAATAATTTTGTGTTAGAAAAATCTAACAATTTTAATTTGAT
R1-7265	42	A	G	AATTCTACAACAAAACCAAAATAGATGATCAAACGAACATAGACCGAGTCGGGAATTGAAATTACAAAAGATCAAAAGTATGAAACCTAAGTCTTTTAGAGAATGAAGTTTAGAGTCTTAAGAAAGTGCTGTAAAAAGTTAGGAA
R1-7539	26	A	T	AATTCAAGATACAACCATTTATATTAATATAATAGCATAAAAAACACTCAATTTAAGAATCTCGTAAATATAGCCAAACTAACACTTACCAAACGACAAACGTAATCAAAATTTGTGGACATTTTATAATCCGTTAATCATCAAT
R1-7615	38	A	C	AATTCACCACACAATCCGAAAAATCCGCAGAAACTCACAAACTCACAACCAAAAACAGGTGAAAAGGCTAACACTGATTGTTGTAAAAGTTGTTTTAACAGCAGTATGAAAGCGATCGCTAAAATCAAACACCGTGTAAAATATC
R1-7636	131	C	T	AATTCGGCCGAAGAGTTTATCAAGAGCTTAACTACGTTCAGGTAGAACTTCCTTCTTTGACAGCAATGTTTGTTTTATGAAGAAATGGATAGGGTTTTGTTGTTATTAAAACCTACATTCCATTAACCTGTGTCCTTAGATTGTC
R1-7992	140	A	T	AATTCTGTGCGACTTCCGCAGTCAACTCAGGCTTCTTTATAACTTTCAATGGCCCAAGCTTCGAGTCTAGATCCTTGACTGTGTTCGTGAAATTCCGGACGCTTTGTATTCCGACAAGCCGACTGATAGATTCCTGTCAAAAATA
R1-7998	47	C	A	AATTCCTTTTGCTTGGGTGCATACCAAGCAATGGCCTTAGCTGAGCATAGGACTTGCAAAGCATATTCAATAGCAAATACGGGATTTTGCACGCTTAACTTCCTCCAATCGTTGTTCTTCAAATCAACGGCGATTGATGAATCAA
R1-8001	108	G	A	AATTCTAAAGATAATACAACATATTTTATTTTTCAAAATTTTTAAATTTGGACTTAAGAAGTTTAGTATTATTTGGCAAAAAAATTTAGACGTATTTTTATTATAAGAAAAAAGGATGAATTTAATTTAAGGACTAAAATTCTAT
R1-8130	13	T	C	AATTCTTCCATTCCATAGGTTGTATACGTTTGCTTTATGCATATACATTAATACTCGTTTTGTTTCGTTCATAACTTAGGTTTCGTATTCTCGAAAATTTTAAAATTTGATATTAACAATGTGCTCGATAAGACAATTAAAACAA
R1-8196	109	C	T	AATTCCCCCGGTTCAACAGCGGTTGATTTACGCCGGAAAACAGCTCGCCGATGATAAAACTGCTAAGGATTATAATATTGAAGGTGGTTCCGTTCTTCACCTTGTTCTTGCTCTTCGCGGTGGTTGTCGTTTTTAGGGTTTT
R1-8303	109	C	A	AATTCATCAGATACGATTGGTCACCATTTGGCAAAGAATACGGGTCCACATCTGTTATCTGAGGTGGCTGAAAATGGTAATCACGAAGGCTCCAAGTTAGTTAAACAGAAAAAGCTTACGGGTGTTTCACTGCCCGATAAGAAAC
R1-8650	57	A	G	AATTCCTTTTTAATGAAATCTCAAATGCACCTTCATCTTCTGTAGAAGCTGAGTTCGCTAGCTTTGTTGATGTAAGCAGAGAAGTTAGCAAGGAGGCGAACAATCCCAGAGTTGATGGAGTTGTTTCCGTCGTTGCCATTATTTC
R1-8877	134	C	T	AATTCTACAACTTTGAAGGTTTCGTTTTATAAAATTTTATTCTATTTAAAAATTTTATAAAACAAAACCTTGATCCATATAATTTTCTTCCACACCAAAAAGAATAAAATCGTACTTCCTCTATTTCAATGAACAAGCCCCATAA
R1-8879	69	T	G	AATTCAGCAGTGAGTTATAAATCCCAAGGTCTGGATTACAGCCCTCGACTATCAGATCATCTAGAACAGTGAGAGCTCTTACTAACCCGCAATGCTTAAAAACCAAGTCCAGAAGAAACGTGCACGTCACTAGATAAGGTGGAGC
R1-8916	90	A	G	AATTCATCCATGGACCCTAAAGCTTGTCTTCATTCTTCATCTTGGGCTTTAAGTGGGAGTTGGGCATCTCCATCTTGAATCTTCATCTTAAATCTTATCAAATTACATTTTGAATTGCAAAATAAACCTATTTACATTCTAGTTC
R1-8936	127	G	A	AATTCCTGACCGTCAAGGTCGGTTAGTCTCACGGCTCCTCCGGGAAGGATATCCTTGACCAAGTACGGTCCGGCCCAATTGGGTTTGAATTTCCCTCTCGGGTCGACTGGTAATGGTGCTCGGACGAATTTGAGTACTAGGTCAC
R1-8968	115	T	C	AATTCTTCTCTTGATATCATCTAGTTCTGTTTGAAGAGACGATACCTTGGAACGAAGCTCTGATCGTTGTCGCTCCCACAGAGCTCTGTCGTGATCTCTACGAGATTGAACGTACGCAACTTTTCTGTGCAGCCGAATACACTCG
R1-9240	109	A	G	AATTCGTCGCGCCCTTTGTGCCTTGGGCTTGAGTTTCGACTTTGCTAAACCTTATGGTGGGAAGGTTGCGTGTGATCGTATGTCTATCATGCCGGAGTCCTCTGACAAGGTCGTTTGCTTATTAGGCACGCGATCAAGTACGCGA
R1-9360	133	G	A	AATTCTGTACTCCCAGTTGAATATGGGTAATGCCGTTGTTCTGATGTCCAAGTTCGAGTTCCCAATGATGTTGAAGGCTATTGAGAAATATAGAGTTTCACACTTATCGATTGTTCCACCAATTGTGCTTGCGTTGGCAAAGAAC
R1-9447	79	T	G	AATTCTTTGTTCTTCTTCAACATATCATAGAAGGGCTTGCACCTTTCTGAGGATCTAGAGATGAATCTGTTTAGAGCTGCTACTCTCCATATCAACTTCTGGATGTCTTTTACAGATCTGGGGGGTTCCAGATCCAGAATCGACT
R1-9507	51	G	A	AATTCGTGAATGATAATAACACCGATCCAATTACAAAACTATCGAAAAACATGTGGGTGAAGTTGAAATTGCATTCATTTGAACAGATTTAACTTTGCTATTATCAATAAAGTTAGATCTCCGGGCATTTTGTTAGACGTTG
R1-9603	57	A	C	AATTCTAATAGTTGAATTAGCTAAGCAGTTAGCTTATCAATTTAAAGAAATTGAGTCTTGGGATCGCTTATATAATTCTCGAGGGAGGTCGATTATATGAGTGCTCAAGTCATTACATTAAAATGTTATTGTTTTTGACTTAAAT
R1-9661	88	T	C	AATTCAACAAGAGAAGAATTGCCTTGAGACAGAGAATTAAGATGCTTCTTCACTCGATAAATCTCAATATAATTCGATTGACCATAACGATCAATGATTTCATCCCAAAGGATCTTAGCACTAGTAGCAAACTGCAGAGAATCAC
R1-9672	12	T	C	AATTCAAGAACCAATTGAAATATACTAATGGGGACTTGGTCAATACCTTGGCAGGCCAATGTGACCTATCCAACAAATAGATGATCTCTTCGAGATTCTCTCGGTTCTTCCACAAGTTCTCATCGATTTTATGTGGAGCTTC
R1-9686	88	G	A	AATTCTTACAGGAAAGCTAGTAGAAGTCAAACTATTACTGTTTTCCCTGGCTCTGATGATAAAAGGTAAAACTACTTTAATCCGTTCATTAAGCTTCATTCTATTCAGTTCTGTTTTGCCCATATGGGGCGGTTCACGATCGAGT
R1-9880	18	A	C	AATTCATGCAAAACACACTATTATAGATTTATAGGATTGGATAGGGTGATCTCGAAGAGAAAACGGAAAAATATGACTCAAATTATAGGTGCAGTCAGAATGAACCTCGAGTAAAATTCCTCACGACTCCAACGGTTCTTCACTA
R1-9959	97	T	A	AATTCTCTTAAAAATGATTTTAAACAACAAAAAAGTTCACAAAAAGGTACACTATTAATCATCAAGTTTCAATCTTTCAGCATCATTTACTTGGAATACTGTCATTTTCATTCAAAATCCTACAAACTTCTGCAGAAAAATGATT
R1-9973	58	T	C	AATTCGAAAACAGGTGTAAAACGAGAAAAACCGGGGAAAAGCCACAGGGACAAACCGTATAAGGCTATGCGGTTTGCAGGGTGAACTGCATAAGCCTATGCGGTTTGACCTGCTGGCTGTAAAGGCTGTATAAAACACGAAAACA
R1-10001	85	T	C	AATTCTAAGTTTGTTAGAATGACTGATGTTCAGAGAGCTTCTTTGCCTCATTCACTTTGCGGCCGTGATATTCTCGGCGCTGCGTAGACTGGCTCTGGTAAAACTCTGGCGTTTGTCATACCTGTCAGTGTTCTTTTCTGCTGTT
R1-10078	141	C	T	AATTCGAATTGGATTCGACTCTAACAAACGAATATGCATAGCTCAAATATGTAAAATTGGATTGTTCTTAGGCTTTCAATCTCACCTCTTTATTTTTAAAAAGAAAACGCCAGTTTTAAGTTTTAAAAATAAAATATCCCCAGCG
R1-10149	34	C	T	AATTCTCGAAAACAAAGTCTGCAAATACAATGGCGGTAATTCTTCCATTTGCTATCTCTTCGCCAGGAAGTTCGCTCCTAGTTCGTTGCAGCCGTTGTTGCAATTATCACAGAGCGTTTTGGGTTTCTGAGTTCTGACTAGTTCC
R1-10230	11	T	C	AATTCAACAATGAAAAGCAAATAGACGATCAAACTAGTGTAATCCAAGTCGGGAATTGAAAGTACAAATTATTCAAAGTATTGAAACCTAGGTTTTTGAGAGAACAAAGTTTAAGATGTCCTAAAAGTGCTGCAAAAATTGTATC
R1-10427	98	T	A	AATTCTTGAATATGGTTAAGGAGATATGCAATTCGAAGGCGCAACCTTTTCGGGTATTTTTTTGTAGTTATTTTAATTAAATTTGTAATATCGCGTGAAGCAAGTACTTTTATGCTACACCGTATTTGTATTTATTTTTGTCATT
R1-10546	139	G	A	AATTCTAAGACTCGCGTCTTATAATTTAAGACGCGTTAAAAAGGTTCCAAATTCCTTTAAATATGTGGTGGCGACTCCAATTGCAAAAACGATTTTCAAGTATTTAAGCAATGATATCCCCCATAGCAACTCGTACACATTA
R1-10587	45	A	G	AATTCCCCAGCACATACTGTTTGGGCATTTTAAAGGATGAGATCGATATCCTAGGGGCCAACTACATTCGTGGACACGTGTTCGTGTACGACCTCACATATCCACAAAATCCACTTATTGATGTTTCCAACGGTGTTTAGGGCCA
R1-10657	59	T	G	AATTCAACTTACCCACAAACCTCGATCAGCTTAAGAAATACTACCCTTAAGCTTCAAAGCAACTTTGCAATGTATTTCAAAACAAACAAACACGACACAAACGCACGGATGAACTACGCTTGGTTTGATTCCACAAAGATGGATA
R1-10668	123	T	C	AATTCCTTAATAAGAGCATATTATGTTGAGCTAACTATTTATACTGACACAGCGTGAAAACCGATTTATTTGACATCACCTTAAACCCAATCTCAGTTGTCAGGCCACCTTCAATCAGCCTACGGATACGGTGCCCCAGAATTTG
R1-10669	130	G	A	AATTCTGTGAGCATTGCGTCTTTGGGAAACTACGTCGCAGCAAGTTCCCTAAAGCAGTGCATAGGACCAAGGGCACACTTGATTATATCCATTCTGATTGTTGGGGTCCTTCTAAGGTAGTGTCTTTAGAAGGCCACAGTTATTT
R1-10684	121	T	G	AATTCTCTTTCTAAGAAGAAAGCATTCCGAGCCACAAATACCTTGTTCTCGGAACGATTGTAGAAGTAATAGCCTTCTGTCCCTTTTGGATACCCCACAAAGAGACACTTATCAGACTTTGGAGCAAGCTTGTCAGACACCAAGC
R1-10694	95	C	T	AATTCTTTAGTTTTGTTATTTCTCTTTATACCCTGGCTTTTTGGAGAATTGTAATGACCTAACCCAAGTTATATAAAATGAATTATTGACCCACCAATTCTTTTACGTTTTGCTTTTTGGGTGATTCTATTATAAATTGAAAATT
R1-10794	69	A	G	AATTCACGTCACTGAATCTTAGGGTTTTCTTTGACGAGTTCTCTTTTCTTATTACTATCACCGCAGGTGTTTTTGCAATATGCGGACACTGACAGTTCGTCTAAAGCTCGATCAGGAATGAACGGGAGGAAGTTTGACGAGAACC
R1-10812	13	G	A	AATTCTTGTGTGAAATGGTTGTGATTAAAGGAGGAGGCAAATTGTGATTATATTGGTTGTTTGGTAAGTCACAATTTATTCGAATGTGATGATCGGAATGAAGTACAATTTATTCAAACCTGATGGAGATTGGGGAGCGTCGATG
R1-10862	138	G	A	AATTCATACACCTCCCACGCGAAGAAAATCAATTCACCGACGCACTATCCAAACTCGCATCACTGTTCAACATACCCCCGGGAATGGAAACACTACCCATTGTCGTGGAACGACGGAACGAACCCGCTTACATCTGTGACATTGA
R1-11121	71	A	G	AATTCTACTGATGACCTTCTCCACCAGCCTTGAACAATCCAAAATGGACAGTCTCTTAGGTGAAATGGGAGCCCCAAGATACCTGAATGGGAGAGATCCAGCAGTCATACCAGTCAGCCTAGTCACCTCTTCAATCACTGTCTGT
R1-11180	106	T	C	AATTCTAAAGTTTCAAGAGAGCTAAGTTTAAAGAGAGCTAAAACTAATGTGAGAATATGATCCACAAACTATCATCCTTTTGGCCTTTTTATAGACGAGGAAGGCCTAAGCTCACGAAGAAGTCCAAGCGCTCGAGGAAGTTGAA
R1-11336	47	A	G	AATTCTTTGGTTATGCAATCTTAGAGCAGATCCTATCCTGTAGGTGGTTGGTCTAAGGCGTAAAGCTTAGGTCGAAGGTGCCTTGTCCGATAGCCGATAGGAGGGGAAGACTTTGTCGATAGGTCCGTGCGCAGGGAATGATTCT
R1-11481	46	T	A	AATTCAGCTTGTTTTTTGCTTGCTTGAGTTCCCCAAGCCTCACGAAACATTCTCCCAAGAACAAAAACACCAACTGCAGTGTATCTGTGCCAAGATCATACTGCTGCATAAGTCTAAAAGAAAAGAAAGCAACTCATAAAAGAGC
R1-11611	142	A	T	AATTCGAAACTGCTATGTTTGTCTTCATTTCCGCTTTTCGGACCAGATTTTCGTCTTCAATCATCAGTTTTATTCCTAAGGTTCGTCTCACTTATGTTGTTCAAGCAATTTCTGGAGTTTATTTGTTATAAATTGAATAAATTGT
R1-11709	123	C	G	AATTCAGTGATACTGGGATATGCTGCGGCACTTGTGGCGACTGGGGTGCTTACTGGGATTATTTCTACTTAAAGTATTATTTTTATAATTCTCAGACCAAAGTGTCGACGTGGAGCCCACCCGCAGGTATGGAAAGCTTTGCATC
R1-11971	116	A	G	AATTCCTAATTCATCCTAGCCCAAATACACCTCCAAGTACGTCCCGTGCTTGGGTTAAGGCGTCACCTACAGTCCGCCATACGCGTATATTAAGCATTTAATGTACGGTACAGAAGCAGAAGCACGAACGCTCTTCACGAGC
R1-12128	13	A	G	AATTCTGTCGGAGTGGTGGATGCAATGGTTTTCGGCAAGATGGAGAAGTTGAATATTAGAGGTACTTCGGAAGGATCCACGATTAATGCTCCTTTGAATGAGTCTTCGTCGGTAAGGAAAACAACTTATGAGGGTATAGACGAAG
R1-12544	64	T	A	AATTCCTTGTTCTTCTTCTTCAACATATCATAGAAGGGCTTGCACCTTTCTGAGGATCTAGAAATGAATTTGTTCAGAGTTGTTACTCTACCTGTCAACTTCTGTATATCTTTCACAGTTCTGGGGGACTCCAAATCCAGAATTG
R1-12670	97	T	A	AATTCAACAAACAAAGTAACAAACCCTTCAAATTACAATGCAACCCATAAAAGAAACCGCGGAAATAAGAATAATCACACCATTTTGCTGCTACATACCGTAACTAATCTCTCACATTTTTGGTAATTCTTCAACTCAGAAAAAT
R1-12748	43	G	T	AATTCGTGATTTGAGTACTTTATATAGCCTCAAATTCTCAAGTTCCTACAACTAAATGATTACAACTGATAAGTTACTGACTGTCTGTAATTGACTATAGACCGCGCAAGAGTGTGCCTACTATTTGCAGCACGGCTCCTGTGCC
R1-12905	57	A	G	AATTCTTGCTTCTTTTTCTGCATCACTGAAACTCCAGTAAGTCTAATACAATAACCGAGAGAAAACCAGGACAAAGAGAGAGCAGCAGTCGACAGAGAGGGAAATGAAACAAGAAATGGAGGTAAACACCTTATAAATGAGCTCA
R1-12928	136	A	G	AATTCGATTAGCCTTATTCCCTGTGGTTCGACCCCTTACTTCCACTTTACTATTTGTTTAGTATTAGGATTTAAGTGTTATAAATTGTTAATTTGCGGCATACGACTTAGGACCGTCACCTTATAACCCGCATCTATGATCGATC
R1-12937	125	G	C	AATTCAATTTGCAAAGACGATTCATAACCCAAGGTGCAAACAAGATTTTCACCACCCTAACTAAAGAGTTCTCGAAAGCACCGAGAATCAAGAGTTACGAGTATACCACTCGTTTCTTTGAAGCGAAACTCCAGAAGGGCCAACC
R1-13133	129	C	A	AATTCTTACAGAAGTTCGATTTGCGTAGAATGTTTCGAACCTTACGACGCTAATTCGTTGACTTCGCCGCCGTTGACCACCGCCGGAAACAACCGTCTGTTGTCGTGTATGCGGTGCGAGAACTGGTCACACGCCGGTTGTCCTC
R1-13521	84	T	A	AATTCATTTTTCTTAACAGCAAGTCTTACAACTCGTTTTAAGCTCGATTTTAAGACCGATTTTGAGCCCGTTTTAAGCACGAAATTAGAAACCCTTTCTACCCATTCTTCCCCTCGAACACCCAGACCAAAACCAAGCCAAGAGA
R1-13536	53	C	T	AATTCAGCTCTAAAAAGTCCAAAAGAACGGCGCCTAAATGGCTAAATGTATGTGTGTCTGGTACTTTTATGTATATTGCCTTATTGGGTATGCTTTCATCATTTGTACTCTAATTTGAGTGTATATAATGATTGGTTGATGACTT
R1-13713	126	C	T	AATTCTTGCCGTTTGCAGTACTGTCGTGGTGTTTCCAATGTTCTTGTGATGTGAAATTGTGAACTAGACTAGGGTCTCGTGACCTTTGTCGCTCAGTCTGTGGCTATGTGCATAGTTTTAAGGGCTTGTTTGCTGTTAGTTCAGG
R1-13719	67	G	C	AATTCTATAGTATTCCTTTGAGTCGATTCTTTGACTGGAGCTGATTGTCTGAGTCGGTGCAGTTTCCGAGTGACTTTCATTTTTGTCCTAAGCCATGCCGTGAAAGGGGGCTATAAGGGCATCTTTGTACAATCGAGTGGAAGGG
R1-13728	99	T	A	AATTCTGTGGTGATTTCCCTGATGTTGTGGCCCATTTCATGCCTGAAGGGCTATATGACCATTGTCCTTGTGTGATAAGATTGGAGGTGGAGGCTTTTTAGAGGAAGAGCGTCTTCAAGTATTTTAATATGTGGGGCTTGGCTCC
R1-13838	107	C	G	AATTCTAATCAACTTATGTATTTACAATATACAATTGGCAAAATAAAGTTTAGACATGTGATAATATTAACTCTCGATGGCCAAAATCTTCAACCCGCGGTGGTTCGTCAACCTCTATCTTCAACACTTTGCCACAGAAATTTAG
R1-13882	114	A	T	AATTCGTGGAGAAATTTGTTGAAGCAGTTGCGTTATTGTGAGTGATTTAATTACCGTTGTTGGCAAAGTAAGGAGAAGTACCCGCTTTTAGCTTTGTGTTTGAAATGCTTAGCTCCATTTACTCAAATACCCCTTTGCTCTCAGT
R1-13955	136	A	G	AATTCGTGTTATGTTACTTCATCGTGTCTATGTAGCTCTTTCTTAACTGAGTATTCAGGACCGATCTATACGACGTCGAGAGCAAGTAGAACATTCAATCGTCGAAGTACAGTTCACTGTTCTTCCTTCTGCAGCGCCGCGCTAC
R1-14000	116	T	C	AATTCTTGCGAGTCAATCGAATGATCCGTGGATGTGTCTGGGCGACTTTAATGAGATTTTATATACTACTGAAATGAAGGGAGGTCTGCGATCGCAACGTCAAATGGCCAATTTCCGGGAGGCACTTGATGAATGTGGCCTTTGC
R1-14028	74	G	A	AATTCAAAGAAAAAACCAAAATTTTGGATATATTCAACGATACAAAAGCCCATAACAATGATTCCGTCTCAACAAATGAAAAATGGAGGATAATTTTGAGTGCTATTTTGTCTGTTTGTTTTGACGTTGGAGGCTTTGGTTACGT
R1-14219	114	A	T	AATTCCACAAAAAAACTGACTATGTTGCCCAAGAAACTGTATCCTTTCTTCGGATCCTGTGCACACAAGTGAAGCTGTGAGAGCATTTCATCCAGAGAAGACTGCTCGGATGGTCTCGGAGACATTTCTACTGGAGAACCACCAG
R1-14260	109	T	C	AATTCATTTCACACAGGTGTCCATTTTCCAGGTTTTGATGTTCCTTCCGGACAAAAGATTTAACGGAAGTTGATTGATTACAATGAAGAAGCTAAAAGATTTGGAGGTCCCTTATGGTTTCCTTTTTATTTAATCAATTAAT
R1-14292	69	A	G	AATTCAAGTGCACATCACATTGCACTAACGTGACGTCAAATTGAAATGAAGATATGAAGACGGGAGAAGTACAACAAACTACCAACTACAAATAAAACAAGTGCAAAATACATAAGCAATCTCGTGGATGCAGCAAGATCCTTTG
R1-14298	6	T	G	AATTCGCACCTGCTAGCACTGGCTGTAACCTCCAGTTGAAACGTGTCGAGTTCATATCTCTGAGGTAGGCTAATGGAGTAAGCACGACGCACAAGATCTCTAAAGGGAACCGCCTTTTTGCTCAATGAAAACCTGTTTATGTCGG
R1-14413	126	C	G	AATTCATACACCTCCCGCGCGAAGAAAACCAATTCGCTGACGCATTATCCAAACTCGCGTCACTAATCAACATACCCCCGGGAATGGAAAAAGTACCCATTATCGTGGAACGACGGAATGAACCCGCCTATATCTGTGACATCGA
R1-14423	92	A	T	AATTCTCCGATATCAATCTGAAATAGAACGATAGACATAGCTCGTTAAAGTTACGTCCCTGAAGTCTTTACGAGATACGAAGTTATATCCTTTATTTATATTTTTAGTTGACCTGCCATAAATCTTTATCAGTTACAGGAACATA
R1-14488	84	G	A	AATTCAGGCCAATAGCCTGCTGCAACACTGTCTCCAAATGCATTGCCAAGCTTCTTTGTAACAGAATGGGTCTTGTTTTGCCTGAGATCATTAGTCCGACGCAAAGTGCTTTTGTTAAGGGCCGGCAAATTGTGGAGAATGT
R1-14551	113	T	C	AATTCAAACCAGCGCAGAATTAGCCGTTAGAACAGTGAACCAGTCAAATAAGGTCTAACTACTCTTATCTTCTGTTTGAATTTTGATTTTCTGAACGTTGGATTCTTTTCTGTAACAATATTTGGTGTTCTGGATGAACTTATAG
R1-14606	127	C	A	AATTCCACGTCAAAGCACCACTACTATGTCAATGCCAACCAAACACGTTAACACACGTTCTAAGTTACTACGCCTCCGACACGTGGTCGTGTATGACGTATTGGTTAACAGTCGACACCACAGCTACGTGAACTGTCGGGGTAAA
R1-14877	108	T	C	AATTCATTCAAGATATCCCATCTCCTATTCAAATTCAGCCTGACACAGGCTATGATGGGTGGCTAGATGCTGATAGTCAAAGGGATGGGTCTATTGAGGATTTAACACCGGATTGGCCAGTATTTTCTGCGTCTCCTACCTCTGT
R1-14923	53	C	T	AATTCACGCGTACGACAGACTATTTCTGTCCAAAATCTGACAACTTTAACGCTGAATGTGACAATTTTAACACTTAATGTGGACATTTTAAAGCCTAAAAAAGTAGCCATACTATACGTTAAAATAGTCACTTTAAGTGTTAAAG
R1-14997	79	C	T	AATTCTCGATTTTCGTAGTTCAACAGGAGCCGCTACAAGATTTTCCCGTTATTTTAAATTAATTTTTGGATGTATAGTTGTTAATTATGTATCGTCTGGTTTTTAAGGTGGGTTGTAAAATTAAAGTTAGTAACGAAAAGTAGGG
R1-14999	135	T	C	AATTCAGCCAAACCATCCATAAGACTTATAACAGCAGCAGGTTTACCTTTGCAAAATAGCAAAAGATCATCAGCAAAACACAATTGATTCAATCTCAAGCCCTTGCATAAAGGATGAAATTGGAATTGCGACTGTTGTCCTATTT
R1-15018	108	C	A	AATTCTTCCTGAATCAAGAAAAATCACTGCAGTTTATTCTACACCGACTTCTGCCTCCCATATTTGTCTTTTAACAGCTTTATTTTGAACAAAGTATTCGCATAACAAGTAGTATTCCCATAAATAATACGGAGTAGTATTATCC
R1-15045	8	T	C	AATTCGGTACTTTTATTCGATGACCGCGGCCAAGAGCAGGGGCCCCTGGACCCGCTTCGACTGCTGTAAGTTCCCCACGAGCTGCAGGGGCTGTCTCTACGGCTGTTGTATCAGCCTCCCGAGCTGTAGGGACAGTCCCTCCCTC
R1-15105	139	C	T	AATTCCTCAATATGCGAAGACAAGCTATCAAAATCCAGGTATTGCTACGTCCATTCCTATGGCTGTTACAGGGAGAAATATGCAGATAGACTTGTGGTCTGAATATCGAGATAAAGTCCAAGTAATGATCATTTTCTCCTCATTT
R1-15144	77	T	C	AATTCAAACCCATCTAACATCACAACACCAGCATTCAACCAGCCTTCACCGTTTTTCCCAAAGCCAACGTCCTTTCTTAGCCTAGCTCCATCTACAACAGTGGCTCCATCTAACACTACAACACCGTCGTTCAACATACCATCTT
R1-15246	120	T	C	AATTCCTCAAGTAAAGTCCGAGTCAGGACATAAAATAGCACCCCGAGCAAAACCGACACGGGCAATGCAGGCAAAGCTTTCTGATAAAAGGCCAGCAGCATTAAGGTGATTCCGAGACCCGCTATTATAGCCAGGTAGCAGGCAT
R1-15347	83	A	G	AATTCTTGACCCTCCGGTTAAAACTCTTCTTATCGACATCCTTCGAAACTTGCTTCTGAAGCTTAGCATACACTCTCTCACCGCCAGAACCAAACGGAGCAGTAATAGACATACACTCGCCTTCAATTTCTGACGCAAACCGCGA
R1-15350	139	A	T	AATTCACAAGACATTACATCAGTTCAGGAGTGATTGGTCAGATAAGTTGGTTCAAAGCAGTAAACTGAGACTGAGAGGAAGTCCTGAGTATAGGATTTGATACCACCAACCCTACCATATTATCCGAATTAAAAATATTTTTAGA
R1-15426	85	G	A	AATTCCGCCTGAAATATAGCTTTTGTTACTTTGACCCCTTAAATGTAGCTGCCATTATTCAGACTAACTTTAACTTTATTGACTAAGTTACTTCCTTCATTTAAGGACTCCCAACGTGTATATTTGCCTCCCCCTTTAATCTTCA
R1-15473	88	T	C	AATTCTGTTGGATATATGTTCTCGAACCCGACTCCATTTCCAGTCAATGGGCAAATTCTGTCGACACTTTTAGAGACTGTTATTTCACCCGGGAGGAGTTTGAGTATGTAGTCATTAACTTGTTTAGCAATGTCATTTTTGGGTG
R1-15555	74	T	C	AATTCGGGTGGTGTTCAGAGTGGAATCCCGCTATGGCAAAATTAACGGGGTGGACACGAGAGGAGGTTATCGACAAAATGTTACTCGGTGAGGTTTTTGGGATGCAGAAGTCGTGCTGTCGTCTGAAAAATCAGGAAGCATTTGT
R1-15688	9	C	T	AATTCGGATGCCTGAATCAGATCCCTCATCTTGTTCCTGATCGTGGCTGTCGGAATCTAACTCCATCATTTCTTGCTCCTCCTCATCCTTACTATTTGAATCATTCGAATCAGATTGTGCACCTTCGTCAGCCTCATCAGTCTCC
R1-15734	52	T	G	AATTCGTCGGTATGGCTTTTGTACCTTTGTTTACTGTGTTTTACTTGCGTTGTTGCTTGTCGAAAGAGTAATTGCACGTCTGTTGTGCTGTATAGAATATACAATCCGCAGTTTCGGAGGGAAGGTCAGTTGAAGAATGTGTGTT
R1-15766	102	A	G	AATTCACCTCCTAAAACACCCAAAACATTACCAAAACAATTCTAATTACAAACACAAACAATAAGACTCAATCGCCACACTATTTTATACAACCCTAGAAAAAAGGGTGTTAACTTTAAGGGAAATACCAACTCACCAAGGA
R1-15877	16	T	A	AATTCTTAGATGCAAAACCACAGAGCTACAGTGGGAGAAGCGAAGAAACAAAGAGTAACCAACAAGGCAAAATTTGTAAATTACCAGAGAATCATAGCATAAGAGTAAAGGTTCCAAAAGTTGACTTGATGTTTCGTAATAC
R1-15991	139	G	A	AATTCATATTGGCCCCAAATACGTTTAACAAATCCTGTGATAAGCTCCCACGGTGGGTTACCACCCAGAACATAGCATACAACAGCGGACTCCCAGTACTCGAGCTCACCCTGAACATCCTCATTTGTCAATTGCAACGTGGAAC
R1-16033	48	T	G	AATTCAGATGACGAAATTACCGGAACAACCGAGAAAATACCGAAAATTCGCCTGCGAAGAACTGGCAGACGACCCGTGTTCGAGGCTGCACACAATCCGTATTCTGGGAAGTCCAAGAACGTGAAGAACCAGCAGACCGACGAGC
R1-16145	71	T	C	AATTCAAATTCTTTTATGAAAAAAATGCTTCTGTGAAACCACGGAAACATCTTTTTGTTTGTGTCTGTTACACGTCTGTCGGTGTTTTTTCATAAACCGAAGAACTGCAAGTTTTCTCATTTGGTTTATTTTGCTGGAAATATAA
R1-16205	67	C	A	AATTCATCTTCTCCACAGATCTGTACATATAACTCTTCACTTAGTACAATTTATGAAACATAGTTTAAAACTATCAACTTTCAAGTACTTTTTATCGAATGTGTGTATGATGCCTATTCTTGTGAACTGTTTGAACTAAAAA
R1-16282	34	T	C	AATTCCTCGGGAACCCGTCCTTCCTAATAATTGCGACTACACATTACACACGTAAAGGTTCATTCTATATTTGTATGAGGGATTTTATTGTTCCCATAGTTTTATTTAGAAATATTTGGCAATACCATCAATGTCAGCTGTGTCG
R1-16291	45	G	A	AATTCATACAACAAAACCAAATAGAAGATCAACGTAGCGTTCTCGTCTCGGGAATTGAAAAAGTACTAAAATAATTCAAAGTATGAAAACCTAAGTTTTTGAGAGGTGATGATAAAAACGATGAAATACTAAGTATAAAAACATA
R1-16362	15	G	A	AATTCTTAACGTACGCAAAGTCTTTGTCATCCCCATCCTTAAGCTCCATAAACAAGTCTTTGTTAGTGCAAATGTGTCGAGTAACCCCTGTATCAACCACCCATTCTACAATATTTTCAGCAAGATTGACCTCAGACACCATAGC
R1-16460	115	T	C	AATTCAGCAATCAAATTGCAGTCTTCCCTTAGCAGTTTATTTACAGTTATGCTTTCTAACAGAACGCGATTTTTGATGCACTTTCTATTGAATGCCACTTTGATGCGCTTTGTCCTCCAACAGATGTTCTTCTAAGGGTGTTACT
R1-16526	15	T	G	AATTCTCTAGAAGATCAGCTAAAATCCTCAGAACTAGCATTTGTAACTGGAAGTGCGTCTATGAACGATGAGATCAAGGAGCTGGAAGAGAAAGTTGTCGTAGCTGAAAGCAGGGCCGACAAGGTGGAGGCTGAGAACAAGC
R1-16581	124	G	A	AATTCCATTACACATCTGATGAAGAAAAAAACTTTACTTCTCCTTTGTTGGCTGTATAAAGTAGACAGCATCCATCGTCGGCAATGGCTGTCTTCTTTTATAAATGTCCTCTACCACTGTTCCGACCAAAAATCAAAAACATCAG
R1-16836	131	A	C	AATTCTTCGTCGTCAGTGAAACCTGATAGGCAGCCTGGGAAGCCGAGTTCTGGCGTTGGAAACTCGAGTACGTTCAAGGGCAAGGCGGTTCAATCGTCGAAACCATCTTTGGGTACACAAAAGTCACCACCACCGTCTTCTAGAC
R1-16920	135	T	G	AATTCTAAGACTAAAATATTTATTTTATTATTCAAAAATTTTCAAAAGTTTTAAAGAAGTCGATAAATTTTACAAAACGAAAGTTTTGCAAAAATAGAGATTTTGAAAGGCTAAAAGGTTAAAATTAGATTTAGTATTTGAAATT
R1-16931	29	T	A	AATTCCAATACCAGTGTAGAACGACCTGTAAAAAATTGATATCATACCCGAGAAGAAATTAATCAATAGAGAAATGAGATTAATACAAGTGATTTTGTTGCTTGTATTTACTCACATTCGGCTCCTGGTATTGCATTTTCCGTCG
R1-16972	91	T	G	AATTCTAAGACTCGCGTCTTATAACTAAAGACGTGTTAAAAAGGTTCCAAATTCCTTTAAATATTTGGTGGCGACTCCAATTGCAAAAATGATTTTCAAGCATTTAAGCAATGATATCCCCCATAGCAATTCGCACATTTTGCAC
R1-17186	19	T	C	AATTCCCATCATTATCACCAACACTATGTCCTCCACCCCCACCATTCGTCGTCATCAGAGAATCATAATTCAGCTTACACAGACGCGTAAATGGCGCTAACGTCGACAACGTCCTAGTCAACCTCTGCTTCGACACGTTCCCGAT
R1-17343	39	G	A	AATTCTGTAAGCAAAATACAATGGTGAGACAGAAAAACAAAGTAGCATAATTTACCTTGCCGTTGGAAAACTCTGCTCTATATACGCGACCAAGTGAACCTTCACCCACAATGTTTTCTTGACTAAAACTGTTGGTCGCAGTCTG
R1-17541	87	G	C	AATTCCTTATGCATCTAAAGTTGGAAGCTTAATGTATGCTCAAATTAAACCTGTACTAGACCAAACATCAGCTTTGCTGTTGGAATCTTGGGAAGGTATCAAAGTAATCCAGGAATTAATCATTGGAAAGCTGCGAAGAAAG
R1-17720	35	A	G	AATTCCATTGATTGTTCCATACTAGAGCAAGCCTAAGGCACTACGGATGATGTTGTAATTATTAATTTAAAAAGGGACGGTACATACCATATTCATTTTACTTTGTTCGAGGGCAAAATCCCAGGCAATATAAGAATTTACAGAA
R1-17881	136	G	T	AATTCGTTGTAGTTGCACGTTTTTCATCAAACACGATCGTTTTGCAGGCGTTAGCTTATCTGTTGCTGGCATTTTGGTTTTGGAAATCTCCTGTTGCCACAATATCTAAAGAACTTGTTCAACCCTTTGGTGAGGTTCATCGACT
R1-17965	50	T	A	AATTCGTCTTGGATGTGTTGTTTGGTTGTATGTATTGACACCTAAAATTAGTCGATAAGCCTTTGGTGTACCCGATAATGAGGCTAACGCTAGTAATTAATATGGATATTGAAATGTTGTAATTGATGGCTCTTTACGCTTATTC
R1-17981	136	C	A	AATTCAAGGCGCGTCGATACCTATCCTCCTAAGGTTATTGTGAAACCAGAGTCGGGGCAAGGTTACTTTTTGAAAGTTTTATCAAAATGTTATATGAAAAACTGAAATCAAAAAGCCTACGTAAAGTAGTCTCTACTAATTTGAA
R1-18002	77	C	T	AATTCAAAGTACAAAATATAAAATTATTCAAGCCCTAAGTTTTGGAGAGAAAGTAGTTCTAAGTGTCTAAGAAATGTTGTAAAAATTGTGTGTCGAATTATGGATCAAAACTCCTTCAAATAGACGAAATATTTTAAGCACACGA
R1-18026	66	T	A	AATTCACAGCCTATACACATTTTCACGCGAGACAGTTGCACGAGTGCAAAATCTAGCAAGTACTCAAAACCATTACAAGCGACCGAAAGGGTTTCATCATCGATTACACATCACTTCACATTCGAGTTTAAGAACTATGTCAGAT
R1-18071	86	T	C	AATTCATTTCAGAAATGTGAATTGAGTAATTTGAGATTGAACTTTAGCTGGTACTTCAAATCGGAGTTAATGTCGTTACAATATGTGGCATTTTGCCATACAATATACTTTCTGCTTGTTTGATTCAGCTTTTTTTTGCGCATTT
R1-18131	130	G	C	AATTCTCCAGTAACTGGAGAGGATTTTTGCTCCATTAAAAGATTGTGTTAGAGTTTATAAAATCAATTTTGGGCCTCCAACCATAAGCTTAAGTTTTTTGGTTGGGTTGATTCCTAACATGGTATCAAACTCTTGTCACAAAATG
R1-18157	130	C	T	AATTCTCAAGTCTTCAACATCATCAATATCAGGATCACTGCCGAGTTGTTTTGGATTATACGCTACCCCATCGCCCACTTCCTCCAACTCCATCAATCTCAATCGGGAGGCCTCTTGCGTATCCTTTGATGTATGGGCTAAGCAC
R1-18298	109	A	G	AATTCTCGCAATGAACTCATTCTAAATCCAATTCACTATCCATAGTGAGGGACAAAAACGTCTCGCATTGTGTTTTAGTGTGAATTTCAATAGAGTTACGTATAGACCAAATAGTCGACGCTAATTCCAAAGGATACGAAACTTG
R1-18357	124	A	G	AATTCTATCACGTAGAGTTCATACACCTCCCGCGCGAAGAAAAAACCAATTCGCCGACGCATTATCCAAACTCGCATCACTAATCAACATACACCCGGGAATGGAAACACTACCCATTGTCGTAGAACGACGGAACGAACCC
R1-18533	91	A	G	AATTCGTACGACAAGGTTTTGTTTACACACAGTTTCGACAGAGATGGGCGTCCTGTTTGGTACTTTGCTTTAGGGGAACTTCTGAAGACGGCAGCGTTTGAGGAGGAACGACAGCATAAATTCTACTGCTGGCTTATACAGTTTG
R1-18673	22	C	T	AATTCATGCCATTTCTAGTTCCTTTCCGATGACGCCCAACAAATGAACCCAATCCAGAAACGAGGCCACTCAATTCAGGCAGGCGCAAGAGCTCTTTATTGGTGCACGCTAATTGAGATGTTGCGGACTTCATGATGTTTCTATT
R1-18729	125	A	G	AATTCATTCTGGTTTCACAATTGCCTTAGACGGATAGATATCGACGCGCCTTGAACTCTAAGATTTGCGTCTTCGAGTCCAAGACTCGTTCAATGGGATCCAAATTACCTCATAAATTGGTGGCGACTCAAAAAACAGCTTT
R1-18829	6	C	G	AATTCGTTGGACAAGACGACAGATATCCAAGACGGGTTGTTGTTACTGCTTGATGTTTTTGATTTAGTCGGTCATATGTTCAGTGCATATGTACGACTCAATGACCCCGAAGTAAGTTGCTCAATAATGTGTTGATTTACATTAT
R1-18966	8	T	C	AATTCTACTTCGGCCCCTAACCTTGTTCGTAATTACGTAGGAGGACAGAATGAAAGGGTAGGTTTGAATGGTCTCCTACAAAGGATGATGTCCTCGTCGTCGTCTTTAGCGACAGACGGTGGTAAACAAGTGGCGGTTCAGA
R1-19005	131	T	C	AATTCCATGTAATTTTCTTTCAAAATCTTTCCAATATTGGAACGTTCTTGAATTTTCTTGTAGAAATGAAAATGGGACCTTTCATTTCCCTCCAATTCAACTTATTATCAAAACTACGGACACTTCAACCTTCCCTAATCCATTT
R1-19134	115	G	A	AATTCAGCTGCGCATCTTTCAGCGCAATTTTGACTTATTCAATCCCGTGTTACCGTGTTTAATATTCTTCCCCCTCGGGGCTTCCTCTGGTTTTCGTCGTCTCGTTGAAACCAGAAGGTCATACTGATACCGAATTTTTTGTAGT
R1-19145	140	G	T	AATTCATTGATGCAAGAATGTCATCCAAAATATTTTGTTGGGACATTTATTCTGCCTTTCATCGAGTTTTTCGTAGATATAGCTGGCTGGCGCTGCAATGCAAGGCGGAGCAAAAGAAACCTGATTTGTATAGATTTTGTTCTGA
R1-19227	34	A	C	AATTCTGACCACCATTATTTGGGTTGGTTCGGGCCAACACGCAGCTATAAACTTCGGACAGTACCCTTTCGGAGGGTTCGTCCCCAACCGTCCTACGATAATGAGGAAATTAATTCCTCAAGAAAGCGAGCCCGAGTTTGAAAAG
R1-19297	134	C	T	AATTCATGGTCGAGATTTTAATGCTCAGTCTTCTTCAGCATCCAAACTTGGTCAGTCTCATCGGCTACTGCGCAGATGGTGATCAGCGGCTTCTAGTCTACGAGTACCTCGAGATGGGAAATTTAGAACGTCATTTATTCGGTAC
R1-19382	10	T	G	AATTCAAAGGACAAGAAGGAAAAAATGATCCAACCCTAAATTTTGGAGAGAAACTAGTTTAAAGTGTCTATGAACTACTGTAAAAATTTCAGACGAAAATAATATGGTTTGATCCTTCAAATAGACGATGTATTTAAAGCCAACG
R1-19392	82	C	G	AATTCTAAGACCCGCGTCTTATGATTTAAGACGCGTCGAAAAGGTTCCAAATTCCTTTAAATTTGGTGGCGACTCCAAATGGAATTTCAAAACGATTTTCAAGCAATGATATCCCTCATAGCAATATTCGCACAACTCGCACATT
R1-19547	139	G	T	AATTCGTTGTTGACGGTCATACGGATAGCTTGCTACTAAAATGTGACTAATGTAATGCTTAAGGCGGCCACGGTAACGTTGGAAGTGATCCACTTTAAAACCTCCAGAAGTAGACAGTAAAAACTTAAAAATAGTCACGTTA
R1-19560	131	A	G	AATTCCAAGTAATGGGACTCTTACACGGGGTGTCATCAAAAAACCGTCTAGCTTCAGTAAATCTACCGGAATTAGCAAACCCAGAAACCATAATGTTCCAGGTATATTCATCTCGTTCAGGCATTTCAACGAACACTTGGCGTGC
R1-19901	64	A	G	AATTCATACACCTCCCGCGCGAAGAAAAAACCAATTCGCTGACGCATTATCCAAACTCGCATCGCTAATCAACATACCCCCGGGAATGGAAACACTACCCATTGTCGTAGAACGACGGAACGAACCCGCCTACATCTGTGACATC
R1-19975	30	C	A	AATTCTCATACAACAATAGTTATCACGCTAGTCTGGGGTGTGCTCCTTTCGAAGCACTTTACGGAAGAAAATGTCGCAGCCCTGTTTGTTGGGACGACGCTAGTGGCAACGTAGGTACTGGACCCCAGGCTATACAAGATCAGAT
R1-20215	76	C	T	AATTCTACGTAAGTAATCATTTGCTTTCTGATTGTTGATAATAATTTTATGATAAGCATTAATTTAAGTGTTTGGTCCCCCTTTTCTTTTTCTCGATGATTTTTGCCAGTAAGTGCCTTTGATTTTTTGGATAAATTGTAAG
R1-20238	54	C	T	AATTCATACACCTCCCACGCGAAGAAAACCAATTCGCAAACTCATTATCCAAATTCGCGTCACTGATCAACATACCCCCGGGAATGGAAAGATTACCCATTGTCGTGGAAAGACGAAACGAACCCGCATACATCTGTGACATCGA
R1-20241	125	G	C	AATTCGAGTAGTTCGTAAAAGAAAATGGAGTTCGGTGGAGCTCGTAAGAGAGGAAGGCAAGATTCTTCCGTCAACGGCAATGGCGGTTCCAAGAAAAATCGTTCAGGTTTTTTCTTCTGTGCTTCTTTCGCTTTCGATTTGATTA
R1-20257	43	T	A	AATTCTGATGAATTTCATCTGAAAAAATCAGAAAGTTCTTCATCTTTGATCACAAAAGGAATTACACACAGACACCGTCTTATCTCTGTAGGATATTCGGTACAACCCGGACACTAATATACGGGTCGAATTGTATTTTTCATTG
R1-20325	101	C	T	AATTCTACACAGGCTGGCTGACACACTGGGGTGAGAAAATCGCCAAGACTGATGCTATTTTTACAGCATCTGAGCTAGAAAAGATTTTAGCAAGGAATGGCTCCGTGTCGCTTTATGTATGCTATACGAAATTAGCTTTGCAATC
R1-20447	140	G	A	AATTCATAAAACCAGTTTCGAGTAAAGGGCTTACGTTGGATGATATTCATTTGAGTCACGATGACTTGGAGATGTACATAGATCTTGCCCCCTTCTTGAATCCTTCACCGTATATTGTTCCTGAGGATATGTCTCTATCGAAGGT
R1-20450	114	T	C	AATTCGATTTGCCTGTGCTTTCGAGTTGTCTTGGAACGGTTTTTGAGTTCGTTAATGTGGGTGTAATGGGCACGTGTTAGAAAAACCGTTGATGAAAATACGTTCTTGCCATTCGCTTCCAATGTAGGAGGTTTGTGATGAACTG
R1-20469	140	C	A	AATTCTGTCGGCCGAAAATGAAGGTAGTTGCCTAGTTAACAGCGACGTAAAAAACAATATCACTGGTTAAGATGATATAGTATTTCAATTATCACTGATTCTTACAATAATTATTCCTGTATGACTGGTTTACATACGAACTAGT
R1-20532	121	T	C	AATTCGGCAATACAGAAGTCTGTCACTAAGTTGGGACCTAGTACCCAGCTTGGTGATGGATAGTCTTGGATGTTGGAACATTAGGGGCTTGAACAAGCAGGCTAAGCAGGCTGAGGTACTTCATTTCTTGGGTATTCAGCAA
R1-20596	6	A	G	AATTCGGGTTTTCGACAAATTATTTGGTGCACTATACAGATGGGGTTAGTTTTGGTTGTTCTGAAATTAAGCCCGTTTTGTTAAGGAGGCATAATGCTTCGTTAAGTATGTGTTTAATCAACGGAAATGTCGATTCGGGTTTACG
R1-20633	115	T	C	AATTCGGACGAATCGGACGTATGTGACATATAATGAATTGTTCGTTGGGGAGGGATGGTAAATCTATTTTAAGTTGCTATTTTAGGCTGCTGAGGAAACCGTATTAGTTTTCAATGGTCAACTTTGTGGATGTTTTCAGCCTGAC
R1-20714	34	T	C	AATTCTGGGCAAGAAATCGTTACATTTCAAAACCACGCAGACTCAAACTCAAAGCCTCAAGATAATGGACAGTTGGACGGGGTGAATCACAACGATCCACAAATCGCTGCAAATTCTGCACCGGAGATGCTGGTAAATGGGTCTT
R1-20789	20	C	T	AATTCCTGTTACTTTATGGTTATGAAATGTTATTTTGTTTTATTATTTCTTTTGGCTGATATAGTTTTGCTTATAGCTCTGTTGCGGCTCCTAACTTGATACAACTGGCGGGCTGTATGCTTCACTTTCTATTGATATTCAATCG
R1-20818	124	C	T	AATTCGTAGCAGTCACACACAAACACCACCCTCAAAACTAGGGGTGAGGGATTAAAAGGGTCGTAAATTACCAATCCGTGCTTCTGTGGACTTCAAGGATGCGCAGCTGAAATTTTTTATCAGCAGGCTTTTGAAGAGCAGGTTT
R1-20864	113	G	A	AATTCACAGAGTTTATGCGCTGTTTTTAGTGTTTCGATTTTAGTCTTTGCTGTTTGTTGCTGTCGGTTTTGCTCTTCGCTGTTTGTCGCTGTCGACTTTGCTAGTTCAGTTAATCGCTGTCAATTTTGCTAGTTCAGTTTGTCGC
R1-20865	129	C	A	AATTCAATACGGGTCCTAGAGCGTCCAAGTTTGACTGTTACGATCGTTTGTATGGATACCGTACTTGTAATCGTGAAGGGGTGAGAACTCGGTTTGTCCAGAATAGGCTCGCTTATGAAGCTGTAACAACCCCATTTAGGCGAGG
R1-20879	57	G	A	AATTCAGAGTGTTATAAGATCAGGCCGAAGCAGAAACTGATGGGTGCTATGGCGTCGATTCCTTGTGGTGCGTGTCCTCGTATTAGCCAGTGTTCTCCTGACGGTGTCATTTCACCGGCAACCTGTGTTCATTACACCAAGTGGT
R1-21102	137	A	G	AATTCTAACCCCTAATAAATCCCTACACTTGAGGACTAGTTTGTTACACTTTCCACGTACTTCCAATATCATTTTCAATTCATCTATTACTTACCAAAACAAACAATACGGATTACTCTCTCCGTTCCAATAAATTGTTTACACT
R1-21165	41	C	T	AATTCATTGTTAAGTTGATTTAATGCAAGATGAGGATTTGCTAAATGCATAAACATAAAATAAAGTCCATTTGTTTATTTTAATAGTGCGTTTGGATAGGTGGATTTGATTTGAAATTTTAGATTTGATCCAAATAACTAGTTTG
R1-21203	44	A	G	AATTCCGTCCTCGTAATTTAGATCAATTTGAGAATGCCTTAAAGGACCTTCCGAAGGCCTCCGCTTTATGTCTTATTACACTGCAACGAAATGATGAGCGCTAGAAGTTTAATGAAGGTTATAATATACGGAGTACGAAGTATAA
R1-21211	119	C	G	AATTCCTCTCACTCTGTTCGCAATGTTACTATTATCAACTCGCCATTGTTTACCACACAAGGTTGTCTGTATCTCAATACCACTTGCTACTTGATGTTATTACGTCTCCTCACACTCACCCATCCATTCTCCAATGATTATGCAC
R1-21271	19	G	A	AATTCTCACATCGGTGAAATTAAAAAGATTTGATATGTTTATAAGAGATTTCACCCACCATCTTAGTAACAAAACATTGTATTTGACTTAAGTGACGACAACGGACCAAAAATTGTGTATTTTACAATTTAGTGGGAGTTAA
R1-21280	52	C	T	AATTCGAGCAGCAAACTTTTTACCTTGCTTAACAGCTTCTCTTTCCAGCACTGTGTACTGCTGACTGGAACCCCTCTTCAAAATAACGTGGGTGAATTGTACAACTTGCTTCACTTTTTGCAGCCTGCTTTATTCCCTTCTCTAT
R1-21297	112	T	C	AATTCTAATTAAGTCGTTTAATAGTCAAAATGAGTCAAAATGTGTCATAACGCTTAAATAAATGTCCTTTGGTTCATTTAGAGTCTAGCTTGATTTACGTCTCACTTTGGCCGGCATGAGCATCCCTTTGCAATTTAATTGGCCC
R1-21313	67	T	C	AATTCTTGTTCATTAAAAACGACGTCGCGAGACTCAAAATAAGATCCGGTGTCTAAATCATAAAGATGCCATCCTTTTTTTTCCGAAGGGGTAGCCAATGAAAACGCACTTTCGACTCCGAGACGCAAATTTATCACGGGTCCGA
R1-21348	18	A	G	AATTCCACATTAGTTGGGGGAGAACATCAACATATGAATGAACTACTAGAGCCATAAACCGAGCAAATATCCCCCACATATCGTCATCACTCCAATCTCAGAATGCTCTCACAGGGAAATGTTCGTGCAAACACAAAAAGCGCCC
R1-21351	125	G	T	AATTCGTAATCCTTGGGAAACAACGAACAAAAAAGAAGACAACGTTTTATAAGAAAAGGTAACCTTTTAAAAGCGACGACATTGAAAGTTGAAGTGATCATCTTCAAGGGGAACGGAATGCTGGTCCAAACAACGTCCACGAAAT
R1-21373	120	T	G	AATTCCGAGACACTTAGTAAACCAGTACTTGAAGGTACTAGCCAACTTTATGTACAAAGGTATGTACGAAACAACAAAGATAAAAACGGGAATGAAAGCCGCAATGTAGATGAAAAATCGAGTCCATTCTTTCTTGCCACTGGTG
R1-21455	56	G	A	AATTCGAGTTGATGCTGTTACTGTTGTTTGGGGGATAAACTGAGGAATGAAAGGAGGGTCTTTTCACAAGGAATCTAACAAGTAGGTGAAGAACACCAGAGACGAAGAAGATTACTGCTAGAATTATAATGATAAGAAGAACAGC
R1-21526	86	T	A	AATTCAATCCCGAAGAATAAAGTAATAGCTAAGCCTAGGGTTTTGAGAGTATAATGTAAAAGCAAAGCAAAACTCAGTCTAAAGCTTATGATAAAGGTGTCTTATGTCGAGCTACTTAGGTTTATACATATACACTTCATCA
R1-21583	15	C	G	AATTCGACAGCCGAGGACGACGTTTTGGGCTTGGGGAGGTTGTGGAGGAGGCGGTGGGCCGCGGTGGCGGAAAACGAAACGGTGAATCGAATCGCCATAAGGAAGAGAATTATGAGATCGAGGAGGTAGCGGAGAATAGTGGAGA
R1-21669	65	G	C	AATTCTTATTGTCTGCGCTATGTAAGTAGGCATAGCTGTTAAAACGGACTGTGCCAAGGTCACTGTATCTGCTAATGATAGGCATTTAGCTTTTCACGAACTCAATTTATTTTGAATTTTATCCAAAAGCCAGCGAAAATATGAA
R1-21702	142	A	G	AATTCCAAACCCGATACCCCAACCTACGTTTTCTTGTACCCAAACGATTACGGTGCTTGACACGAGAGAACCTATGTTGATGGAGAAATAGAACCAGTTGAAAAACGACCCCTTCTTTACCCTCTCGTCAGCGTCAGTATCATCA
R1-21734	114	A	G	AATTCTCTATCGACCTGGCGCCAGGCACGGCACCAATCTCAAAGGCACCTTATAGGATGGCACCGGTAGAACTGCAGGAACTAAAGAAACAACTGGAAGAAATGATCGAGAAGAGTTTCATAAGGCCGAGTGTCTCACCCTGGGG
R1-21752	8	C	T	AATTCTATCGTTGGTAAAATTCAAAACAACCGCAGAAATAGCCGTTGCTACAGTACAGAAGTCAAATCAGGTTTGAACTCTTTAATCTTCTGTTTTGAACGTTACCATTCTAGACGTTACACTGACTTCTGGGTGTGGACAAATT
R1-21768	112	T	C	AATTCTTTAGGTGCGCCTTTTAGACAACGTGATGATTAGTGTGCATTTGGGCTCACTTTTGAATGATTTGTTGTAAGATCGATATATTAGTAAGGGTAGAAGAAGTTTTTACCGTCGTTAAAAGTTACTGTACGTAGAAGTGACT
R1-21792	132	G	C	AATTCTTGCCACTTGGTTATACTGACAGGCAATTAATAATCCAGTATGCAAGACAAAAAGCGATTCAAGGTGCAAGACCTGGCACAGAGTGGAGTGCAATTAGTAACCTTCCTACAGATTCTAGTCGTTGCCGCAAAAGATTAGC
R1-21860	83	A	T	AATTCTTTAGCACGCACACCCAAAGCTTAAAAAGGTCGAGGGTTTTGCACTCACAAAATGACACGCTCAAAGCTTAAAAAGGACAAGAGCACAATCAACACAAAAATCTAAGTCCAAAGCTTAAAAAGGTCGAGGATTTCAAACA
R1-21891	138	G	A	AATTCCTGAGAAGCAGAACCAATATCACCTTTACCAGCACCGCCTAGCTTCTTCGGCAACAATGTCTGGTGAATGTTGGGTAACACTCCACCGTTTGCAATTGTCACTTGTCCCAGTAACTTGCTCAGCTCTTCGTCATTTCTTA
R1-21900	73	G	T	AATTCCACATAGACTCACATACTACCCTTATTTTTCTTCAAGCATTTCTTTTTGGCCCCCACCCCTTTTTTTTGCAATACTTCCTATTTGAAATTATTATTCTCTAGAAAATTGCTACTTAAAGCCTTTAAGGCCACATTTGTAG
R1-21959	44	C	T	AATTCGGTTCCTACAACATTGGTATCAGAGCCCATAAATAAAGTGCACCGGGTCTGGTTGGGACCGTTTGATCGGTTGGATTTAATCAAACGAAAGCCTAAACACAATCCTCTTAAGTCCTAATCACGCAAGTCATTCCTCTTGA
R1-21977	98	G	A	AATTCCTTCGTTTGCTCTAAACTCAATCTGTATCGGTTTATGTACAGAATAATGATTTATCAGAACTTGACGAAGCAAGAGACATAATTGAAGCACTAGTTGACGAGTACAAAGCCTGTGAATCCCCAGATTACATCAAATGGGG
R1-21989	32	T	A	AATTCAAATTTCTGCTTCTTTAAAGATAAAAAATAAAAAATAAAATGTTAAATTTATCTCTAATTTATATTCTTAATGATATGAATAAGGCGGGTATAGGCGGGACCTGTAAGGGCGGGATGGATATAGGCGGGGCGGGGGCGGC
R1-22037	38	A	C	AATTCTCTCTCAGACACCTCATTCTCCTCATCACAATAAAAAAGACTGGAAATTTGATTAGGGTTCCTCTCAAAACGTTTAATCTCCCTCTTAAGAGACGAAATCAACGGCTGAGATTGAATATCAATCTGCTGCCAAATTTGTT
R1-22235	119	C	T	AATTCGTTCGACTCAGGTACTGGAGTAATGTTGTTGTTGTGTGGTTCTTAACATTAACTTGCTTTTTATGTTATATGATGGTTCAATCGAAGAGGTGGTCATTAGTGAAAGAAAAACTTATAGTAATAGATCTGCTAATTATAAT
R1-22241	93	G	A	AATTCTGGTAAATTGTGATTTGTGAATTTGATTCAAATTGATTTGCTTGTTGAAATTGATTGATATCACTGTTTTATCCGTTTTCTGAAATCGAAAAACGATTAGGTAAAGTGTTACTTACTCCTTCAGTTGAAATTGATTCACT
R1-22291	136	G	T	AATTCACACTGTTGCTGAGGCTGATGATGAAAAGAGTGATTTTGAGTCGAAAGCGGTTTCGGGTTTTGACAAGAGTAGTGTGGAATTGACTGTTACTGATGCATTTGCAGCTATTGATTTAGCACTTGATTCTGTGGTTAAAATT
R1-22352	71	C	A	AATTCAAACTGATCTTGTCCCCTATACCTTATTCTTCTCGGGAATGATAAGAAAGAAATCCGGTATATGCCAAATTATGCGGATTTTTGTACAAAGAGAATAACTTGAATATGGAGGACTACATTCCAGCTGTTCACACATCTAG
R1-22363	123	T	C	AATTCTAGTCCGTAATTAAAAAGTCGAACAAATTCATAGGAAGATTTTACTACTTAACAGAAATAACCATAATCAAAACATAAATCCTCACATAACACCGTCTCACGTGTGCGACAGGATAACTGCAAAAAATATGTCTACTTAA
R1-22406	141	C	T	AATTCATCATTTGTTTGAAGGTTTGGCAAAAGAATATTCGGATTTTGGTTTGGTGATAGAAGGGTGGCAAGCTTTAAGAGGTCCGGGTTTACGAGGGTTTGTAAGCTTAGCAACTTAAGCAAGTTTAACTGAGACGAGTTCT
R1-22445	46	A	T	AATTCGAAGTTAACGAAGTAGCTGTATATGGGGACTTGGGCTCCCTCCCAGATTGCCCAAGGCGACTTAACGATCTTAAGATTGCTATTCGACACGGTATATACAACCTCAGAGATGGGGCATCCTTGATATTTCCGTGGGCCCA
R1-22471	141	G	A	AATTCTACGGTTGTGTGGGATTGAGTTAAAATTCTTGAGTTGCGCTTTAAAAACATTATGGTTACGTTTCGAAGATTTTAATTATTTTGGCAAACAATGAAAGTAGAATTAGGGTATATACCGTAATTGATAAAATTTGGAAAAA
R1-22661	47	C	T	AATTCTAACGAATATTTCGCGCGCCTTCTTCTCTTTTTAACCTCATCTTACTATATATACTCTTCTCTCAACTTTTGTCATTCTTATCACAGAAAAAATCTGCTCAAAAATCAGAAAAATTATTCCCTTAATTTTAACCTCTAAT
R1-22667	116	T	A	AATTCTGCATTCTAGCACGGCCTCTTGACTGAATGAAACTGCACACATTGAACGAGAGATCAAAACGAACAACTAAGTTGCAGCTTTGAACATCAAGCCCCTCTTCAAGAATAGAAGTAGCAACTAGAATGTGAACCTGCAAAGT
R1-22674	115	A	G	AATTCGTGAAATGTTTGTTTCGTTGATTATTGATTGAAGTAGAATTAGTGTGTGTAGGCGCGCAGAATGTGAAGGGGATGCACGGGTTGTAAGAAATCGAGGATCGTAGAGCTGATTAGCTTGTTTAGTTTTCGTGGAGGACTTT
R1-22758	124	C	T	AATTCAAAGATCATTCACCTCGATGAAGTCACACGATTCCAAAAATTTCCAGTATTCTTCCCTATTATGCCTATACTCCTCTTCAGCCTTTTCTTTTTCCTAAATGATGTCAACAAAGCAAAATCAAAAAAACTTTAGGAAACTG
R1-22775	15	A	G	AATTCTTCGCCATCGAGGTCGGTTAGCTTTACGGCTCCTCCGTGAAGGATTTCCTTAACCAAGTACGGTCCAGCCTAATTAGGTTTGAATTTCCCTCTTGGATCGACCGGTAATGGTGCTCTAACCGATTTGAGGACCAAATCTC
R1-22927	76	A	T	AATTCAACAACGAAAACCAAATAGATGAGCGTAGTAGCGAATTTCGTCTCGGGAATTGAAAGTACAAATTATGAATAGTATGAAAACCTAGGTTTATGAGAGAGTATTCTTTAGAGAGTCCTAAAAATAGTGTAAAAAGCATAGC
R1-22933	17	T	C	AATTCAGAAGATCACACGAAAACACCAAACGAAAGCACTGAAAAACAGCATATTCATAACCACGATCAAGAGAGCGTACCTGCTTGCTCTCAAAAAGGTCAAAAGCAACTGATTTCCAACTTTCTGCGCTTCTACATCACGCTTC
R1-22962	119	A	G	AATTCTCAAATAGACCATTGTACACGTATGAATGTCGGCATTATATTGAAGACTATAACCAAAATTAAGTAAAATGTGACCGATTTTAGAGGTTTGAAATGGTCACCGTAAGCATTGTAGTGGATATCTAAGTCGAAATATAGCC
R1-23006	133	A	G	AATTCGACTATTTTTAGGCGAAAAGGATCAGAAGTTGAACCTGGACTGGCAAACAAGGAAGGCTATTTGCTTAGGAATTGCAAAAGGGTTGGCGTATCTTCACGAAGAGTCAAGGCTGAAGATCGTTCACAGGGATATTAAGGCG
R1-23062	54	A	G	AATTCATTACCAGAAGAAATTGCAAGTTGAATCTTAGAAATATTAGGGCATCGAGTTCAATGTGACATCAATTCAGGAACTTAATTCAATAAGAAATAATAATCAAATGAAACTATGCAAGTGATTAGGCATAAAATACGCT
R1-23086	72	C	T	AATTCTATCTTTGGCCTTATTGTTGTAAAAGAACAAAAGCAACTTAAAGTGTGTAGGATACTCCAAGGGGCTGACCTAGACAAGAGGGAGAGAGAGGAGTGTGCTTTTCTTGTTTAGACAAATAGCTAGCATGCTCATCATGATG
R1-23090	91	T	C	AATTCATACACCTCCCGCGCGAAGAAAACCAATTCGCCGATGCATTATCCAAACTCGCATCACTAATCAACATACCCCCGGAAATGGAAACATACCCATTGTCGTGGAACGACGGAACGAACCCGCCTACATCTGTGACATC
R1-23117	7	G	A	AATTCGAGTGCGCAGGATGTGCAATCGGTTCCCGATTCGCCAATTGTTGAAACGACGTCGTCGTTTGGGTCGGGGTCGTCTTTGCCTAGTTTAGGGAGTTTGCCCCAAATTAGGGTTCACGCGGATGACGGGGCTACTAGGTTTA
R1-23131	106	G	A	AATTCCTTGGGCAGGTGAAGACTTCAAGTACCTTAAGACTCTCCTTGCAGTTTGTAAGTGATCAGAGGTAGGAGATTGCATGAACTGACTTAACAGTTGGACAGAAAAAGAAATGTCAGGTCTAGTTATGGTCAAGTATATCAGC
R1-23184	81	C	A	AATTCTACGACTAGTAACTTTTAGTTAATTTGGTTTACGTTGTTTTGGATGTGACTAGAGAATAGCTCAAAGGGTGTGTCATAAAAATTCTATAGGACACTCATATGTAGACAACTAAATTCTAACATTGTATTTCTTGTATAAC
R1-23192	46	C	G	AATTCTCCATTTCCTTGTGGGATCTCTTTCGTCTTAGTGGATTACCAGTCATTGGCCTTTTTTACGATGAGACAATTCCTAGTTATGATGATTTGCAGCGATTGGATGCTCAGGGTTGTCGAGATATCCCAAAAGCCTGTCATTT
R1-23267	83	C	G	AATTCCACGACGATATCGGCCACAACACCGAGGACTGCGTAGCTCTGAGGAGGGAGCTAAAGTACCTCCGGGATAGGGGGCAGCTTGACCCCATCCTGCCAAGAGGGTCCAGGTCCAGCAAGGTGGGGTCCACGGATCAGGTCCT
R1-23272	121	A	G	AATTCCCTTCAACAACCTCTGTGACAACCCCTTTATTCTCGCCTCATCGTACGCCATTTCCTTCTGCGCAACCTCGCACGCTGCCCCAAACCCGACAACAAGTGGTGTGGGGACCGTCCCGCTACGAATCCCCCGCTCCTGACCA
R1-23369	137	A	G	AATTCACGACCTCTAGGGGAACTTAATATAGTACCTAATCGAAGGAACAACAAACTTTAAAACAATCACACGACACCTAAACTATGTGTAGAGAATTATCGAATGAACGAAGATTACTAGTCAATAGCAACAACTCAACTTA
R1-23429	136	T	G	AATTCAACCGAAAACTCAGTCACGGGAGTTGTTCCTGCTCATAAGTCATAATCAAAAGACAACACGAATATTATGCTGTTCATTTTGTTTTACGTTGTCTGAAGTTTAAAATCATTAGAAAACGGGAGTTGATATGAAAACGGGT
R1-23443	47	C	T	AATTCTTTAACCATTAATTTAAGTTAAAACTTGATTTATGATATAACAGGTTCGAAACTCATCATCCCTCAATTTTAAGTGGAATATCTAACATCAGGTATGACGGACTTATAGCGGCGTCAACCCTTCAACATCTCAATTCTAA
R1-23494	63	T	C	AATTCTCTCGAAACTCTCGAGGATTCTGATTTTACGAATTTGTTCTCCGGTAGAAACCCTAACGACATCGTTTTGACGCTTAATTCGAATCAGACGGTGGTGGATACGTTCCTTGGCGCGCGCGTGCGGTGGCGCTGCGGCGTTT
R1-23571	132	G	C	AATTCTCGGTCGATAAATTTCTGTAAATTCTATCTTTTAGTCCACCATAATCACGAGATATATTCGGACTACAATGTTGAGGAAAAATAGGTCAACACTCACTACTTACCCAACGTAGAAGGGGTCATATGGAGAGTAAGGTCCT
R1-23626	12	G	A	AATTCCCTGTCAGATTCGATCCACTTAGTACCGATCACGGAAAAACGCACCACGGCACCTTTCTCAATCTTCGACTGCTTTTCACTGATGAACACCGGATTTTCACCAGGAATGTGCTGGTAACCTGGCATCTTCTGTGCAGAGA
R1-23641	118	C	A	AATTCTCTGAAAAGCAGCGGTGAGAGTCTGGGTGGTTTTGCAGAAAGCAAACCTGACATACCTTTTACGGTAGCCATCTTCAGGGAGCTTTGTATGGAAAAATCCACACCCTGGCACAGCGACTACGCCTGCCTGTTTGATCAGT
R1-23685	44	C	T	AATTCATCACTAACCTCCAGACCTTCTTCATCCCACAAATTGTCAGCTGCAACTTCACTAGAAAAGTGACATAACCGAGCACTTGAAAAATCCCCAGAAAAATCCCCAATTCATCGTTAATTTCCCCAGAAAAATATTGCAGTTG
R1-23731	24	A	G	AATTCTTGGTCTTGACTCTTGAGAATCAATGTGAGTCCTCGCATTGTCTTGTTGTATGAAAATTGTTTTAGCTGAATCCTCAATCGGCCACATAGCTTAAATACGCGGACTACCTTTTCGATTAAAAAGGTTCGTATTACAA
R1-23754	142	G	C	AATTCGTGCGCGCATCTTGTCTCGATGTTAAAATGTTTTTGCTTTGCATCCGTCGAACCGTTGTCGGTAATGTGTCGAGGTGGGCTCGAGTTCGGATGTGTAAAAGAGAAGGATTCGACTCGAGAGCGGTTAACAAGTCGACTCG
R1-23985	132	T	C	AATTCATTTCGTTTCGTAGTTGAATCGGCTGTCAGGTCATAGTTTAATGGCCTTTCTGATATTATCATTTACAATCTTTCGTATTATGGTGGAAATACTATGGATTAGACAGTAGAATAACTAGTTAATCCCTTCACAATTACTT
R1-24057	75	C	G	AATTCCTAGTGTAGCTTTCCTCAGGTTTTCTCTGCTAACAAACTAACTTCAACCTTCACAATAACAACGGAGAGCTACTACAGCTACTAACTTTCACACAATAAGTCTCGTGAGTTGGAAAGTTGAGAAAAACATTATTGGA
R1-24132	75	T	C	AATTCTAAGACCCGCGTCTTATAATTTAAGACGCGTTAAAAAAGTTCCAAATTCCTTTAAATATTTGGTGGCGATTCCAATTGCAAAAACGATTTTCAAGCACTTAAGCAATGATATCCCCCATAGCAACTCGTACACATTACAT
R1-24194	99	A	T	AATTCTAAAGGCAAAACATCAAGTGAAGTTACTTCGAAAGAATCAACTGTCAAAAAGACCAAGGCATCTCCCAAGCAGAGTTCAAGTACACCAATTCTTAGCACCAAACACGCTGTGGTGAGCTGAGTTTTGTTCTAAGTGTTAG
R1-24200	99	G	C	AATTCTACGATGCAGAGGTTCAAGCTTTGAAAGCGTGCAGTGAAAGGACTCGAAAGAAATGATGGTCTTCGCCTCACAGAATGTTCGTGACTCGCACTCAGAGAATGTTTGAGATTACGTGAACAAACCTCTGACCCTTCTTGAA
R1-24210	132	A	T	AATTCTCACAAATTTTTCGGTGAGACGGTATCAAGTTACTGAGCTTTTTAAGTTGTTTTCTTAACTAATTATTAGTAGGTCTCACTTTGTGACTCGTGAGACGGTTTCACAGACTACCTACTAATTTGTCTTTAGTTGTAATTTC
R1-24217	20	G	C	AATTCACAAGTCGCATCTGGGAAACCATTTGATACATCTACGTCTAAATTTCTCTCCATTGGTCAAGCTAGAAACGATGAACGTGTGTGTGCTAAGACGCCAGTTATCTCTGAGGAATCTGGAGAAAATGAAAGCTTGGATGATG
R1-24318	45	A	C	AATTCAGTCGATTCAAAACTTTGAGTTTCCTCATTTTTGACTAAATTTAACCTTGTTAGTTATCTAATTGTGGTTCTCATTTCCTCATTCTTGACTAAATCCAGATTCATCGTTTGAATGTCGACTGCTTAAGGTATAGTAGATT
R1-24355	43	C	T	AATTCGTGATTTAAAATGGCTTACAAAACTGACTACGCTTCTTGGCGTATAGTACTTTCTGCACTGATGTTTTTCGGAGTGATGTTTATAGGAGGTAGTAGATGAAAATGATCAAGCGTTGAAAGAGTTGAGGGAGGAATGGGGA
R1-24384	73	G	A	AATTCCTCTACTCCAATTAATGAAGCCTTTCCTTCGAAGAAACTGTTCACGAGCATCATTCCTGGAGAATCTGAAGCAGAAAGATACAATTCATCATCATATGGACTTTGAATCGAGTTTTCTGATCGCACTGAAGTTGCTT
R1-24557	69	A	G	AATTCAAATGGAAAGACTACTGCCCTTTGGTTTTCAGGTCGGTCCACTTAATTCCGATGATATGTTTCACAATATTCATCCCAGACTGTTATTATACTAATTCCATTTCGTGTAAGCTTTGAGTGATGCTAATATCAAGTTTCTT
R1-24579	127	C	A	AATTCATATAGAGGAACTCTGAAACTCTTGAAGAGTTAAAATTCTTTCTTATTGTCTCAACCTGAAGTTTGAGACTATGAAATGTTTTGAAAAGTTACAAAACTGAACGAGTTCACGGTTTGGAAGAACCACGATCTTGGAGGGA
R1-24643	123	G	C	AATTCTTTATTTCTTTTATTTGATTTTGAATCGTGTTCTCGTCCACTTGATCAACTTTACTTTAGAGTTGACTGTAATACTAATCCACGATTATAGTTTTTCTAAAACTATTTTAACACCTCGAAAAAGAGCCTCCACCTCTTAG
R1-24792	44	A	G	AATTCAATTAAACTGTAGCCGAAAACCCAAATTCAATCGACTGGTTGGTAGAAAATTAGATGATCAAAAAAGAGTCCACAATTATGATCGTTCGATCACAAATTTAAATATTATTATAGGGTTAAAGACGGTGAATTTGTACTGG
R1-24797	91	A	T	AATTCTTTTCTTCAACTGCATTCACTTCACCCGAACATATGCTCAAATATGTTTTATACAATGAGCAACACAACTCGCCTCGATCAATTGACATCGAACCCTTTGAAAGATTCCACTTAACATCACCAAAGGTATGTCTAAAGCC
R1-24892	26	T	C	AATTCTGACTTTTGTCTGTCACAAATAGATAATGTAATGTTGTACTTACGGTCGCTTTTTATTGTATGCACAGTGGCTTGAAACCATACTATCAACCGCATTCAGGAAGAAATCTGCTGAAGAGAAGCAACTCGCTAGTTTAAAA
R1-24957	107	T	C	AATTCCTTGGACAAGACGACAGATATCCAAAATGGGTTGTTGCTACTGCTTGATGTTTTTGCTTTAGTCGGTCATATGCTTGTTGCATATCTGCGAGTTGATGACCCCGAAGTAATTTTCGCCTTTATTGTTTACGGAACACCTC
R1-24970	87	G	A	AATTCGAAAATTACTGCAAAAGAAGCCGTTGCTACAGTACAGGACGTCAAATCAGGTTTTAATTCCCCCCCACTTCTGATTTAAACGTTATCTCTTTGAATGTTGTGCACAAGCCTGACCAGGTACAGAGTTGTTGTTTAAATTT
R1-25097	128	C	A	AATTCGTATATCCGCTGATATGAATTTCTGAAGGCACATTACCAGTACTGCTCATAAGACCAACGCTCTTACCAACGACTTTATACGAAAAGTCAAGAATGCCGTTATGTTTACCGTCAGGGCTACGAACCTCGTAACTGAC
R1-25337	87	G	A	AATTCTTCGGTTGAATTTATTTTGCTGTCTCAAAAGGTTTCATCATACCCCGTACAACTTGATGATGGAATAAATCATATTTGCTCGTTGAATAGTTTCTACTTCTGGATGGAGTATGAAGTAGCAGATATTTGCGCCTTTTTCA
R1-25401	125	T	A	AATTCCCTGATGTTTTCCCAGATGAGTTGCCAGGATTACCACCTGCACGTGAAGTGGAGTTCTCCATCGACCTTGCGCCAGGCACGACCCCAATCTCAAAGGCACCCAATAGGATGACACCAATTGAACTGCAAGAATTGAAGAA
R1-25452	89	A	C	AATTCCATGACACAATGCTCCGCTCCCTCATCTGCCTAAAAAGTCGCAAACCCGTGTCGACATCTCCAGCCTTACAATACCCACGAACCATCAGGTTCCAAACAATCACATCTCTGTACGACATTTCATCGAACACCTTCTGTGC
R1-25466	128	T	C	AATTCCCAAAAGAAGAACTCAAGTACGAGTTTATTACATTCTGCGACTGTGCATCTTCTTGGAAGAAAACACCAGAACTTGCTGAAGATTGAGAAAGTCCTCCAACCATTCGAGAAGGCGCCATAATTGACACTGTCTCTCGATG
R1-25563	103	C	T	AATTCTTGCAAAACGTCATTTTCTTCTTCTGTCCCGTTTCTTTCTTTATCTGTTAGTCCAAGGCTTTCTAGGATCGCCTCCATCAACATCAGGAACAGGTTTCTGGTTTCCTTTGAGTATGCAGTTGCTTTTTTCCTGATAATAA
R1-25569	115	C	A	AATTCTCCGCTGCTTTTTCTCATACAACATCCTCAGGTCATCAATAGATTCAGTACACCTGCAGATATAGCACACCTTGAGTACAAGTAGTATTTCACAAACACGGATCAAACCACAACTTCCTCACCTATCTCTTGCTCGATCG
R1-25694	11	C	T	AATTCGAGGGTGTCAGTCGCAGGTTAGAGAACGGGCAGAAAGTAAGTAATCATTCAAAAGTCCCCAAAGTTTCAATTGTACACAATAGTCAGTCAAAAGTTCCAAAAGTGGCAATTGTACATAACTTGAAAACGAAGGAAAGAGG
R1-25809	115	T	A	AATTCTGATTTTACTGGAGACGAATGCTCGAAATGCACACACAGGCAATAAGCAAGAATGCAACAAACTATAAGTCCAACATCATCGACAATATCGATCATATCCAAACAAAGCTATGCTCTCTGCAAACTGGTGCCTGAATCAG
R1-25838	31	G	A	AATTCTATAGCCGGCAATTTAAAGAATCAAATCGCGTGTTTTGGAAAGAGCCTGCCAGAGGGAAGCTTGATATCTTTGCGAGGAACTGTGATAAGCTTTCATCATTCTTGCGACAGAACTTTAGACAATATTAGTCTTAGTAAAA
R1-25879	65	C	T	AATTCAGACAACTTCAGATGACTTAAGAAAACTTGAGAGTAACTGAGACAACTTCAGATGATTTTAGAAAACCTCGGACTTAAGACAAACTTAAGACGAAGAGAGCAAGTTCTAAGTACCATTTGACGTTTTTAGTGAGTAGGTT
R1-25921	47	G	A	AATTCCAATTCCAAAATTGATTATAAAATTAGGTTTCTAAGTTTTAAAGAGTAAAAATAGTCTATAAAATTCATAAGTCACCAGATAATCGAGTCTTAAGTCCATTACAAAGCATAAAACTCGAAATTTAGAAGAATTTGGAAAG
R1-25938	55	C	A	AATTCTTGTTAACTTGATTCCTTGCAAGGTTGAGAGTTACAAAAACGAGTTAATAGAGTAGTCTTGTGAAATTGCCGGTTTTATTCAAGTCTTAGTTGAGAGGTCTTACGAGATTTTCTTAACTAATTCATATCGTTAATTTTCC
R1-25949	65	C	T	AATTCAAGTTATTTGATAGAGGTTATGATTTTGTGATTTTGATTACAATAGAACTTTGATAATTTAGCTGTGTGATTTTCTCCAATATTATACTATTGATGATTATAAAAATTGTTCAGTGAAAGTTTCAAACTTTTGGTTGATT
R1-26004	103	G	T	AATTCAATCAAGCGCAGACTTTTCTCCCAATTCTCGTTAAATTCTAGAGCACATGCCCTGAGCATATCTTTGACTGTTTGGATAGTGCGCTCAGTTTGACCAGCGGTCGCAAGGTGGAAAGCGGTGCTCATCTTCAGTTGGC
R1-26036	107	A	T	AATTCCCAATTTCTAGGGTTTTAATTCCCAACTTAATCGAATGAATTACGTTTTACTTCTTCAATTGAGCAAATTAGGGTTTACGATTACATCACTGCTGTGTATGAGCCTAAAAACAGTGGAATCAAAGTGCGAAACTGAATGT
R1-26083	136	A	C	AATTCCAAGACGGGACGTCCCTCTCCGACATCGCATCAAACAAAATAACAGCATTCCCCATCTGCCCTACCCGAGCATAACCCGAAATCATAGCGGTCCACGAAACAACATTTCTCTCAGACATTTCATCAAACACTTGGCGTGC
R1-26109	86	T	C	AATTCAAACACCTACACCCCCGAGAGGTGGTTCCAATACGCAAGCTTGTCCATTCGATAAAACACGTACAGGACTAAATTTCCTCCCACCCCTCCACTGCTTGCCGTAAAAGACTATTTCGACTGCCCAAGTGCTCCCTTAATAA
R1-26157	10	A	T	AATTCTATTTAATCACTCCAATTGTAATTCGGAGTAGAATTGCTCCAATTCCATTTTGGAATTTTGCTTACCTATGGTTAAAAAATCAATATTGTGCTAAAAACAAATAAATCATTTTTTAGAGAGTTAAAGGGTGAATGTAATG
R1-26173	140	A	G	AATTCAACTAGAAAGAATCTAGCTAATTACTTTTGTTTTGTCAAAGAATTTTCTCGTGTATAGATTTATAGATTTAAATGTCAGAATAATAATTTTACTTGTGCGAACTGAAAGCTCCTAGGATATGAAATCGACACCTGAA
R1-26219	116	C	T	AATTCTATAAGCGTCACTGTCCGACAGAGTGTCTTACAGTCTGTCTATGCAAACGATCAGTCATCACATATGACCTTATGGTGTTGAACCCACCATCGATCGACTTGCAATCTAGTTAGTCTCTCCGAGACGTCACCTCATATGA
R1-26262	18	C	T	AATTCACAAGGACTTATTTGCAACACATTTGAGGAACTTGAAGAATACTCAATCGCTAAATCTCGTGAGGTCCTTAACATACCCGTGTTTACAATAGGTCCAATACACAAATACTTCCCAACATCTGCGCCAAGCATATGGACAC
R1-26337	90	C	A	AATTCATGTGGACTCGTCATATAACTACTCAAAATTCTCCCGTCCGGGTTCAATTCTAAGACTCCCTACTTTAGACTCGACTCTACTCCAGTAGTAATTCCACCCAACCTAGAGGCATTAAGCGTGACGGTACCCTAAGGTCGTC
R1-26347	136	T	C	AATTCATTGATGTGTCCAACAATCTACCACCAATTTCCTCGGCGCCGTTGACCACTATTTGCTCGTCGTCACCGACTTCCGCAACCTTATCCCTAATTTTACTAAATCTAGTAAAAATCATTCCAAAATTAATATCTGACTTCCA
R1-26376	60	T	C	AATTCGAAATTAACTGTGCTTATGATTTGATTGAGGTGTTTGAATCTGTCCTGCAGGTTTAATGAAGTGATTTTTGAAAACTAAGAAACGATAGCGTGACCGAGTTTTTGATTGAAGGCGTGCGCTGTTGATGTTACCTCTTTAC
R1-26392	112	T	C	AATTCCTTGATGGCTAGCGATATGTTTGTAGGCCGCGTGTGGTGGAACCTATGATCAGTATACTGCGGTGCAAAGGCCTGTAGCCTTAACTCTGTGGGGTACCTTACGTTACGGTAAGCGTACCTCTCGTTTTGGTTACCTCCCC
R1-26395	64	G	A	AATTCATCGGATCGAGAATATTTGGGGAAACGAACTCGCCCAAGCCTTGTCAATATTAGACTAATATTTAGGAGTCTCCCTCTAGAGGCCCAATAGTCACTAATAATTAGCCCAATTCCACTTATTTAATTAATTAGAATAGTTA
R1-26396	128	C	T	AATTCATAGCACAGAACTTGCGAAGCCAACAAATTAAGGCCTTATATGAAAGCAATGTTAACATTCAATTTTCAAATAAGAAGCCCCACAGACAAATATGGAATGACAAATAAGAGCCAATCTCTAATGATTAATACTGTATCAT
R1-26525	102	A	C	AATTCGATCAAAGTTTTGATTTTTTAGGGTAATTTCTGGGAAAATGAACTGAATTTGTTTGAAGATTTATCAAGGGTTTTAGGTTTTAGGGGTTGAAGGCGAAACTCAAAAACCTACTTTGCCACTTTAAAGGAGAGCGACG
R1-26572	31	T	G	AATTCAGTCACAGTTGGCTACATTTTAGTTGCGAAAATTAGTGACGCTGGCTTTGGTTCATTTTCGATTGACAAAAACGAATCGTTTTATTTTGCGCACCTCTACAGGTGAACGGTAAAAACGTAGGATGCATCCAAGAGTAGAG
R1-26669	72	C	T	AATTCAAGGTGCGTCGATACCTATCCTTCTAAAGTTATTTGTGAAACCAGAGAGGATTCGAAGTGAGGTTGCTTTTCAATAGTTTTATCAAAATGCATTATGAAAAACTAAAATAAAAAAGCCTACGTAAAAGTAGTCTTTA
R1-26901	14	G	T	AATTCCAAGGTGAGCTCCGGTGACTCGGCTGACGTCACTGGTGGTGGTGGTGGTAAGAAGTGTTTGGAGGATTTCGTCGGTGATTGGAAGAAGAAGAAGAAGGTTGATTCCGGCGTGTCGGAAAATCGGTGCTTTCTTCCGTTTC
R1-26927	100	C	T	AATTCAATACGGGTCCTAGAACGTTCGAGTTTGACTTGTTACGATCGTTTGTACGGATGCCGTACTTGTAATCGTGGAGTGGTGAGAGACCGACGTGTCTAGAGTAATCTTGCTTAGGAAGCAAGCGTTACTAGGGGCCGTCCCT
R1-26984	102	T	C	AATTCCCGAGCTTTCTAGTAACAGCGTTCGGCTGCAATTTGCTGACAGTCGACAATTGTTTCAGGAGTTAAGTCTCCTCCAAGACACTATGACATACCTGGCGACAAAGTGACCAAAATATTTACAACAATCGGTGCAGCTGCGA
R1-27035	9	G	C	AATTCCACCTGAAACAAGATATGATGCTATAAATTTAAAAAGATTAAACAAAAATGGCGTTGCCAGAATATGTGGTGTTTTCCGTCAATGACGCTACTCAGTCGGTGAGGTACTTGAGTTTTACCGGTGCTCAGAAGCAGCTTCG
R1-27037	127	C	G	AATTCAGTTAGACTGGATAAGACGATTGATGGTGACGCTTGGGTCTGCTCGAGGCCTGCAATATCTGCACGAGCTAGCTGATCCGCCAATCATACACCGAGATATCAAGTCTACCAACATTCTCCTGGACGAGCGTTTAACTGCA
R1-27052	128	A	C	AATTCGGTATGAAGCCATCTCCGTTAACATTCACTAGTGTTTTGTTGGGTTGTAGCAATCTATCGACGTTAATTTTAGGGAAACAAATTCATCAGTTGGTGTACAAATCTCCGTTACGTTTAGATACCACGGTTGGCACATCGTT
R1-27054	85	T	G	AATTCCAATCCATCGTTAATACTGAATGTACAGGTATATGTTTGTTGTTTGAATTGTATTAGTTTAGCTTTATGTTTTTTGTTGGTCTATATTGAAATGTATCAAATTTGAGGTTCTAATTTTTCACTTTTTCACCATAAATTAA
R1-27204	82	C	T	AATTCATCGATAATTTGGAGGTGTTTGAAGGAGAAAGGTGAGTGCTTTGAGGTGTGAAACTACTGTAGTTTCTGGTGAAAACAGAAGGGTTTGAGGTGGTGGAAATGTAGAAAAGTAGTTGAGTTGAAGAAGAGGTAGAGAGTGT
R1-27299	104	T	C	AATTCTGAGCTGACCTCGCCATCTCCTAATTGCTTTTCATACTGGAGCTTAGCATTGTTGAGGCCAGTGACAAACGTCTGCACACTCGGGATGTCGACATCTGTGATATTCTTGCCGCTCTGTGATACTGAGTCGTCAGCAAAAT
R1-27332	122	A	G	AATTCTGTTGTTTCATAGTTTTCTGGGTCGCTCAGTTGGCTATTGTTTGGAATGGAATGGAAGGCATTCGAGAACTCGAGAGATACTCAGCGCCAATTTTGATAGTTCTAACATCTTGCTTACTTATATGGGCCTATGTTAATTC
R1-27333	92	T	A	AATTCACCGTGTTAGGAGTCCTATTGTTGTTTATACTATAGGAAGCTCTTAAATCCGAAATTAAGATACGACTACACTTATACAGGAAAAATACCGTAGAAAATAATTTATACATAGTCTCAAATTTTTTATTTCAAATTTATGC
R1-27365	102	A	G	AATTCCTCCACTGAGCTTATTATCGGACAGATCCAGCCAATAAAGTTTCTTCAAGTTACCGATGGAAGCTGGCACTCGCCCAGTGAACTTATTTGAGTTCAAAGATCTGTAAGACAACATTCAAGCATTAAATTTTAACTAAATG
R1-27386	132	A	G	AATTCCTATGTACAGTACGTATTCTCTTCTCTGCTTCTTCTGTTCCTTCCCCACTTATTTTTAGGTCCTTCAGTTGTGTTTTTTTTATGGATGTTGGTTAATTGTTTGTTGCTGATCACACTGAGGACATTGTGATGTTTAGGCT
R1-27467	36	C	T	AATTCGTGGGTGCAGGAGATTTTCAAGGAGTTGGGTTGTGAGGCAAAGTTGAGACTGGAAGGAGAGAAGCCATATATCACCGACAACTCCAACTACATTGTAGATTTATACTTCCCGACACCTATAAAGGATGCCGATGCAGCTG
R1-27503	62	T	C	AATTCATTAATAGAATGACGAGCTTGTCAAACGTTTTCTTGAGACTTTGCGTGGGATTACGCAGCGGATATATATAATGCTGCTTTATATGATTAGTTATAAACAAGTAACAACATTATCAGAAAAGATGACTAGGAATATATCT
R1-27660	64	A	G	AATTCGACATTAGAGAACCGTTTGAGTCAACGTTAAAACACGCGTAATAAAAGTCCGTGTTACATCACTGGGTTTTGGTTGGGAGGGTACGGATATGGGTATCCACAGAGCCCCTAGTTTGACTGAGCTCGGACTAGAGCGCTAG
R1-27687	115	C	T	AATTCAGAAGCCCCGAGTTTGACAAGTAACCTGAATCGACTGATTCAATTTAACTTCCACTTATCCCAGATGTTCATTGCTGCACACCAAAATTGACCCGAATCCAAAATGATTCGGTCGGGCCAACCTTACCCGACCTTAATAG
R1-27703	140	T	G	AATTCAAAGTCTTGGCAAAGAGTCAATGAAAAACGCACTTCAGAATCTATGGAAGAACGGTTCAATGGTGTGCTCATCGACAACCACTTGCTGCATTGGATGTTCTGGACTATGGACTGGAGAACATACAACCGTAAATGTAGAA
R1-27763	132	A	G	AATTCGACAGTTGGGTGCAAGAAAGCTCTCATATTCAGGAAGACTGGTTCTTGTTCAGGCTGTGTTGCAAACTCTCCATTCTTATTGGGCATCAATGTTTATTCTACCAAAAGGGGTGTTGAAGAGAGTGGAAGCTGTTTGTAGG
R1-27804	64	G	A	AATTCTGATTTTATGACTTGAATATTGCAGGGGAATGAGGTCTATGTTCTTGCGGACAAAAGCACATCACAAGCTTTGAATCAATTGACTCTTATCAGACTCCCAAAAGTCGTCTCTGTCTAGTTTTTCGTGGCCGTATGTATAC
R1-27897	90	G	C	AATTCTGTTAATGGTGTACAAATGATAAAGACAGAGTAGATAGTGTGGAGGGCAGAAAACGAAGTCAAAGAGGGAGAAAATAGTAGTAAGTAGTTAGGGGGTACCTGATTAATTGTTATGAACCAACTCAACCAAAAGCTTAAGC
R1-27923	36	A	G	AATTCTGATGCTCTGATGCAGCCTGACTCAGAAACACAGCTCGTGACAGTACAATTTGAGTGGAACGGAGTCCTGAAATCGTTGTCGAGTATGTTTGTCGGAGTAAGCCCCGAGTTTGAGGTGGCTCTGTACACGCTTTGCTTCT
R1-27982	103	T	G	AATTCTCTGTGCCTCGCCAATCAATTTAAAGGCAGCTTCTGCTCCAGAAAACTGATTCTTATCGGGATGGAGAAGAAGAGCAAATTTACGGTACTGTTTTTTGATCAATGTTTCATCTGCAGTTTGCTCAATTTGAAGAATGCCA
R1-27994	74	G	A	AATTCAAATAAGCCAACTCGCATAACCGTACTTCGCGACATAAAGTAGTAATCATACACGGCTTAAGACGGCAAAAAAGCACTGACAAATCTCGGTACAACACCTACACTTACACCCACAATGACAACCTTAGACGCACCTA
R1-28023	73	G	C	AATTCACACTGCTAGGTTCATTCTACAATGCCTAAGTCTGATTGGTTACTGTTACGTATGTGCTCATTCAATGGTTTGATACTTTGCTTCAGAGGTCTCCTATTTCTGTGTATCTGTCCATTTGAATTGGGAATTTGTTTAACTA
R1-28025	42	T	C	AATTCAATGTGGAAACCATCTGAGTTTGTAGCAGCCAAATACTCTTGATCATTGTTGTTAATATGAGGCCTGGCGTTGTCTTGTTGAATGAATATGTGTTTACTTGCACCTTCGGGCCATTTACTCTTAATAGCCGGTATGAGTT
R1-28041	87	A	G	AATTCGTCATTAAGAGTCCCGTCAACATTCGTGGCAGAATCCTTCGAGTTGTCTACGTTTGGTACTGGCAAAAGAAGACTTAGGAAGTTTAATTACTGGCGAAAAAACATTTACATTCAGTGAACCATAGGCCCAAAAAAAC
R1-28200	110	C	T	AATTCATCTCACCACCTTGGTAATAAGTCATTGTGCTTTTGGGCTTAAGTGAGGACAACAAACCTAAAAGTGCACATCTTCTTTTGGTGCTTTTGGGCTTAAGTAAGGATAACAAACCCAAAAGTGTGCATCTTTTAAGTGATGT
R1-28252	89	A	G	AATTCCCTTTTCAATTCTTGTTGTGTTGATTGCTTTGTGATCTTCCTTCTGGAGCAATTCCACCGGTTCATTACATCCTATAGAGCACGGCTTGAAAGTGACCACTTGTCTATTTTCTGATGGCAAAAGGGTGAAGGGATTAGTT
R1-28275	142	A	G	AATTCGTTCAATTGCTGGAAATCCCAAATAATTGTTTTCCTTTTTGAACTGTATTGTTTATATGTGCAAGGCTACTCCTTTGTTGAATGTGAACAATGTTTGGGTCAGTTCTCTTTTGTTTCCTTATAATCTGGTGGTCGGGGTT
R1-28303	102	A	G	AATTCCGGCAATTGCTCCGTTGTGTCGGGGAAAAACTGTCCGACGCATAGTAAAGCGTCGAAAGGACCTGCGGATTTGTTCACCTGCGAAAAAAAAATTTAAAAAATGAGATTGTGTTAGCGGAGGTTGAGTGAAGAAGGTGAGA
R1-28314	122	G	A	AATTCCGTTGTGAAGTTTTGAATCAATTTAAACCATCTCAAGACATAAGCAAGTCTTTACCGTCTTTACGTTTTCTTAATTTGAGGTAAGGGACCCCTCTGTGCCGTGACCTTTACTCCGCATTGTCTCGGTACAATGTTCCTCC
R1-28357	120	G	A	AATTCTCATCATTGCAGATGAAGTTTACGGGCATTTGGTTTTCGGGAAAAACAAATTCGTAGCGATGGGAACCTTTGGATCGATTGCTCCTGTTATGACCCTCGGATCATTATCAAAGAAATGGCTGGTCCCGGGTTGGCGACTT
R1-28386	52	G	A	AATTCATCATCAACGACGACATTATCTTGGGCACCTTCGCTTGCTACAGACATCGCCTGCTCGTGCTGATGTACTTGATTATATTCTTGCGGAACTGATTGGTTTGCACAGTTTAGGCTCTGCACATCGTTAGAGTAGTACGGTT
R1-28387	42	T	G	AATTCTTTTTAGGGTTTTGTCTCTTATTTATACTCATACCTGATTTGTCTTCTTGTGCTAAAGGATCGTACAGTACGGCCCCGGGAGCTTGGGTGATGGTATGATGTGACCCGTGTGCCCCAGACCCGGGAGGGTGTCGGGGGGT
R1-28437	102	G	A	AATTCAAATCACAATATCAGTCATACATAAGTAACAGGTTAACTCAGAGATTTGACAGGTGAAAGCGAGAAAGTATACTCACAGCTAGGTGTAGTGAGCTTAAGAGTTCTGAAGCAAATGTCATAGAGAGCCTCGTTGTCGAGGA
R1-28459	136	A	G	AATTCAGTTGTAGTTTGTTGCGGTTCTTTTATTCGGATTTGGGAATGAATTGGTGGAATTGTGATGAACTTCTTGGCATACAAACTTAGGTGTATTAGTTGTTTACTTTATCTAAGAGATAATTTATCCAAGAACGAATTGTTTT
R1-28473	67	A	G	AATTCTGAGCCGCAGAAGCAATATGAAAATTATACGTCGGCCTTTGAGATGATCGCTAGCCTGAAAGCGATGTTTCAGGAACAGGCAAGAACTGAAAGGTATAACACGGTCAAGGCAATATTTGATTGCAAAATGGGTGATAAAG
R1-28493	110	G	A	AATTCGAGCTTTTAACACGATGACAAGGAACTCCAAACCTACTCAAATATGTGTCATTCAATGCCCATTTCAACGGCCTTGCACCAAACGAGCACGCAGAAGAACTGGAATCTGAAAGTCCACAAACTCGGGAAAAAGTCCCCAA
R1-28505	33	A	G	AATTCCGGACTGACAACGACACATAATACTCCATATTAAATACGAAATCTGTGCTATTGGTAGAGTTGCAAGAAAGGGCTCAAACAACTTCCTCAAATCAAATACTCCCTTTACAGCTTTATTCTTTCCAATCAAAACCCAC
R1-28567	101	C	T	AATTCATTTCTTGTTATAATGGTTTTCTGATTTATGACTTATTGAGGATAATTTTTGTCTGATATGTGGATAATCACAATGTCATCTGTTATGTGGTTTTTCTGAGCTATATTTTAGTCCGTAGCATCTTTATTTTTATTTT
R1-28614	87	T	A	AATTCTAAGGATAATATATTTTATTTTATATTTCAAAAATTTTAAATATGGACTTAAGAAATATAATATTATTTGACGAAAAAAAATTTGTACTCCCTCCGTTTCAGTGAATTGTTTACAGTTAAACAAATGACTGAGAGAGAGG
R1-28639	123	T	C	AATTCCGGGATGAATATCCCTGCTGCGCCGAGCATTGCCCATCTGCTGTGTACTATTTCTGATTGTACCATCCATTTTAGCGTCTCCGGGTCTGAGCCTGCATATTTTTCACACGAAATTTTTGGGATTTAGTCTACTGTGTGAA
R1-28670	141	C	T	AATTCCACGTAGATTTGCGACCGATTTCGCCTTCTTTGTCTGCGTCGGATTAATATGCTTGCGACGGATCATTCCGTCGCAAAACATATTTGCGACGGAGTTTTCCGTCGCAGAGTATTATTTGCGACAAAATAAAACGACGCCT
R1-28677	140	A	G	AATTCAAATTAACATACACAAGTAGCTAAAGCAAAATGTACTCCCTCTATCCCAAAATAAGTGTCCCCTTTCGGATTTAAGAGATGGTAATGGAAATGAAAAAAATCCTTTGTTAAAACTTACTATAAATAGAAAGGGGGCACTT
R1-28704	138	T	C	AATTCATGCTGTAAAATCCCGAGTTTGCTGCCAAATTTCGTGCTCCATTAAACCCAAATTTTGGGTTTCGAAATTTCTGTGTTTTTTGGGTCTTTTTGGGTCGATTTTGGATTTTCATTCATCAAGCAAGGGTCTTTCTTGTTCA
R1-28717	10	A	G	AATTCCGCTGTCAGTACTAGACGACCACCCTCGGATTGATTTGGCGATTGATGGGGCGGACGAGGTTGATCCGGACCTCAACCTGGTGAAAGGACGTGGTGGAGCGTTGTTGAGGGAGAAGATGGTGGAGGCTGCGAGTGAGAAG
R1-28731	83	C	G	AATTCATCCTCTTCCTCGTCGTCGACCTGATCCTTTGTTGCAGGTGCAGCAGAGACCGGAGATTTACCGTTTTCTGTGGGAGCTTTGTCTCCTGCCTCGCTAGGATTACTGTTCAACTCTACCGATTCACTTTGCTGGGTACTAA
R1-28770	118	A	C	AATTCGTCTCAACTGCTCGGGTAGGAGAATGAGTTCGAGGGGAATAATCGAGGCATAGGATGTAAGCTAAGTGCATCCATAATGGTTACGTTTAGGGTTTAGGGTTTAGGATGAAACATAAGGGCATCCACAATTGTTGACGACC
R1-28797	52	C	T	AATTCCTCTGGATCCCTGGTGATCCTCAGCAAGGCATTAAATGCTGTAGAATGCAAGAGTTTACAAGGTAAATCACACCCTCGTGCAGCAGCAAAATAATAAGTGAGTGTAAGAATAGGCGTGTGCATAAGTTATGTACGAAGTA
R1-28921	103	C	A	AATTCGGCCAGGAGTTCCTACTAACAAATGCACAGGTTGGTACAATCTCATAATATCGTCTTTTAAACTTGTTCCGCCAGTGGTAACCATTACTTGAATATTCAGGTGCTTCCCAAGCTCTTTACATACTTGCGATGTCTGGAGA
R1-28933	52	G	A	AATTCGCACCCTTAGGTTAAAACCCAAATGATCTAGTAACCTATTAATATAAACAACATTTTGTATATCTCTAGATTTTAACTATCTAACCTCAGAGATGATGTGTAGCACTCTTTGGAGTCGTTGTCTCTACTTTCTATCTTTT
R1-28961	59	G	A	AATTCTACAAAGTCAAGAGCCTGCTTACAAATCCACCCGTTCTAGTACCTCCACAAAAAGATCTGCCATTATCATTATACTTAACGACTACGCCAAATGCTATGGGTGCCATGCTTGCCCAGGAAGTCAACAACGAAGAACGGGC
R1-28969	142	C	T	AATTCAATACGGCCCCAAGAGCGTCCGAGTTTGACTGGTTACGATCGTTTGTACGGATGCCGTACTTGTAATCGTGGAGGGGTGAGAGACTGACGTGTCCAGAGTTATCCCGCTTATGAAACGAGCTTTACTAGGGGCCGTT
R1-28999	108	G	T	AATTCAGCCGCATCTCCACCAGTCTCGACACCTCCAATACCAGACAGCGAATGTTCGCTGCTAAACTCCGACTTCATCATCTTAGCAATGCTCATCACTTTTGCGAGTGCAATAGGGTGAACAGCCTTTGCAGAGTATCCACCAG
R1-29077	75	T	C	AATTCTCTCTTGCATACGAACTGGACAAGAGCGGCCACCATCAAGCGTAGCTAAAGCCCTGCCATAAGCCAAAACAATCTCACAATCTATCCACATATGCTTAACCATACGCAAGATATTTCTGGAAAATTAATCGAGATTTCAC
R1-29133	114	C	G	AATTCATCTAGATCTTTCGCAGTTTTCTTAATTTCTCCGCTACGAGAGTTTTGAACTTCTTTCGCCATCTCTTTCACTGTTTCCTGAAGAAACTTGGCATATTCTATTCTAGCGTTTAGCCTCCGTTTCAATTGCTCCTGCCAAA
R1-29260	134	A	T	AATTCCATTTAAGACAGTTTTATAGTCGAACTAATATTACTCCGTACCCTCTTTGATTCATCATCAATTTCTTATCCTATTTCTTACTTGAATGATTTTCCAATTCATATATTTTCTTTTTTAGTAAATTTTTTACTCAAAAAAT
R1-29336	48	A	G	AATTCTGAAGGCGTGACCAGGGGTCAGCCGTAGCATCGAATAGGGTCATTGCAACCTTTCTCAGTCGACTGCCTAAACCCGAAACGACCACCCTTTGCAAGGTACTGTTGATGATACTCCTCGGCTCTGTAAAACTTCTTTGCAG
R1-29383	131	A	G	AATTCAGTAGGTTCGGCTGGTGGGTTTTTCCTCCGTCTTGGAGGGTTTTGCCCTGGGTATTGACCCTAAAATTTGTCTCAACTTATTATTAGCTTGTGGTTATTTATACTTTTATTTTATTTATCGATCGGTGCTTCCGTTGTGC
R1-29393	101	A	T	AATTCCCCTTCAGTGTTCTCAAGGGTTGAAAGGTCTGAGTCGGCAAATGTAGACATAACAGCGAACGTTAATGCCTGAAGGGCTCCTACAGAACATCAGAATTTGTAGTTTTGTATTAATGAAATTTTTTTCCAAGGTTTTGGAA
R1-29459	107	C	T	AATTCTAGTCTTATGCCGTGCAAATTGCACGGGAATGTTGTTTATAAAGTCCAAGTAGAAACATTCACTTTATAATAGGGTTAATAAAGGTGTCTTTTAAAATGATTGAATGTGTATATATGTATCATTGAAAAGTCCTTAAAAC
R1-29629	24	T	A	AATTCTTCATTGATGAAGAAAAATTTTGTATACATCGATAAAACATTAGGACTTCTGGAACAATGCAACGCAATTATTAAACGTGCATCTTAGTAATTTACAAGAATGCACAAGGTGACAAGAATGATCACGTCCAAAATGT
R1-29631	115	A	T	AATTCTGTAGTATTAGAACTTAGAAGCTAGTTGTTCTAGCTAAATTTATTGAGCTAAGTAATTAACTGGTATGTATGCATACAACTGTCTTATTTGAAAATTTTGTTAATACTATATGGATTCAGCATTGAGGGAGGCGGTGAGA
R1-29781	38	C	T	AATTCCTTAATCCTCGTTTGGATATTAACTCACTTATCGAATGACTAAGGTAAAAAGGTGGAGAAATCGACCCCTAGCTTTTAATCAATCGTATAACTCTTCACTCCTTCTTCTTTTAGTTATTAGTAGCTATTTTTAGTTATCG
R1-29811	78	G	T	AATTCATCTTATAGTACCATCCGTAGGTAATAGAGCAGCCATTAAAAAGAAAGACTGTGGAAGAGATGCCTCTCTTCTGGCAGATGTTTCAAGAAAGCCATATGAGATGGTATGAAATGACTCTATAGTTAGTGAGTAGACCAAC
R1-29877	112	C	T	AATTCAATTGGTGGAAAACCAACAAACAAACGGTTTTGATGAAGCTAATCAGTATGAATAAGTCCATTGACTAAGGTTATGCTAAAAATAACACACCCTGACTCAAACGAGTACTCAAGCTTAAGCGATTTTCGAGAACAGA
R1-29886	130	A	T	AATTCGTCATTGATCTCTGCACAAAAGTAAACAAAAGCCATCACTTAGCTTGACGATAAAAGCAATTAGCTATACCGTAGTCTGATCACATATATAAGACCGTCAAACACTGTGAGATCGACCTACAATATAACCAAGCACAAGT
R1-29984	122	A	G	AATTCAGTGGGAAAAGGAAGTTTGCTCAGACATTTTTCCTTGCTCCACAAGAGAAAGGCTTTTTTGTCCTCACCGACATCCTACATTTCATTGAGGATGATCAAATATATCCGTATACAGCGTCTTTAATGGGTCAGACCAATGT
R1-30029	81	A	G	AATTCAATCCTACAAGCATTCTCCGTTATGTAGACATTTCTAAGGCTGAATTACTCTATTTTGTAAAGGAAAAAGGCGGCAACATTTACATAATTTAACAAGTGTATTTGATATTTACAACATTTTCGACAGCAAACACTACACG
R1-30128	119	T	G	AATTCAAAGAGGGAAGCTTGCATAGAGAAACTGGAAACGTCATTAGACTACCAACATAATGCAGAAATCGACCAAAATAAGGAACAAAACGCAGCAGTAGCTCGTGAAGGTCGAAATTGGCACATCAAATTTGAAGTATATCGTA
R1-30140	111	A	C	AATTCTGAACACCGGAAAAAGTAATAGAGAGGCTCGGACGGGTTGGAAATTATTAATTCAATATCCAATTACTGAAACAGCAGTTTTTAATAATTGTAAATTTGTAACAGCTTTATTCGGAAAACGAGAAGCTCAAATTTATTTA
R1-30161	115	A	G	AATTCTCAGATCAACAAGTTGGGAAGGTACATTCTCATACATAAGGTAGCTCAACATTATGCAAGGTGGTTCTTTAACCAACTCCTCCCATATTACAGTAGGTTGGAGAACAAGGCGGAGACGCTCAAACAAAACTGCCATTTCA
R1-30197	58	A	G	AATTCAAGCAACAAAACCAAATAGACGATCTAAACAACGTACTTGAGTCGGGAATTGGAAATACAAGAAGGAAAATTAATCAAACCCTAAATTTTTGTGAGAAAGTACTTTAAAGTGTTAATAAAATGCTCTCAAACTTTCGTGC
R1-30246	107	C	T	AATTCACTGAATCTTCTGGTACTCGTTCTGATTCTTTTGCCTTTCAGGGGTCTGCCCAGAGGGGTGCTCCTTCTTTTGCCAAGAGACCTAAGTTCTCTACTACTTCTTCTGCTGACCCTTTGGAATGCAATTACTGTCATAATCT
R1-30335	98	T	C	AATTCAGCTGGCAAAGAATTGCAATCAGCCATTGAGAATCCTCATTTTGGTATTCTCTAATGTTTGTGTTCCTCTTTGGAGCCCGTCTTCTGGTGCGTAGTGCGTTTCTTTATTCCCAAAATGTTTCTAAACAGCAGGCTGTTCA
R1-30356	92	T	C	AATTCAGCCTTTTGATTGATTGGAGGTTGTCCGTAGTGTATAGACAGAATTGTTGATCCTCGTGCCGACCCACTTCTGCAGTCTAAACCATTTGCTTATCATAATTAAGGATCTTAACGTCATCAGTTGGTGTCGGTTAACCCAA
R1-30391	63	G	A	AATTCAAGTTTCAATGTAGGACTTTACTTTCTCCCCTCAAAAGGTTAAACTCCAAGGCATCAAAGCATATTAAGAATTTTTAAATTTTGACAAACCGAAGTGAATACAGCTAGATTGATTGTAGATATCTCTAGGGCTAGTCTAC
R1-30402	93	A	G	AATTCCAGACCACGAACCTGCTCATCAAACAAGTATCAGTAAACACAAACTGGCAACGCTAAAACACCCAGCAAAAACTGACAGCATATGACGAAACAAATCCTCGACTTACTGGCCCTTTATGTTTCGACAGCTGCCCAACAAC
R1-30417	40	A	G	AATTCCATTTAAAAGCACTAGAGCCAAGAACTGATGACAGTGTTCTACGAGTATGAAGTACTATGACAGAGCTTCATTACTTTCGGGAACTCCTTAAATTCTACTGTACATTATAACTAGTCTTCAGGTTTTCTTACTTTATAGA
R1-30435	134	A	G	AATTCACTATGTTTATAATATCAATGTTGGCCACGCTACAAAGAGTCAGGGCTCTGTTTAGTTTGCGACACAAGGGCGCATCAATAAGTAGGATACCCGTTATTGGTCTTAAAGATGTAGACAAAACTTGAGGATCAATGACTAT
R1-30485	108	T	C	AATTCCGCGCTGTCGCAGACACCACGTCTGAAATCCTCTGGGTCAAGTCTCTACTCCTGGAACTTGGCCTCAGCTCTATCTCTCCTCCTACTATCTACTGTGACAACTTAAGTGCCACACACTACTCTGCGAACCCAGTTTTCCA
R1-30488	111	A	G	AATTCAAGCAAGGCCAACCAAACATCCACTTTCCGTTCCACCTTTCTTTCCACATCATTCCATTTTTTTCTTTCTTTTCTTTCTCTTTCTTTTTCTTTGTTTTCTCAAATGTGGAGCATCCCTCGTATGTTATACCGTTTAGCTT
R1-30535	23	G	A	AATTCATCACAACTTTCAAATGGATGCCACAACAAACACATTAACATTGTCACAAGTAGCTGCACGGCTGCGCCTAGCGAATCAATCCGTAGCAACAAATGACGACACTGACGTCGACAGTGCTGCTAGCGGCCGAAGCTGT
R1-30572	17	G	A	AATTCTCTAGCCAAGGACAAAACAAATCTGGTAAAAACACAAACTTGGTACTCATTTAGTTATACAGAGTGAATATTTTGGGTCGACATCCAATCTAAAGCAAAAGTAATATGACAGAAAGTTAAAGTTCATCATAGTGCAAAGC
R1-30613	83	A	C	AATTCCATTTCTCTAGATTATTCTCAGCCATAAGCTCATAAGTGAAGATTGTATAATGTACTCTTACGCTCCTATGTGACAAAACAAGCTACTATATGAAATTCTAGAATGCAGTAGTTGTGGCTCATTGTTTGTGTATCGTAGT
R1-30625	66	C	T	AATTCTAGCGTGTCTTCCAAACAATTCCCTGTCTGTGGTTCCACTCTCCAATACTTTTAAGCAATTGAAAACCCCCCATCAATTTCCGTAATTTACTATAGAAACACAATTTGCCGTAAGAAGTTCACTTCCTTAGTTGTATAAA
R1-30633	128	T	C	AATTCCGCTGGACACCTCCAGAGGGAAAATGATAATCAGTTCGAGATATCCAGACGTGTGCAGGAAAATGGGATGCCATCGTCATTCTGTTGAAGTAACTCCTCTTGTGCAGGATGAAGCACTATATCTGTTTAAGCAGAAGCTC
R1-30653	79	G	A	AATTCATAATGCGAGGCAACGGGAGGAACTTAAATCAACAATGTTTGTGGTTGGTATCCTCCTCCTTTCCACGTAGAGGACTCTAATTCCATTTTTTCCAACACGTCAATGTAAGAGGTGTTCAGGAACGGCCCTAAATAATGAC
R1-30705	100	C	T	AATTCCGAGCTTCCCCTACTACTACAGAACGTAGAGCATTTGATAGACAGGAAGGCAATGTTACTTGTGCTTATCCCTTGGCTAGTTCAGCTATAACATTTTTTGCCAAAGTTAAGGATGAGCCTGTTGATTCAAGTGAATTATG
R1-30744	117	A	G	AATTCAACTGGACGGACAGCCACAACAAGGCGTTCGAAGAATTAAAAACCTACCTTGCTGAACCTCCGTTGCTGTCGAAACCAACACAAGGCGAGGGTCTCCTGCTGTACCTGTCTGTGTCCGAGAGCGCCGTCAGCGCTGTGCT
R1-30754	53	T	A	AATTCCTTCTTGTCTTCCTCCGTTGCCCCCCCTTTCTGCCTCCATACCTTCCAAAGCGTGTTTATAAACTGCACCATTAATGCATTTGTTTTAGTTCGATTGCATAAACTAAACATACAGATCAAACTGTTTATGCTGATGGTTG
R1-30806	57	T	G	AATTCCCTTGTAGGGCTACAAGAACAAAATTCTTTGATATGCTTAGGAGTAAGTTTGAACTTGAAACTTTCCTGCTGGAAAGTGTTTTGGCTTCTTTCCGATCATTATTATTGTTATTGTCGCGATTATTTATTGTGGTTAAGTT
R1-30930	135	T	C	AATTCACCGCACGGCCACGACTACTTTTCAATTTACAAAGCGTCACAGAAAGAATCCTAGGTTAAATAAGACAGTTCTGTACAATGTCAGGAACCAACTCAACCAACCAAAAGCTTAAGCTGATAGTTGGAGGCCCAAGATCGGT
R1-30954	31	A	G	AATTCAAAAGTAGAAATATTTCGAAAAATCATCAAACGCGCACACATTAACTTTTATCGCTTTTGACGCCCGACTTTTTAAAACTGATTAATTTCGTGAAAAACATTTTAAAACATTAAGGGGACATTTTCTTTGCCAAATAGTA
R1-30987	81	G	A	AATTCTTCCTCCTGCAATTGGGAAATTAACGAAGCTTACCAACTTGTAAGAATACCAACTTATGATTGTAGTATCATACCGTCGCTTGGAATATTAAATCTGTTCCAACTTCTGAGTTACGATCTCTCCTGGTGCATTAGGATCT
R1-30995	31	T	A	AATTCAACTCTACTAATAATTTTCAATTGAAGATTAGAGGCTTAAAATTGATTTTATACTCTATTGTGCAAAATATTATTCAATAGTAAAAGTGAGGAGTAATGAAATTCGAACTAATGTTCATCGGAAATGAACTTAAGCAAAA
R1-31010	129	T	A	AATTCTGATAGTAATGTTCGTCGCTCTTATGCTCTTTTACCTCTGTGTACCTGCACCACCTCGTAGAGGTGTCGTCGCTGTCTACCGTTGCTACTGATCTGCTGATCAACTATCATATGTTTCATTTTACGTGCCTATCTATCTC
R1-31023	97	T	C	AATTCTTATACAGTTTCAAATGTTACGTTTTTCAAAAGTTCTTGCAACCAAACCACCTACTCCATTATTTTGGAAATTAAATAATTTTCCAATTTCCGTGTTTCTCAAGTGTTAACCAAACGAAATTTTCAATGAAATAGTCTTA
R1-31075	71	C	T	AATTCTCAAGCAACAAAGATTACTGCGCAAAAATTGCATCCGAAAAAGGCGCTTTTCTTCTTCTTTCAAGCCTTGCAGAGAACTTGGAGCAACCTGGTTTGTCCAATTTAGCAGAGGATATGCTAAAATGTCTAGAAATGATGGA
R1-31147	9	G	A	AATTCAGTGTTGATTCAGTCAGCGTTGGAGAAGTTGGGTGTTCAGACACGTGTGCAAACTGCAATTTCATTTCCAGAGATTGGTGAGCCGTACAATCGGCAACGGGCTATTCGACACCTTGAGAAGGGCAGAGTGGTTATATTTG
R1-31208	125	G	A	AATTCATAGTCGCCAACATGAGACAACAGACATCAGTGTTGTCACTTGAATGAGTCTTATAATCGGCAACCGTTGCCTCATCATACTCATCATCAGTAATAGCAGGAAGCACTGTCTGAAGGGCATAATCCTTTCTCTCCTGTTT
R1-31214	20	A	G	AATTCCTTTCCAAGAGAAAGAGTGGGAGTAAAATAGATCTTCAAGAGATCCAAGAGCCACAAATTGATACTCCTATCTTAGAGAATGAGGAGAATCAGGAAGTTTTAGAAACTGTCCCTGTGGTTCAGCCTGTTCCTAGGTCGAG
R1-31229	109	T	C	AATTCTCAAGGGATGTCTCAATCTGGTGGGGCCGCACGTCAACTAATGCCTGCATCGCTTCCTTACACTAGTACTGCTCCCCCAGTAAAACCTACCGAGCAAAAACACTCTGCCGGCGAGTGAACTCCACGCAGTCGCGGGTGAT
R1-31248	137	T	A	AATTCTTTAAGAGAGCCAAGGTGTTCCGGCTCAAATGTGGCCACCGGAGCAAGTACCTGGTAGCCGACAAAGACGAGGAGACCGTCAGACAGAGCCGCAATGGTTCCTCCAAAATCTCCCATTGGGTCATCGAGCCAGTCGAGGG
R1-31280	61	C	T	AATTCACCAATGTTGCTGAAGTATCGCTCAAAACAATGGCAAACGCAGTCATTGTTGATGTATTCAATCATCCGTCTGGAGCCGCGGAACCCCCGAAAGGAATACCTTTGGTAAAACTCGTGCCACGAGTAGCGCAAGTGACTAG
R1-31337	109	T	G	AATTCATCATTAATTCATCAATCCCTATATAGAGGTCGGCTAAGGGTAAGTTGGACCGAGCCGAGCCTAGAGCCCTAGCTAGGTGGCTCGATATGGGTACGATAGTTTTTGGTCTAATATGAGCCACGAGAGCAATACAATAAGA
R1-31345	63	T	C	AATTCACTGCGCCATTTCCACCTGAGCATCCCTACACTACGAATTATTGCCTTGTAATCCTTTCATTGTAACTCGTTGGTTGCCAATAATATTTAGTGGAGCACATTAGGCGGGACATAGATCCCCCCGCGGTCGTTTCCCACAT
R1-31441	51	C	T	AATTCTTCTTTGCAAAAGTCGTTGTTTCTGCCAACGACAATGACAAATTACATTCTCAGAAACTGTGATAAAAAAACAAGGGAAACAAAACTGGTTGAATGGATTACCCGTAGGGTGCACAAGCAGTTGTAGGCACTAAAAATTT
R1-31468	45	T	C	AATTCGATCAGATTTGCAGAAGCCATCTATCAGAGTGCTGTAGACATAGACGTCAGCGGAGATCCCTTGTTGAAACATTTCTTGCAGCATCTCTAAAGCTTTTTCAATGTTTTCGAGTTTGACAAATCCATTTATCAAAGTACCG
R1-31498	72	A	G	AATTCAGCTGTGGAATTATGAAATTACCGACGTTTTTCGTTGATTATTGGCCAACATTTGATGTTTATTACGAGTATATTTCGGTAAATTGTTGGAATTTAGTTAATCGACTGAAAACGAGGGGGTACTTATACCTTGGAGTTGT
R1-31537	120	G	A	AATTCGACCTTAAGTACGTACCCCTCAAAACAATCAAAGGACAAGCAGTCTCCGATTTCCTAGCCGAAAATGCAATCATTGAGGAACCAGTCATAGACACAAACTCCCTTCCAGACGACAGGATTTACAACATCAACCAAGAGCA
R1-35963	27	C	T	AATTCGACCTTTAACTGAACCGTTTTTGTTAACAAGTTAAATATGCTAAACTGAGGGTTTTAATCAATCTTTTTGCATTTGCATCTGTATTCTTTTACAACCTTTTCGCACTTGTACGTAGCGATAACATTAGCTCAAATATCAT
R1-36398	52	A	G	AATTCGGCAAGCTCACTACCTTAAATGAACTTAAGATCGTGAAGTGTTCTAGCTTAACAGATAGATGTCGAGACCCAACAGGAGCTGACTGGAACAAGATTCAGCATATTCCGCTACTTACAGTAAAATACAGTTGATGGTTTAC
R1-38151	87	G	A	AATTCGAGCCCCAATTAATTACGGATTAAGAGACCCGGAATTTGGAAAACGCAGAGGAGTGGACCGCTCCTGTCCCAAAGCGAGTCACTCTCTGGCCCGCGCCCTTCTCGCACCTCTCTCGCGCCTTGCTCGCACCTTTGGT
R1-38802	14	A	C	AATTCCATCACGTAGAGTTCATACACCTCCCGCGCGAAGAAAACCAATTCGCCGATGCATTATCCAAACTCGCATCACTAATCAACATACCCCCGGGAATGGAAACGCTACCCATTGTCGTGGAACGACGGAATGAACCCGCCTA
R1-40095	6	A	G	AATTCGGGTCGCATTCCACGCCTTCCCAACCTCCGTCACAGCAATTAGAGCCCACCCAAGTGTCGAGAGTGCCAGTTGTGTCGCGGACAATTTTGGATTTGAAGCTTAGAAGTGAAGCGCGGTCAGCTGCATTGCAAACAACTGA
R1-41319	115	A	G	AATTCATCAATCAGTACGAAATGATATGATCACATAAATAAAAAACGAACAAAGATAGTACTCCGGACAATACTAGGCAATATGTGCAACAGTATATCATTTGAAAGCCGTACAATGACTTGTTCACGAGTGCGACAACTTCCTT
R1-43458	129	T	C	AATTCAACTGGTAGAGTAGTTATGGTGGTATATGAGGAGTTTACTGTGAATGAGATATTTAAAGTAAGAAAGGGTATAATAATAATTGTGATTGAGGGGTTGTCTTATTGTATAAGACAGCCTCATACTAGAATTACTCCTGTGT
R1-43502	83	C	G	AATTCTGTGAGCAGCTCGGTGTATGTGGTTCTCTCTTCTGTGCTTAAGGAAGCCCCCAGCTGTAGTTCTCGAGGTTCTTCGGGCGTGCCTATGTTGATGGTTGTTGTGTCTTCAATAATGGAGTCCTGTTCGGGTTTTGAAACAA
R1-43581	114	C	T	AATTCTTTGACCGCCAGAGAGGCATATATTCGGGACCATTAACACGTGGCGCTGGATTGCCACTAACCGACAGGAAGTTGAATGATCCTCCCTCGTTTTCAAGGTTGTCCAATTTCCCAACTCGATCTGGTGTCGCACCAAATAG
R1-43993	120	A	G	AATTCGAGGGTGATAGAGGCGTAAGTCCGGTATTGCATTTCAAAAAGGCCATTGGTATTAGTACCTATGAAAAACTCTCGCATAGCCGACTCGATACCGAAGTCGGCTAAAAGCTTACGGCCCAACCACCGAGTCGGACGCATTT
R1-44406	98	G	A	AATTCAAAGTACAAAATGCAAAATTATTCAAACCCTAAGTTTTTGAGAGAATGTAATTTAGAGTGTCCTAAAAATAATGTAACACTAATACAAAAAGGACAATAGGCTAGTGCATAAGGCTACGGTTAATGTAAATAGACGT
R1-44728	68	T	G	AATTCTTCGGTTGAGTTTTCATTGGTGCGAGGGTAATTTCGTCATTTGATATGTCTTTTTTGCCGATGGGTAGCTCGTTGACTGGCTTCGCGTTTCTATAGATCGCGTAAAGGACCATTTGGAGGATTCCGAAGCTAAAACCGAG
R1-44729	60	G	T	AATTCGTCCCAAGTTAGATGTTCGTGTGTTGAAAAATGTGTGTCAAGTAAAAAGAACGGTGTATCATTGTCTATATTATTGACACGAGTGAAGTTTCCAGGGCTGTGGATCACAACAGAATGCGGACGACTAGAAGTGTCACCTG
R1-44827	73	C	T	AATTCTTGTTGTTTTGAGCTATTTTTCGATTTCTCGTCGAGTGTTGTACATTTTGATTGTTGTTGTTGTTGTTGTTGTCGTTGTCGTTGTCGTTGTCGTTGTCGTTGTCGTTGTCGTTGTCGTTGTCGTTGTCGTTGTCGTTGTC
R1-44907	61	G	A	AATTCAACTTCAAACAAGAGGCTCAAATTTTGTTAGTGTCATTGTCAATTGTGGTCATTAATTTGCTTTATGTCCTTGTTCACTTTATTGTCTTGTTTTCTTTAGTCTTTGATCAGTTTGAAAGGGTCAATAGGACCACTCATCC
R1-45026	89	T	C	AATTCTCTGCTATGCTTAGGGGAGTTGGTTCACACGCTCGATAAACAAGGTGTTCTAGATGTATTACAAACGATCCAACGTTGTACTGCCGTCGACCGCTCCCAGCCAACTCTTATGTCTACCCTTTCTGTTGCGAACTCTGTCC
R1-45053	124	G	A	AATTCGTATTTCTACCCCAGGGACACCCTTCGAGTGCGTTGTGCATTTTCATCAGTTGGATTATGGAAGCAAATTAGAGATAAGATCAATTTCATTGATTTTGAGAAGGAGTTAGAAATAATTATGAAAAAAGCGAATCTTAGAC
R1-45123	101	A	C	AATTCAACAAGAGTTGCTCATTGAACGACTGGAGCAAAGCCAACAATTCTTCCGTCTTTTCCTCGTCGTTCGCAACCAATGACACAGAAGTGAAGAGTTCCGACCATAACTCTCCGACTTTCTGTTGCCTCGTGTCTACTGATGT
R1-45201	70	A	T	AATTCAGTTGTTTTGTTTTTGAGACAGCAAAAAGAAGAAAGAAGAGAATGATAATGCTGAAGCAAAGAGTTACCATATACACTGTCTTCGTAATCACTGTACGTATTGAGTAAGGGGTCTGAATGCTTCATTGGAGTTCCTCTTG
R1-45477	104	C	T	AATTCAAAAGTAGAAATATTTCGAAAAATTGTCAAACGCGCACACATTAACTTTTATCGCTTTTGACGCTCGACTTTTTAAAACTGACTAATTTCGTGAAAAACATTTTAAAACATCAAAAGGACATTTTTAATGCCAAATAGTG
R1-45493	12	C	T	AATTCATAAATTGGGTTGAACCAACGCAACTCAGAGACAAATTCTTTCATTTCTCGTCTGATTCTATAAGAAGACTGAAAGCCGAGGCTAATAAACAAAGCAATGATAACAACATTTCCTCTTTTCAAGCGCTCTCTGCGCTTGT
R1-45564	125	A	G	AATTCAAATCAAGTTGCCTTTTCCTGGGCGAGTACGTCAAGCTAAAGTGGATTCCCAGTTCAGTAAGTTCTTCGAGATCGTCAAAAGTTTGCAGGTAAACGTTCCTTTTGTCAATTTGATTAGAAAGATTACCGCGTACGCT
R1-45694	106	A	C	AATTCGAAGGGATTGCATCTCGATTTCTACAGGTTGGACGGCCTCCATCCCGTAGGTAGGAAATAGGGCGTCATACCCGTGGGTATGCGAATAGTGGTGCGATATCCCCATAATGCAAATGGGATTTTGTTGGGCCAGTCGTGGC
R1-45729	128	T	C	AATTCTAACTGAAGTTCGAATCATTTCGAACACTTGAAGATGAGATGCAAGTACTATAGTATTCGGCGTGGTTTACGAGTCAAGTAAGTCGCTGCACTATGGTAGTGAGATGCAAACGACTAGAGTATAGAGGCCTACTCAATGG
R1-45843	138	T	C	AATTCCGCTATCTATAGCTCCTGTAATGGCTGCATTTCGTAGCTGTTCTACTGATTTTTCTGTTGTCGTTCCGCTACTGTTAGCTGGTGCTACAAAGTGCTCTCATTCGTATTCTTGGCCGAGATTGTAAGCTGGTTTTTTTTTT
R1-45969	129	T	C	AATTCAATCCTCGAAACGCGTAACTACACGTGCGTTTTTCCGAACAAAGAGAGAACTCCGGCGAAATTCGCCGGAGAGTTGCCTTTCCGACGAGGTACGGCGTTCAAGTGCGAGTTTCCGGCGAGAAACCGCCGTAGATTGCCGT
R1-45980	69	G	A	AATTCATTTTACATAAATGAGCCAGGGAAGATATTAATCAGTATAAAAAATGCTACTTACATTAAAAAGAGAGTTTTTATTAGGTATAAAAGTAAAATTACTTTGCCTGTTTATATGACTTCATATGAACAAAAACACTGAGAAT
R1-46109	128	G	A	AATTCCCAAAGTGACAGTCTCTCCAAGACCGCATTATGAGCATAAATCAGAGTTAACAGAAATTTGCTTCCATCATCAATAGCCTCTACCAACAGATGAGTGTATTGTGCCTCAGAATCTAGAATCTACAACGCAAAGCAATCTG
R1-46116	97	A	G	AATTCAGATTTTCAAGCGCAACAGGGAAATCAGGGAATACATCAAGGTGAATCAAGTGTAGTACAACAACAAACACACATAACAACTCGAGTCGACAAAACAACATCATATAATTAAACTTGCTACAGAAGAGTGAATCAAATAA
R1-46269	142	A	G	AATTCAAAGCGGGTTCGAAAAGCTACGACGTTCCCGTGTGACGATCCAAATCTATCGCAGGTTCGAAAAACTACGACGTTCCTATTGACAAACTGAAAATGGGACCTTACACGTGAGGGGGCGTGTGAAGAAGAACTCCACATAT
R1-46378	13	C	T	AATTCGAGTTACTTTTAATTAGGCCCTTTCTTTTTATCTTAATTTTACCTTTTATAATTCAATTCAGCTCTTATAAGTACATTAACTTCAACTCTTAAGCTCTATAAATCTCTTTAATTAAGCTTTAATTTACACTAACTTCAAC
R1-46483	46	A	G	AATTCTTTTAGCATATCAAGCAGACTCCTTGGCAAAACGTCTAGCATTTTTCTCGGTTTCGAACTTTTGCATAACGGCCAACAGCTCGACCAGAGCGGCGAGATTGGTGATCTTGTCGTTGAGTAGTTGAATGTGTTCAGCG
R1-46607	80	G	A	AATTCAGTTCAATTTCAATTCAATTCGGATGAAATTGAGTTTCAGGTACTATTTTTTAGATTACTTATATCGGGTATTCAATCGATTATTGGTCCAAATATTTCCAGTCGACTTTTTCATTTTGGGTTGATTTTGCTAGGTCTAT
R1-46699	137	A	T	AATTCCTAGTCAGATTGTATGTGACAATGGTACACAGTTTGTGGGGCACAGAACTAGAAATTTCTGTGCTAGTTGGAATATTGAACTGCTCACTTCTGCACCAAGATACCCTCAATGTAATGGTCAGGCAGAATCTTGCAATAAG
R1-46755	125	C	G	AATTCAATTATCGTAAGTTCTATTTTTGCGAAAGCGTTAGAGGCTAGTAATATAATGTGGTGTGAATGATTGAGACTTGTGCTCTATTTTCGGTGAAATAGTCTATGGTTCGTAAGTTTATGTGGATAGGTCGTCAACTTTGAGA
R1-46861	23	G	A	AATTCAATACGGGTCCTAGAGCATCCGAGTTTGATTGGTTACGATCGTTTGTACGGATGCCGTACTTGTAATCGTGGAGGGGTGAGAGATCGACGTGTCCAGAGTAATCTCACTTATGAAGCGAGCGTTACTAGGGGCCGTCCCT
R1-47049	101	C	T	AATTCTAACAAAATTTGGCTGACAAGTAAAATAATACTGCTAAAGGTCCAAGATCAGTTTTATACTCTAACAGATGATTACCTGACGACGAGCACGAGAGTGAGCAGCAGACTCTCGGTTCTTCATCTTACGTTTATACCGATGA
R1-47160	128	A	T	AATTCACACATTTTTACGAAGCAAGCAAAACACTCCCGTTTTTGAAATAAGCTCTTTTCAAAATCTCCTCACTCCTACAAAACAAACATTGACATTCTCATTTTTGGAACAAACTCTTTGCAAAAATTCCCCTATTTTCTACAAA
R1-47511	32	A	C	AATTCTACAGCTCCACACTTATTTTATCAGTCTAGTAGGTACTCTCAATCCAAAGACAGGGAAATGATAGCATCAAAGAGAAATACACATCTTGATATGTTGTATGAAAAAATACTTAAGAATTGAACAAGATTAAATAGCAAGC
R1-47697	119	G	C	AATTCCCTCAAAACGGTACCCTTGCAGACCATCTGCACAAAACAGAAGGCGATAACAAAATTGGACTCGACTGGTACAAAAGGCTGAGCATCGCTGCTCAAACAGCGAGCGTCCTAGCCTTCCTACAGCACGAAATTTCTCCACC
R1-47833	83	C	T	AATTCTCTTAATTCTGATTCAGAAATAGGATAACCCTTTGAAAAGGTTAAGAAGATTGTCCTTTCACTTGGAGGGATTATTGCAACGTCTTGTCGATTGACTCGATTCTCACTCAATTGCAAGTGAGAAAAAAAATCAGCAA
R1-47985	127	A	G	AATTCTATTGCGACTGGTAGTCTCGGTGGAAATTATGACGATGTTGGTTGGTGTATCAAACAGTCGATTCCTTTATATGTTGATGGTAATGAGCATGAAGGTAATCTTATTAGGATTAAGGTGGACGCTGCCTGGAGTAAGGATT
R1-48321	132	T	C	AATTCTAATTTCTAAAGGTACCTCACATTATTTGGACAAAACTAATACTTATAAGGGACTAAATTTGGTAGCTTAATCAGAGATTTCAAGTTCAGATAAAACAGAACGTTATCGTCCTCGTGATGAGAAACTGAATCCCAAGCGC
R1-48470	142	G	A	AATTCTATAAGCGTCAAAGTCCGACAGAGTGTCTCACAGTCTGTCTATGCAAATGACCAGTCATCTCTATGACTCTATGGTGTTGAACCCACCAGCGATCAACTTGCAATCTAGTCTTTTTGAGACGTCACCTCTTTTAGAGACC
R1-48681	103	G	C	AATTCTAAAGGTAGAATTGGCCAAGAGGTTGGCTTATCAATTTACGGAAATTGAGTCTTGGGATCATTTATATAATTCTTGAGGGAGGTCAATTGTATAAATCCATAAGTCATCGCATTAAGCTGTTTTGCATTTAGACTTAAAT
R1-48829	85	T	C	AATTCAAAAGTAGAAATATTTCGAAAAATCGTCAAACGCGCACACATTAACTTTTATCGCTTTTGACGCCCGACTTTTTAAAACCGACGAATTTCGTGGAAAACATTTTAAAACACAAATTAGACATTTTTAATGCACCAAATAG
R1-48890	14	C	G	AATTCGGGTCGGTGAGACGCTTGGTCGAGAACCCGGGTTTGTTGAAAGCATTGAAATTTTATTTTGGGTCAACTCCTCTCAATATTCAACCTAAGCCGCTAATTTCACCTGCGACTCTTCCTTCGCAATTACCGTCAGTGTCACC
R1-48963	28	C	T	AATTCGAGCGATTGGATGGGGTTGGACTGGAGTGATATGGCTGTTCAATACCGTTACTTACGTGTTTCTTGATCCAATAAAGATTGGTGTTCGATATGCACTTAGCGGAAGAGCTTGGCATAACGATTTCAATCGAAGGGTA
R1-49212	115	G	A	AATTCCTTTGTGGAAAGTGAGGAAACAGAAGAGAACGTGAGGATAGAGCCGGAAACAGAGGATGAGACACAGTCGTACAGAACCGAGCCGTCAGTTGAGATTATTTCAAGGGCAAAGAGGCCGCGTCGTACACCAGCCAGGG
R1-49315	52	T	C	AATTCATTTTTTGACTCTCATCTGTTTAGGTAGAGGCTCCTTGACCATCCCCATCCAATAACTAAATCATCACTACTTTTACTCTTAATTTTATTATAATTGTTTTGATACAACTTTAACTCCCATCCAAACAAAATCACCAACT
R1-49326	77	A	G	AATTCATTTTAAGTTCACCTTATAACAAGATCGCGCGATTATGAAACAAAGGTAGTACTCACCATTTGTCCTCATAAGGTTCATTTTAAGACTCGACACCCCCATTTAGGCAAGGCGGGCCCCACCTAAATAAGGGCGTTACTGA
R1-49329	45	A	T	AATTCTAACAGTAGAATTAGCCAAGAGGTTGGCTTATCAATTTAAAGAAATTGAGTCTTGGGATCGCTTATATAATTCTCGAGGGAGGTCGATTATATGAGTGCTCGAAAGTCATTGCATTAAACCGTTATTGCCTTACGACTTG
R1-49361	99	T	C	AATTCTTGGTATATTAGTATAAATTACTCCGTATATAATAAAACTGAAGTAGGTGTCGTTAAGCCATACGGTGTACTGTGGATATTATTTACTGGCAATCATTACGTTAGATTGCACGTTGACGATGACAGTCCTATGCCACCGT
R1-49386	48	C	T	AATTCACCAGAGTTCACAGAAAACAAAGCATTCGAGATATTCATCCCTGAATAAGTCGTGGGATAAAAATACAATCTCACAAATTTTCGACCAGGCGAAACCGGGATACTGTAAGTGAATTTTGCAGTGAAAATTCTGCTAGTCA
R1-49479	135	G	A	AATTCAAAAACCTAGCCACTCTTGACACCCTCGAAGCTTTCCGGCAAAAGGATGACGAAGGCTTCATCAAATACCTCGTCCAGTGGAGGAAACTACTTGCTCGAGTCCCAAATCACCCACCTGAGGACGAGCTCATACCCACTTT
R1-49485	11	C	T	AATTCGAACATGAGACACTACTTAGGGTATCTCAGACTTAATCACTAGGAAGAGGAAGGAAAGCAAGGGTCGTCCCTTGTCCCCAGGGGCCAATGTAAAATGAGTATTTTTGGAGAATTGTTGCGACCCTCGTAGGGATGCCTCA
R1-49517	103	A	T	AATTCCCCGTGATAATCTGCTGAATCGTTTTGGGGACGTTTCACGTGATGGGAAGTATACAAGCAGTCTTCCTACCATCAACAAACGATTCGCAGCAACTCTAGGAGAACTCGTGGGGGGAAGAGTTGGCCTTGCTTACTCGTCA
R1-49544	112	A	T	AATTCCATCAGGCCAATCCCATCCTTTGTGATCCTCCGGAGTAGTAATCTAAAGCATCATAAAAATATCACCATCCTCTCGTCTCCATTCTCTAAATGCCAGCGAGAAATCTTTTTAATGCAAAAGCAGCAAGGAAACACTAGCT
R1-49569	108	G	A	AATTCTTTATCCTACGAAACGGTTCCGTAGGAAAATTATATATTTTCGTTGGATGTAATATACCATTTCACGAGACTCGTTCCCACGAAATTCTTAGTAGGAATTACAGAGCCCTACGACTTGTTGCGTAGGAAAGTGCAGTTTT
R1-49620	123	A	C	AATTCACCAACTTCCGTACATATTCACAACCACCAATAATTCGTGCGACTCTGACACCGTAGATATAACGGAAATAAAAATGACTCGATACTCGGGTAATTTTGGCTCCACAATAATCAAAGCAAAAAACAACATCAAAAACACC
R1-49625	106	G	A	AATTCGAAATTGTGCCAGTTCTATGAACACTAATTCTTGTGTAAGTCTGGACTTACAATAAATTATTGTAAGTCCGCCTCATTTGTACCCGATTATATAGCTTTTGTACTATTTAAGTGATAATTATGATTAATTGTTACTA
R1-49704	12	A	G	AATTCCTCAGCGTCGTCAAGGATCTCTGTATCATCTTCATCTGCCTCAACAACTTTGGAAGACTGTGAACGGAGCGTTAAGAGCGGAAAATGCCCGTCACCAATCAAAACTTCGACAAGGGAACCAGCAGCTAGATATGGCA
R1-49722	13	C	T	AATTCTTTGGTTTAGAGCCTATAAAACCAGTGAGTTTTTCACTGTGTCAATGCGAGAATTATACGCCTGGTAAATGGTTAGAAGAAACATATCTGGTGCAATCGGGTAATGATATTTTGATGGTGGTTCGACACAAAAAAGAAGT
R1-49734	116	T	G	AATTCCTGACCGTCAAGGTCAGTTAGCTTCACGGCTCCTCCGGGAAGGATATCCTTGACCAAGTACGGTCCGGCCCAATTGGGTTTGAATTTTCCTCTTGGATCGACTGGTAATGTCACTCGGACGGATTTGAGTACGAGGTCAC
R1-49779	73	C	T	AATTCATGGGATTTTGTAATTAAGGTGATTTTCAAATGGCAACTAAAAGACTAGGGCCTGCTCTCTTCGTCTTAACATCCTTTGAAATTTTTTCAAGTTTTCTTCGAAATTCGAGTAATAAAACTTTTAAAGTTTTGAAACTTTT
R1-49797	51	G	A	AATTCAGCAACTGAAGAAATGTATGCATATAATTGGAATCAGTTGAGGTCGGAGTCTGATGCGAGGGTGGTCACGTATCTTAGTGGTACTTGGATTTCTATGGATAAGAAGTTCGTTAAATGTTTTACGAATGATGTATTAC
R1-49809	92	T	C	AATTCGACCTTTAACTAAACCGTTTTCGTTAACAAGTTAAACATACTAAACTGAGGGTTTTAATCAATCTTTTTGCATCTGCATTTGCATTTTTTTACACCCTTTTCGCACTTGTACGTAGCGATAACATTGGCTCAAATATCAT
R1-49825	97	G	A	AATTCACCGGAAGTTTCAGCTTGGTTCAACTTGCTTTCTGGCGCAGCAACATCTTCATCCTGTTCATCAGATTATCGTCTCCATTACATACTATTCAACCAAAAATGAAACTACGATATATAAGACTACTAGTTAACGTAAGTCG
R1-50059	17	T	C	AATTCCAAATAAATATCGGTGCTTTGGAGAGCGTTCCGAGTTGGAGACAATGAAAAATATGGATGTGCTACTATACGGTTGTGGCGGAGTTTTGGGGTCGTGTTTGTGAGCTATCTTTGCGCTCTATGAAACTCTTCATAATGAT
R1-50070	111	A	G	AATTCCTCAAGGCAAGGAAAAACTATTTCTACCTCCTCTCCGAAACCTGCTGAACTACTCTCGAAAAACTCCAAATTCGGCAAGTCAAACACTGAAAGAAATTTCAGATGATGCAGTTTTCCTAGCCACGGGAGGAACTGAACTT
R1-50128	78	A	G	AATTCAGCTGTCGAAAGTATCTGCGAAGGGGTGCCTCTTCTTTGTCTCCCCTTCTTTGCTGATCAGGCGATCAACGCGAGGCATTTATGTGACTGTTGGAAGATTGGGTTGCTGCTTGAGAAGAGGACAAGGGAAGATATACAGA
R1-50199	108	A	T	AATTCTAACAGTAGAATTAGCCAAGAGGTTGGCTTATCAATTCAAAGAAATTGAGTCTTGGAATCATTTATATAATTCTCGAGGGAGGTCGATTATATGGATGCTCGAGTCATTGCTTTAAAACGTTATTGCTTTTCGACTTAAA
R1-50200	138	C	T	AATTCTCTTAACGGTGTTGAAGTGCAAAGTGAAAACCGTAACTTCAATAAATTGTGTGATAAGTTGCTTCATAAATATCAACAAGCTCCTGTTTGTGAAAAGAAAAATATGGAGGAAAAATTAACCTTGATGTTTCATGAATCAA
R1-50241	129	A	C	AATTCTGTCATAGTATCAGAGCCTTATGAGTTGTGGTCAATAAGAGATCACGGGTTCAAATATATTAAACTGAACACAGACCTTCAACCATCAGCTTAAGTCTTTGCTTTTGATTTAGTTGGATTTTGCGATTTCCGAATTATAT
R1-50261	102	C	T	AATTCAAGTAAGAATAATATGAGACGAGACAAACTTACCATACCAAAAGAGTGAAGCGACGTACCTGTTAACATAACCAATATCTACATCCTTTCTCTTCATTGGAAAGGGCAATATATCCCACGTGTGGCTGATATGGAGTTCG
R1-50291	121	A	G	AATTCATCTAAACGGCAAAGGGCGTGGTTCGGAGAAGGCTGTACCAGGATGTTTGGGAAGAATGGTCAACCTTTTCGACCTAACTTCAGGCGTATCTGGCAACCGTCTTCTCACTGACAAGCCTCATAATGACGGTGATTTCTTT
R1-50292	95	C	T	AATTCAAGTGGCTCAATTAGCACTCAAACACCGCCAAAACAAAAATCAACAACAGAGAATTATAGTATTTGCTGGGAGGTGGATTTCCATAGTCCAGTCTTTCCTGTTATTATATCTAGCATTTGCGTTGTCTCAATCACATTTT
R1-50319	120	C	T	AATTCTGAATTTGTTTTTAGGCAATCTAGGCAAGTAGTTGAATACTTGAATACTAAGTGATAAAAACCCGGGGTTTTTTAGAGTCATACTCTATTTTCGGAGAGTTAAGATATTACACTTCCGCAAATGGAAGTTTCAAGTCGGG
R1-50324	10	T	C	AATTCGATCCGCTTCAAAGCCAAGGAACGTGTCCCTAATGAGTGGCTCATTCCATCTCCCCGCAGCATCAAACAAATCGCTGACCCACAGCAAATCAGCGGCATCTCGCCTTGCGGAAATAATTCTCCCTGATTGGGTGTCGGGG
R1-50363	122	C	T	AATTCTTCAAACTTTATTTAAATAGATCGCTAAGCAACAAATCTTATAATTGCTCTCTTATCCTACCCATTACGCGTAAACTTATGGTTAACGGCGCACAAGCCATAGTCTCAAGCCTATATCGTGCATACCTTGACCCAACCAA
R1-50391	105	A	G	AATTCTGCTAGGAAGGCTTTTGATGGGATGAATGATCGAAATCGAGTTACTTGGAATAGTTTAATCACGTGTTACGAGCAAAATGGCCCTGCGAATGAAGCTGTGGACGTGTTTGTGAGGATGATGAATAATGGGATTGACC
R1-50457	19	T	A	AATTCGCGGAGAAGATGGAGAATGAGAGTACTTTGATGGAGGATAATTTGAAGTTGATGGATGAGCAAACGAAGACGCTAGAATACGAGTTGAATGCGCTGAAATCTATGCCTTCGGAGAGGGAGGAGTTTGAGAAGCAGAGGAA
R1-50589	115	G	C	AATTCATATTTTGTTGAATGTAATTTGTGCAATTCTTAAAATTAATGTTGTAAAAACCAATGTTTTACTTCGTATGATATGATCTTTAAAATTGTTTGGCTAAAATCAATCAAACCAATCTCCAGCAAATAATTTTGTTTCCATT
R1-50638	111	C	T	AATTCTGCCACCTTAACTCCCAAAACCGATCTGTACGACTTGTGACTAAATAGATTTAGTAAATTGTAGGTTGGGTTTGATGAGCTTGGTGGCAAAGACGATTTTAGCACCGAGGATCTGGAGGAAAGATTGGGACAATATCAGA
R1-50869	117	T	A	AATTCAGGTTTAGATTGACATTTATACATAGTTCCATCAGTTGATATAATGGCAAAAACAACAAAAGTGTAAATTAATCTTTACAGATACAGAAATCGAAATCAAATATAGTAGAAAATAAATAATTGTTTGTTAATTCATTAAA
R1-51033	124	T	A	AATTCATATAAATGGTGATCAACGTCCCTCGGACTTTGAGCGCTGTCAGAGAAGAATCAGGATTAGCGACCATTCTCTCCAATAATTTTATCATCGAAAAGTTTCAAGAAAATGGCGTAATAGTTTCTTTGATGCATTTTTCAGC
R1-51039	6	T	C	AATTCCTTGTAGTCCATCCACGCACAACAGTTCTTGAGTTTTTTCAGCAGTCCTTCGGAATTGTCAACCTCTCCGAAACTCAGCTCCTCCTCCTCCTCCTCAACGGCGGCGGTTTCGCCGCGGAAGAGGCGGAGAGCGGAGTCTT
R1-51052	138	G	A	AATTCTGTGCGGCTACAATCAGTACGCACCAACTGGAAGCTCGGGAAAATTGGGACCAGATTTCCTCAATTGCTTACGAGCATTTTGAACTAGAAGGCAACCGAGCTATAACGGTAGAGGAACTTGCAAGGGTATGTGTGCAGCA
R1-51108	16	T	C	AATTCACCAAGGATTCGGTAATCGGTGGAGCTTATTTATACGGAGTATTATTGACACAGCTTATTTCTTTGTTTGCCTCACTTCCAAGTCCATCAAACTTGAATAGGGTAAACACAGCAAAGATGGAGCTGTTTACGATGCTCGT
R1-51232	139	G	A	AATTCTCTCCAACCTTACGCTTGCAAGGACACTTAAGACAAACCCCGCCTCCGGATTATCCGAATTACCGTAGGCATCCGTCAACACATCATACCAACCACCACGATGCACGCAGTTGTGGAACCCGGGATCGAGGGGGACCCAA
R1-51311	70	A	T	AATTCTGTGGATTCAAAAGCAAAAACACCCTCGAGAGATGGTTCCAATACGCAGGCTTGTCCATTCGATTAAGCACGTACAACACTAACTTTCCTCTCACCCCTCCACGGCTTGCCGTAGCAAACTAGTTTGACCGCCCCAG
R1-51373	135	G	T	AATTCATTCTATAAAAAAGCCTTCAAATGTCTTTCGAAATTAATAATCCGCCATAACCTATCTTCGTCCCTTCATTGCAATAATTAGCTAGTTCACCTTTTACCGCAGAAAGCTACGGCAAAACAGTAAAGGTATGATGAAACAA
R1-51410	86	G	T	AATTCGATGGTGATTTGGATGATCAAGGTGGTGCTGCTGATTACGACGACGAAAACGATGTCGAGGAGTACGACGAAGAAGAGGATGAGGAGGAGGAGGAGTATTATGATGAGTATGATGAGGAGGACGGTGGTGAAGCGGTGGA
R1-51500	130	A	G	AATTCAGTAACCGGCATTATGTTAAAAAAAATAAATAAATAAAAGAATAAATTATTAGCAGCCTACTTAGCAATGCAGAACCGTTTTAGAGTTCTGTATAAACTACAAAGTCAGGTTAACAACAATATGATATTCCTACATTCAA
R1-51561	117	G	C	AATTCATAGAAGTGATTGTTATTATTGACCGCGATCTTAATTATTACAATAACCATCTATATATAATACTACGAGTACAATTTATTATTGGAAACAATATAACATATTATTTCCTACGATATATATTAATATATCGCATCCTAAA
R1-51628	36	A	T	AATTCTAACTAATATGGGGATAGTGTTAATGGAGATATGTATGAATGTATGATCCTCTAAATTAGTTGATTATGAAATGAAAGTCTCGTATTACATACCTAAAGTACAAAAGATTGTTTCCTAATTATAAGGATTATTACCAAAT
R1-51692	88	G	A	AATTCAAGAAGACGGATAAAACCTCTAAGAGTACAAGTAAAGAGACGATGATTGTCACAACCAGCACCGCGCCTGTGAAGATTTCAGAAAAGCCAAAGCTGGACAAAAAGAAAGAGGTCTCAACCAGCGATACAAGTCGTGCCAG
R1-51729	48	T	C	AATTCGGATTAACTTTAATAAGATAGTTCGTTCTGTATTTTATAAATCTATCATCACTCAAATACATATAAAACACTACTTCAAAATTGAGCAAAACCAACGGCAAAAAAGCAACGTAAATTGTTAACTTGCGTTGTTTATAATA
R1-51747	110	G	A	AATTCGGAGCAAAAGGCGATGGAGTTACGTTAAACACGAATGCGTTTAAAGCCGCGGTTAACTGGCTTAGTCGGTTGACTGACGACGGTGGTGCGCAGCTTGTTGTGCCACCTGGTAGGTGGTTAACTGGCAGTTTCTCACTTAT
R1-51807	66	C	T	AATTCGTGGGTGTCGAGCTGTGCAGTATGCGACATTTATGATGGTGGAGCTGTCTGATCAGTGTTTGCAGTGCGTCAGCGAATCAGGGACTTGTTCGGACCTGCTAAATGGCGGATTTCGTTGCATCAATAAGCGTAAAGGT
R1-51865	11	A	T	AATTCTTATAAAAAAAAAAGTTCATATATTCTGAAGACCTGTATAAAATGAAGATATATTAAATAAGCGGTTAGAGAGTTGGAAAATGCTAGTCTTAAACATTTCGTTCGGTAAAGAGTAAGTTTTGCGTGAGACCGTCTAACGT
R1-51985	82	C	T	AATTCACCAATTGCAATTATTGACTCAATATTTATTCCTTAACTTACTACCTCCTATGATTCAATAAAAGGCCAATTCATTCAATGAATAATAACTATATATAGATATCATTTATTACATTATTAGATATATACATTATGAT
R1-51997	136	A	T	AATTCTGGCGATTTAGTGTGTGTGTATGTGCCATTTTTGTTCAAAAACACGGGTAGAGGGAGGGTTTTGTTTTTCATCCGAAAACAAAAACACAAGTACACCCTATTCAAAAAACTCGTTCTTGGCGATTTCTCATCCAAAATTC
R1-52087	51	A	G	AATTCGCTGTCGAAATGGGGTCGTGGATATCCTCGGTTGAATTAACGTGTAAGTAGGTGTGTCACTTTGAATTAAGGGAGACGAGCTAGACTTAAGGTTTTGAGTGGGTACGTCTGTGTCGCTGGATTTGACTGCATTTTCGGGA
R1-52112	121	C	A	AATTCCAATGTAAAAGTTGATTATAAAATTAGGGTTATAAGTTTTAGAGAGTAAAAATAGTCTATCTAATTCATAAGACACGAGATAATAGGGTCTAAGTCCATAATATAGACTAAAACTAGAAAATTAGAAGATATTGGAAAGT
R1-52312	76	C	T	AATTCACTCGTCACTGACTTGTCCAAGGTGGTACGCTGACTGCTGCTGTTGTACAAGTCAAAATCAATTGACTTCCCCCAATTCAAAATTAGGGTTCTTCTTCGCACCTCAACTGCTCGTACAATTCTTCCGGTGATTCTCCCTC
R1-52338	59	C	T	AATTCCCCCAAACAATTTTATCTTCCCAGTCCTGCTGATCAAGTGTGTAAAATTCTTTCGACAAGCAGGACTGCCATTCAACAGAATAATCAAATTCGAAATCCTCTCTCAATGGTTCTGCACTCAAATAAGAGTCTTTACTCTC
R1-52361	48	A	C	AATTCTAGTAAATACCCAGAAATCGAAACCGAGTTTTCTACAAAATCAAGAAATAATGAACTCGAAAGATGTACAAATGTGGGATAATGCTGTTTTTGATGAAGCAGAATTTTTAGAATCTTCTGATATAAAACCCGTGTTGTCG
R1-52443	118	T	A	AATTCCTTTGATAGTGATTCCTTACTATCATTCTGTTTTGCAGTGCGATCCTAACGAGTACAATTCCTGCGATGCCGGTTGTAACGGTGGCCTAATGAACAATGCTTTTGAGTACATATATAAGGCTGGTGGAGTTGAGCGTGAG
R1-52498	35	T	C	AATTCAAAACATTAAACAATGATCCTTAACCCTTCGTTTAGATACCCGTGATCTTACCTCGGAGACGTTTGTACCGAGTTTTGCACTGAGGGCAAGCTTGATTGCCCTCTCTTCTTTCATACTCGTAGCAAGGTCGACACACCGG
R1-52514	44	A	C	AATTCGGGCCATTTTCCTTTTTGATGAATGCTTTACCTTCATACATCATCAAGCATTGTGTAATCTTTTGAATTTCTTGTTGTACTAACAGAGAAGGACATCCGCCGAGTTTGACAAGTGGGATGATCTCTATAATGTCACTTAT
R1-52554	19	C	T	AATTCATTTTCTTAGGAACGAGAAAAGAAATGAGGTGAAGAAAGTGGGAACAGCTGACAATCCTGCGGATTGCTTTACTAAGCTGGTTCCGATCAGCAAGTTCAAACATTGTTTGGACTTGTTGAATATAGACAGTTATGTCTAC
R1-52560	37	C	T	AATTCGCTTTACCTCTTCATCTTCCGGGCTCAAATCTTGCCTTCATAGCAAGGTATTCAACAACATCTTATTAGTTCTTGTGTTGCGACCCTCCTCTTTTTGTTTCACAATCTCAAAACTTGTTTTCTCTATCTCAACCTCTAAT
R1-52576	104	T	A	AATTCAAATTAGACCTCAAAGTTCAAAAAAGCTTTGGAATTTGAAACTAATCCATCAGCACAAATAGCCAAGATAAAGTAACGCGAATAAGAACAATCCAATGAATTTAGCATAATCATTCTCATTTCCTCTGCGAATAGAAACT
R1-52586	129	C	T	AATTCCACGTGGTCTTGGTTGCTGAGAAATGTGCACTTTTGGTTAATCTGTCTACGATTACCCATATCTCATTCATTCCTTGAAATGTTACAGGCAATCCTGTGGTAAAATCCATAGCTATAGAATCCTACTTCCACGTAGGAAT
R1-52594	50	G	A	AATTCAATTACTCCATATAGTAACTGGTTGAATGGGGAACACATTAAATGAAATTTATTTCGTGAAATAAAAAGAGTAAATCCATCATACTCTTAGCTTAGTGTATTATTTTTTAATTTATTGCGATTTTTAAGACAAGATAATT
R1-52629	53	G	A	AATTCTTTCTTCCCCGTATAATGGTCTAGTGCCTCCTATCTGACCAAAAAAAACTTTTTGGTGAAAACCATCAATTGAAAAGGTTATAATGCTCAAAATTAAAAGAAATTAAGAAACTTATTATTACAAATGGGGGAAACTTATT
R1-52664	114	G	C	AATTCTCATTGAAAACACTGGTTACAAAATCAATAACAAAACTAATCAATATGTCACGTGAAAGGTAAAAGAGATAGATTTATTAATTATCTTAATCTTAAATCGAGTAATTACTTATGGTTATATAATAGTTATAATAAAAATT
R1-52691	22	T	C	AATTCTCTATCGATCTCATACCAGGCACGTCACCTATATCAAAGGCACCATACAGGATGGCACTTGTCGAACTCCAGGAACTCAAGACCGAGTGTTTCACCTTGGGGTACACCGGTACTCTTTGTAAAGAAGAAGGATGGGAGTA
R1-52758	97	T	C	AATTCAAAATTTTCCATAGAAGGATCTTCCATTTTCCAGGTCTTGGAAGTCGCCAAAGTTTCTTGAAAAAGTTCCTGAAGGAAGCATTCCCTCTAGCTGTGTCTCTGTTAGTGAGTTTCCCTGATAGAAAGGTATCTAGCGCCAA
R1-52811	30	T	C	AATTCAACTATTACGTTTTCAATAATCTCTATTCATCAATACAAGAAATCAGTCTCAAACATTTCCATAAATTCTCAAGTTTTAGTATTAATTAAATTCATTGTTTACGACAATATAAATTTAATTATCTACATTATTTATG
R1-52844	70	T	C	AATTCATTAATAAGAACACCTAACATCACTAATATCGATAATCAAAAATCGATATCAAAAATCAATCAGCAAACATATTATTAATAACATATTATCAAAAACTTCAACCCTCTAAAACTAAAAGAGATATTTTCTTAGAAAATAT
R1-53033	111	C	G	AATTCTCAACCTCTACCCTGACGAAGAGCTCAGCTTCACCATTACAGGCCATAGCCTTGGGGCAGCTCTTGCCACATTGGCCGCTCACGACATCAAAACTACCTTCCCTACGGCCCCACTTGTGACGGTTTTGTCCTTTGGTGGG
R1-53103	128	T	G	AATTCCAGGCTGAAGGACTGGGATAAGATGGCGGTAAGATTCATTTTTACACTGCTCGTTACTTTCCCTGCGCTTACCCTACTGTACCTCTCGTACCATCTTCAATTGTATTATCATCATCTGACTTTGTAAATGAAAACCGAAA
R1-53124	22	G	T	AATTCAAATTTATCAATGTGTTATTATAAAAGAGATAAGATGAAAGTTGTTGACATTTAAAAGAGCAAGAGATGATGAAGAGAATGAAAAAAATCGAAATTGGTGGTTTCACAATGGAGGAAAACTTAAAACTGAAATAAAAAAA
R1-53169	115	G	T	AATTCTTTGGACATATTGAGCAGACTCCTGGGCAAAACGTCTAGCGTTTTTCTCGGTTTCGAACTTTTGCATAACGGCCAAATGTTCGAGCTGAGCGGCCAGATTGATGACCTTGTCGTTGAGCAGTTGCATATGTTCAGCGGTT
R1-53196	85	C	T	AATTCCTAGACCCTCTTACATACACTCACTTCACTACAGAGGTATTACACGGGTACCTTCTTTCACCATTTGTGTGGGGGGTTTTAGATATAGGAGCGCTTACTTCATTGCATATTAATAATAATGCAGGGTGAAGTGGAGTTCC
R1-53350	115	G	C	AATTCCTCTGTATATTTCCAACCAATCTATTACTGACCTCACATACTCCTCTGTAATTCTCTGTTTCGCTTCTTTTATCAGTTTTACCCCGTGTGATATCGGCCTTTTTACTAGCTCCGTAACTTTTGATGTCGCAAAAGCGGTC
R1-53362	61	T	G	AATTCAGCACGGGATGGTGTGTTGAACTCAAGGATTTGAGTGCTTGAGGCTTTTGTGAGAGTTTAGAAGAGTGTTGGATGTTGTTGGGGGTGAGTTCTCCCGGGTCCGACACTCCCGGACCGGCTGAACTTTGAACCGGAGAGTG
R1-53449	112	A	T	AATTCATTACGGGTTCGGGATGGAAACCAAATGAGTGGGGTTCAAAAAGATGGGAAATGCAACGGTGATTCGAAAAGTTGCTTAATTACATATATTCGGAAAGGAAAGGCGACGAAAATTTTGAAGCGTAAGGAGGTGGATG
R1-53539	110	T	C	AATTCAGAAGTCTAACTCACATTTTCTGTGTGCTTAGCCAACAGTTTAACCAGAGTATCCCTGTTAATAATTATCTGCATAGTTAATGAGAAGAGCGATCACATACAATTATAGACCGAACAACATATCAAATAAATCTCGT
R1-53562	69	C	A	AATTCAATTTGGTTCATTGAGTGAGAGTATTGATGGATATCACAGAAGCAGAAGAAGTATCCAAAACCCTAAATTCTGCACTTATTCATATCAAATGGCGTCTTAAATCTTCATCTAAACGTCGTCTTGAAATTGGTATCTTATG
R1-53642	61	A	G	AATTCAGCAATCCCATCCCATAAGTAGTGACGACAAACTCTTTCAATCTCTTTAATCACCATAACAGGAAGAACAAAAATTGTAGCCCAATAAGAATGCAAATTACTCAACACAGATTGTATCAATACTAACCTGCCTGAATAAG
R1-53659	96	T	A	AATTCACCGTGCATTCCATACACACTCATTATAGCACACCAAGTAACCACATCTCTCTCACGCATTTCATAGAACACCTTACGTGCATAACCCAAATCACCACATTTCCCATACATACTAATCAACGCATTACAATGGGCCAAAT
R1-53674	107	A	T	AATTCAAGGCTGCAGGGTCGTCCAACAAGTTAGGCGTGATAGGGTTTTGCTTCGGAGGTGCTCGTCTACTAGAAGTGCTAGCTAAAGACAACAACTCAATCTTCGGTACTGGCGTTTCCTTCTACGGGTCGAGAATGGACGT
R1-53682	140	A	G	AATTCAACTAAAAGTGTAAATACAAAAAGAATAACCACCGATATATGTACGTTAGGTTTTATGGTGATTATATGTGAGTTCTTCATTATAAACGAATTTTGAGAACAACTTTTTATACTGATACGCCGTGACACGCCCTAGT
R1-53689	14	G	A	AATTCAAACAGTGGAACTTTTTTACTTTGGTGCTTGGAAACCTGTCATTAGTTGAAGTCCTCATTGATTAGGTAGAGATGGGGAGGTCAGAAGAGCTGTTAGCCTAGGAGCTTATGATTTTCTTCTTGTTGAGCAAAATTCATAC
R1-53715	54	T	A	AATTCTATTCCCAAATAGTCTTTAATGTGTGTTTAGGACTCTAAAACGTAAGGAAAAACTTAAGGTCGAATGAATAAAAAGGTCTAGCGAGTAGGATAGTCAAGTGTCCTAATGCAAGTCTCAAGATGTAGGGAATGTCTCAAAC
R1-53839	56	C	G	AATTCAAGCAGAAAGGTACACCGTCTTTCGAAAACTGAACAGGACAATCGATCACGTCAGCACCGTCTGATATAGCTTTTGTGTATGCTATGTCGGTACAGCCAGGGTAATCTCCACTTGCTCCAAAATGTGATATAACCACGGG
R1-53842	76	T	C	AATTCCACCACCAAGTAACCGCTCGAGAGAGGTTAGGTCGGAAACGGAATCAGAAACATCGGATCCCGAGCAAAGCCTCGAAAGGGAGCTCTCTTTCATTCGGCAAGCCAAGGAGTCAGGGGTGGTTTACCTTCTAGGCCACGGA
R1-53864	102	A	G	AATTCCAAATGAAGCTAAATCAGAAGAAATGCACCTTTGGAGTTCGCTCAGGAAAGTTCTTAGGCTACTTGGTCAGCTCGAGAGGGATTGATGCCAATCCCGAGAAAGTCAAGGCCATACTGGACCTGCCGGCACCAAAGACAAT
R1-53871	58	A	G	AATTCCTGATGCATCGGCGCGGTCAAAGATCTTCGTGATCTTCCTACCAGCAAGTACGTATTCTGCTTTGATTTTCGCGCTCCATAGCTCACCAGCAAGTTCTGCGGCCAAAGATAGGTCGTCCCCCATTACACCGACCAATACC
R1-53874	124	T	C	AATTCTTTTTACGGCGACAGGAGTTCCATTGATCAAGCATCCTTTATATACAATCCCATACCCACCTTCACCAATAATATTCTCCTTCGAGAACCTACCCGTAGCGCTTTCAAGATCCCTTAACGTAAACCAGTGACCCCACCCT
R1-53894	43	G	C	AATTCCCTGATCATTCCGAGTGACCGCAATTCCGAGAAAGTACCTTAAAGGACCAAGGTCTTTCATAGCAAATTCCGTACCAAGATGTGTCATGATGGAAACACGAAGTTGCTCGGAGGAAGCGGTGAGAATAATGTCATCAACA
R1-53906	35	C	T	AATTCATATTTTCATTGTGGAGCAATTAAAACCATTTTGGAAGTGAACAATACCTTTTCAAGCTGGGTCTTGGGAGTAGCAGTAGGTTTGCTTCCAAAAGTCGAACGTTTGGGACCTGGCGTTGTCTCCGGTTTGCCTCTCCTCA
R1-53921	40	G	T	AATTCGAGGTCAGTAAGGTAGTGACGTTCGAGGAAGGTGTGAATAGACTTTGTAGGGATCGGATCCCATTCACTAATCAAATATTAGTGTAAATCAAATTACTCTAATTTGATGAGCAAGATCTATGTGGTCACAAAAATACTTT
R1-53933	112	A	C	AATTCCTGTCTTAAAATTGAGCCCTTTCCCGACCTTTTCTAGGTCGTTTTTAGTCCATTTTCGAGAGATTATTAGGTAGCGTATCAGCTCCCTCAGAGGTAAGATCCTCGGCACCAAAACTTTGAGGTTCTCGGTAAATGCCTGC
R1-53972	59	T	C	AATTCCGATGAACAGTGCTGAAAGGTATTGACAACAAGTCTGCAGCCATCTTAGAAAGTGTCGGGTATTTGATCCTATTGAACTTCCACCAACCAATGACGTCTAGCTCTTCTCTTGGCAAGAGGTCCTCGTCTAAATACTGGTC
R1-53977	95	G	A	AATTCCGTGACTTAGCAAGAATGACAGGCGACAGGCGAAAAGCGACAAGACATTCACACTATTCTCCACAACGATCAGGTAGTTCCCAAAACAAGCCCAAAAGTACAAGCTAGACCATTCCAAGCAATAAATTTAAAAACCA
R1-53979	41	C	T	AATTCTATCAATCTTACAGTGACGACGAGAATGATAATATTGATGAGTATCTAGAGATTTCTGCCCCTAAGGTTACGAGTTTTGAAATTTCAGGGTATATGGGCAATAGATTTTGTCGATTGAAGGAAGTATCGTCCTCTTTGGT
R1-54174	88	A	C	AATTCCAATGGGACGGGAGGTCGTGGCCGTTCATATCTCTCAGCATGAAGGTCCCTGGCTGCTTGATTTCTGTGATTTGATAGGGCCCTTCCCAAGTGGCCGACAACTTCCCGTGAATGTTCCCATTTCCGGTGGCAGATACTTT
R1-54403	107	C	A	AATTCCAATTATCTCTCCATCAGCGGCTGATGAGGTCACACTTTCTTCCATCTCCTGAAATGCAAGATATGTTATTCAGCTTGAGTGGCAAACAAAAAAGATATTTAGTATATAAACAGAAGCATAGAGCCGGGGTCCAATTTAA
R1-54417	39	A	C	AATTCCTCGGCAGGGTCAGCCTGATCCCGGCCTTGGATCCAGTCCATCTGAGGCCTGCCTTTTTGTTGAATGTCATTTTTCTCCTTAGAGACGTTATTTGACACTTGCTTATTGTCTCTGTGCAGGTAGACTTGAACCTTAAGTG
R1-54440	97	G	A	AATTCATATATAGTTGATTTCTAGGTCAAAGTTTTATATCGTGTGGATTTAAACCCTTCTAGTATGGTTAAAAGACGAGAATTGAGGCACTGAGGTGACGTTGTTTGTTCGACACAGGCGAAGAAGAATTTACAAAAGATAT
R1-54450	13	A	G	AATTCCTTTCCCGTTCCTGAAACCCTCCAACCAAACGCCCCCTTAGTGCTTTGTCGTAGGGTAATGGAGTGCTAATATTTTCTTTATATATTTGGAATATAAATTTTGATTTGATGCAAAAAAAAGATACTATAATTCTTACGGA
R1-54467	99	T	C	AATTCGCAGTTTTTAATCGACGAATCGAGCAACAATAAGAAGAAAAGGTCGCCCAACTCGCGAGGGAGTAACGAAGAAGGGATGCTGTCCTTCACCTCTGGCGTCATAATCCCGTCTTCCACTACCGGCGCTGTCGACTCGGATC
R1-54472	44	C	A	AATTCCGCAAGCAAAAGTTAACAGAAATATTGTCGAAAAAGTAAGCGAAATCGATCAGTTACAAAGAGAACAGAAACGATTATGAAAATTGATCAGAAATCGTAAATACGAGAAAGAATAAAGTGCAGAAATTACTCGCGCAATT
R1-54491	130	G	C	AATTCTTATATTTACAACGAAAACACTATGTATGTATACTACTTATGCTTCTTTCTACTACAGCAAACGACCGGTCTACAGTAATCAGAAAGGAGTCCAACACTTAGTTACGTACCACTGATACTTCTAGCCGAGTTTGAGA
R1-54501	104	C	T	AATTCAAGATTGCCTGCATTGGTGCCTTCCTGGGATTCCCGACACTTGGAATGAAATTCTCGCTGCCCAAATATAGTTTTGTTTTTTAATTACCTAGACTAGACTAGATGTTATTCGACATTTGTGACGGGTCGAAAATCGACCC
R1-54552	101	A	C	AATTCAACAAATAGTGAGCGGCCAACGAGTCCTCACGAACCACGTTGGCGAAGTAATACTAGCTTCCCGTCTCCACCACCAAGATGGAATTACCGCTTTCAATCTGAAGGGAATCGAGGGATACGATATGGTTCAAATGACAGCA
R1-54553	115	C	T	AATTCAATAACATTTTCATAGTTTTTTCCTTGCACATTATCGCTACAACAAACCAACACAAAGACTCGAAATATTTTTTGTTTCTAAAGCCTAAGAAGAAAAGGGTCGTACTTGCTTTATCCTGCGAGAAATTTTGTGTAACCCA
R1-54641	135	G	A	AATTCTTAGTCTCTTTACACTATGTTTGATGCAGTTTTTGTTTTTCTGTCATTTGGAGCTAGACTCTCTGTGTTAACAAGCCCGCGTATATCGGGCCCCCTTAACCCGCTAGCTGCAGGAGCTCTTAAGTCTTAAGGCACGAGGT
R1-54651	38	C	A	AATTCATGAAATCATATACTGTATTCAATTATTCAAACACATCAAATTCAAATTTGTAAAATCATATAGTGTAATGAATAAAACAATAGCTGGTGGCAATGGTGATGACGCCAGCCGATGAAGATGAAGAATGACATCCATA
R1-54744	17	G	T	AATTCTTCCCCGGTTTTGAGTGTTTCCGTGAGTATTTTCCATATGAGGATTTTCCATTTTAGGGGTCCTAATAGTTTCCATAGGATTTTGCTGAAGAAGGTTGTGTCCACTTCCCTGATTCTTTCCTTGTCCCGTGAGCTACTCC
R1-54767	95	G	A	AATTCAAGATTTGGGTGCTTGAGGTTTTTGTAAGAGTTGTGTGTGTGTATGCTGTAAAAAGCTGAAGAATTGATGATCCGAATTGTGTTGGGGTATAGGGGTATTTACAGTAGAGATTACGAAGAAATTAGGAAAAACCCGAAAA
R1-54778	83	C	T	AATTCAACAAACAATACTCGTCGCCGGAGGAACACGACCACCGCTTCGGAGTGTTCAAGGCGAATCTCCGCCGCGCGAAACGTCACCAGTCGCTGGACCCCTCCGCCGTGCACGGCGTCACAAAATTCTCTGATTTAACTCCGAA
R1-54884	55	A	G	AATTCTTCATACCTTTCATCTACTCTCTTTTGATGAGCTTGTCTCGAATATGAGGCAATTTTAAACGAGAGACACCCTAAGTGCTTTATACTCCGCAATGAAATGGATAATTTGATGAATTTGTAAATAAATGATGAGCTGAATT
R1-54921	119	T	C	AATTCGGTTTGACAGGATAAATGATCCGTCAGGGTAACAATACTAAACTCGCAATAATGATCGTTTCTCTTTCATTTTGATATCCTATGTAGAAGTGTACAAAGTGTGATTTCTACTCTTGATCGATCACAGGTACAACAGACTG
R1-54941	121	C	G	AATTCTGCTGGCTATGCCTTGGAGAGTGGTCGAAACACGGTTCACAAACTGGAGGCGCATATCGATGCAATATATACAAAGCCGCAAAACGAAAAGGAGCATACGATGAAGAAGAGCAAACTCGGGAGAAGGCGAAGAAAGATAT
R1-54983	49	C	T	AATTCTAACAATGGTCATTTAATAAGTCTGATAAGAAAATAATACTATCTGATATCAAAACTTTCATTAAATTTGAAGTTTTTATTACTCTTTCTATCTTAGTCATTTGTTTACAATAATTCTCTCAAATATTTCTCTTAAAATA
R1-55003	135	T	C	AATTCCTGTCAGGTTCCATTTAAAACAATCACAGGTGAATTTCTCCAAATCAACAATATACCTCTCACCTCTATGATCAACCTCAAAAGTGTTAAGCTCTGATTGCAACTCTCTACAATTCCTAGTTTCTCTTTTAGCCTTAGCT
R1-55084	100	G	A	AATTCATAATCTCCTGCTTTACATAATGAGAAAGTATAACAACCCGTTAATATATATTACTGAAAACGGTGAGTATATACCCGATACCCTCTTAGCTCGGGCCTGTGATGTAGGGGTAGATTCGCCATTCACGAAACAAGGAGTA
R1-55170	136	C	A	AATTCGACAACCAACCATATCATCATTGCATTCAAAATTACGCTTAGTGAGTTACTCGGTAACTCTTACACTATACTTCAATTATATCACGACGTTTTATCACTCACCCACCCTTATCAAAACTCAAACTTTAAGAAAAAAACGA
R1-55262	133	C	A	AATTCCTAAATTTAGGCCCGGTTGCTAAAACCACCTTTTAGTACTTGCAAATACAAAATACGGCTTCACGAGCCTTCATATTTCTAAATATATACTACAAAATGCACCAATTTTACATTTCAGGTTTCGGGCCCAAAACCGAGCC
R1-55489	112	C	T	AATTCTAAATCATCGTCATCCACTTCGTTAATGTCCATTAACACCTTGACAAAACAAAGAGAATAATGAAAACCTTAAAACATACACGTACAATGAAGTAGTGACGGAGGCCGAATTGATCGTTCCCCTTTTATTATAAGGT
R1-55561	129	C	T	AATTCTCTTTACCATCTTGATCTTGTTTACAACAACCTTAGTGGACCAATACCCACATCTTTTGGCAACCTAAAAAGTCTACAATACCTCTTCTTATACCAAAACAACTTAAATGGTACAATACCTCCCTCAATTGCCACACTAA
R1-55671	121	T	C	AATTCCCTGAGCTGAGAGTAAACTCCTCGCCGCTGCAGTCAGTAAAAGGAACGCGAGGGATAGTTCCTTCACGTAAATCCTATTATGCTTTTTCTTGGACTGATTTTGGTCCTGGTTTAACAATTCCTCCTTCATTTCGTCAAAA
R1-55739	41	G	T	AATTCTAATTTCAATTGCTGACAACACATTCAGGGATTTCTTCCTCCCGCTGAGGTTCATATATTTGGTTATGCAAGGTCAAAAATGACAGATGATGGACTGAAAGATCACATTCGTGGGTATGATGTCATCAGTTATGTGGTCG
R1-55744	29	T	A	AATTCAACCTTATTAACGAGTAATATTTAGGGGTAGATAGCGTGATGGACCTTACCTGGTAGTCATAAGGGCAATAAAGTGCATATCCCACGTAATACATTAACTCCATCGGATTCCAGTAGATTTCTTGTACAGTTTGACAGAA
R1-55799	58	C	G	AATTCTAAAGTTCTAAACCAAATAAAAATTCACTTCCCTAGGTAGAAAAGATTCCTTGTAGACCATAATTTTCTTCCGTATAGAGATTATACTGGTCCTACCACTTGCAAAATAAGAATTTTGATAAATTTCGTACAGTTCCGCA
R1-55801	50	A	G	AATTCCAATAATTTTTTATCTCGTTATCTGTTCTTCCAGGCAAGTGACTGGCAATATGTGCCCACCTACAATGCACAAAATACGATATTGAGTCACTTATAACAAATAAGTTTCGAGTGAAAGATGAAATGTAAGGCAATGATCT
R1-55836	129	G	C	AATTCTGTGCACTTCAGGAAAATCATACTTGGGATCTCGTCCCGCGGCCTACCGATATTAATGTCATTCGTTGCCTATGGCTTTACCGACACAAGTTTAACAGTGATGGTTCGCTTCATCGCTACAAGCCCCGTCTTGTGGT
R1-55837	42	T	A	AATTCGAGCACAAATTCGACTACAAATGTCAACACTAATGCAACCGAAGACGAAAAAGAGAGTTATTGTAGTGAGATGGTCAAGTTTGAAATTTCCGATATTGTTGACGTTAACCAGTTTATGTTAGCTCGGGCAAATTGTTGAT
R1-56011	115	G	T	AATTCATATCTAATTCATCGGATAATAAAATACACAGATCAGAATGAGGTTCTCAACAGAGATGAAACCTGAAGAAGACTGAAATTACCTGCAAAAACTTCCCGCCTGCTGCAAGAGATCGCAAACCAACAGTACCCTACAAAAC
R1-56167	105	G	T	AATTCTGTTCGGTTTTTTGGCTGTTTTGATCGGTTTTTTGGACCAAGTTTTATGCTCGGTTTGGTTGAGATTTTGGGCTGAAACTTTGGTTGATTTTTGGGTCATTTTTGGCAGTTGTTTTGGTCGGTTTGGCTGAATTTTTCAG
R1-56208	98	A	T	AATTCGGGTCAGTCGGAGCATCGACGGATAAGGTGACGCTTGCCGGGTACTGCCCCGTTTCGGAGGAGCTCGAGCCGTGTCGTTGGGAGATTCTCACTGGTCAAGAACCCGACGCACCCCAGTTTCGGGTCGTCTTCTAAAATTT
R1-56282	142	C	T	AATTCATCATTTGTAAGTTCAAGAAGCTAAGCTCTGCCCAGATCTGAAGCGCCAGGACCACGTAGGTACCGATCCACTTGGATCAAAGCTTTTTCTTATTTTCTATGGACTAACAAAGGGGACTACACTTTAGCGCCCCCCTCCA
R1-56332	125	T	C	AATTCTTAGTGTTGTTGCATCAACTACAGGGGAATATGTTTCATCATAATCAACTCCTGGCATTTGGGAGAAACCTTGTGCAACAAGTCTTGCTTTATACCTTACAATTTCATTTTTCTCATTTCGTTTTCTGATGAAAACCCAT
R1-56601	38	A	C	AATTCAATGTACAAGATGAAAAATTAATCAAACCCTACGTTTTTGTGAGAATGTAATTTAAAGTGTCCTAAAAACTATGTAAAAAGATCAGACGAAAATATGAAGTAAAACCCCTTTAAAATAGATGAGACATTTAAGCACACGA
R1-56700	90	T	G	AATTCTCCTTCTCTGGTACACGTACTTCAATGTTGGCTGTTTCTTGTCGAATCCATCGATCACAGTCGTCTTACCATCACAAGCTTCTAGTCTCCTTCTTTTCCGCCTGTAACATAGGCTGAACATTCTATGTTCATTCTTTAGG
R1-57014	137	G	A	AATTCAGTTGATCGGTCTTTATCTAATTGTACTGAAGCCTGCACTGTCGATTCCATTGTCCCAGAAGATGTTCGAAATTGATCAAGAAACCTAATCTTCGAGTGCAACTGACAGGATTCATTACTCATAGCAGCGAGTCCGGGGG
R1-57209	29	A	C	AATTCCCGTGGATACTACAGCCAGCAAGAATAGCTTCCAAGATTGGTGCCTTTGGCCCAAACGGCATACTGTTAATCAATTCTTCTGCTTCAGAGAATTTCCCTGCTCTACAAAACATATCAATCATTCTTGCGTAGTGATCTTC
R1-57315	115	T	C	AATTCGAGGTAAATGAACTAAGTGCGTAAATCGTGGTCGAAAGGTCGAATATCTCATATTTGGGCTTAAATTGGTTTTTGTCTCAAACTCATAATTTATTTTCTACATTAGTAATTTCTTTATAATTTATAATCTGAAAAAT
R1-57399	46	C	A	AATTCAGATCTATTACTCCATTATTCTAGTTCTTTCATATATTTAATCCTGGAGTAAACTTTATTGGTGATTCTACAGGTGCTGTGGGCTGTCCAAGACTTAGATAAGAAATGGTTGCTTCTTCAAAAACGAAAAAGTGCTCTTT
R1-57500	14	C	A	AATTCATCGAAAACGATTTAATAAAAATGTTTTAAAAGCACGAGAAGCGACTTTTCAAGTCAAATATCAAATTTATAAAAGCGACTTTTCAAATCGAATTACTTAAAAATGATTTTTCAAATCGAAATATTTTATTTTCAATAAA
R1-57502	95	T	C	AATTCTTCATTTCCTGAAAAAGATTCCAAGCCATTTCGTGTCTACCAATTTCTAGAAGCCCACCAATCAAAATATTGTAGACTTCGATGGTTGTCTGAATTTTCCAACTTCTAGTCGTCACAAAAAAGTTATGTGCTTCAAGTAT
R1-57591	135	C	T	AATTCGTGTAGGTGACCCTGAGATCGTGATACCTACGACTAGTGCTATGCAGGATGTCATCGATAGTATTAATTTTGCTCCTACAGGGGAAGAGCGTACGCCGATATCCGAGCTGCGTCATCACTGAGCGACTTTTGAAGGTCCG
R1-57638	101	C	T	AATTCTTCGATTATGACCATTATGAGTTTGTGAGTAATATTATGCAAATCTAGGTGGGAATATGTGGAGTAAATCACAAATGAATGTTGTACTTCAATGGCAAACTTAACTATATGACACAATTGCTAAAGGATCGGATATATAA
R1-57711	123	A	C	AATTCAAAGTTTTTGACTGCAGGTAGAGTTGGAGCAATGGTTCCGACTTGTTATGGTTACTTAAAGTCTCTTGTGCTATCAAACATTGAAACTGATGATGCGGACAAATTCTCTTGGGTTTTAAGGATGATTAAAAGTTGCCTTG
R1-57724	65	G	T	AATTCTAAAATCTACAAGAAAGATGGAAATGACAATCCTCAACACACTCCTTTCACGGCAAGATTTAAACCCAAAAGACCAAGAGATGAAAGAAAAATTACAAAATAAATATATGCCTGAAATCTAAAATTAGTGAAATTTGGTC
R1-58145	34	G	A	AATTCGATTATTTCGGTACACTCTAAAAGAAGAAACACCGAAAATGTTTTTCGTTTGTTTTCTCGTATGCAGCGTGAAGACGTGGGGTTTGATCTTCAGCCTAATGTTTATACGTTATGTAGCTTAATATCGGCTGCATCATCGG
R1-58193	53	C	A	AATTCACCTAACTGACGAATTGTTACCAATGTCAATTTGGTACTGATGAAGAAATTTTGGTATCGAATTGGTACCAACTCATCAGTTTGCGGCTTTGCGCAACCAATTGTAAAATTTACAGTGTTCTTTCTATCACTCTTTTTTA
R1-58246	72	G	A	AATTCCAGGAAGAGCTTCCCTATTCAATGAGTTCGTGCATTTGTAAAGGGTATAGGGAGGACGGGTCGTATAAGGTTACACTGGTTAGGGATTCTGTTAGGGATCGTGTCTTTGAAGTACGATACAAATCTGGTATGTGTTGTGA
R1-58257	94	G	A	AATTCAGATTCTTGCCTGAGGGATAATAAACTTTCCGGTCAAGAGACAGACGGCTGGCAGCGTACAGTATAAAACAAGCGGAATGGACGTGATAGGGTAGATAGTGGTGTTAACATAAGCAAACCTCTCCAGCCATTTTAGGCGT
R1-58313	79	C	T	AATTCCTTCATTTTTTGGGCTCGAGTAGTGAGCTACATCTGGTTAAGTTTCTACTAGCACAAGCACCCGCCCTTGAACTGATGACTATTGTGCTGGATGCATCGGTAAAGAGGGACGCCAAGTTTGAATTGGCTATGGCAGTTAC
R1-58316	123	G	A	AATTCCTTCTGAAACCAATATGTGCAGGTTTAAGGTCAAGTGTATCAATTCACACTATGTGGCTAATCACTACTCCGTAGTTAGTATCTTAGTAATTCAGTGCTGTAACAACTCGGAAAACGATTTCCTGAAAGTATGTTTATTG
R1-58609	138	T	C	AATTCCCGCTCATCATTCTGACAATTAACATCAATCAGATTACTAGTTATCGATAATCTAAAAACCACAGAAGCTAAGTTGGGCAAACGGGTTCAATTAGCAGGCAGTAAAACCTTCTGAATAGTGTCAAAAACATCCTGAATAG
R1-58633	140	T	A	AATTCTTGCAAGTGCACTTCTTCTTGTAAGCTACTATGCCATAGTCTCCAAGTATTGTGGAAACTCTAGGCCTTCTACAACAATAGAGGAGGGTCAACCTTCAAATGAAGAAATAGTGGATGAAGGTAATAATAATAATTAT
R1-58694	109	A	G	AATTCGACAACAAGAAGATTGTGCAGGAAAAAAAATTCTTACTGTCACAGCAGAACCTCGCCTAGTTAATGGCCTCAAGCTTAACACTATCATACGAATCTCAGTCTCAGAAATTGCACGAAGCGTTTGTTAGTTCTTTTCA
R1-58700	92	A	G	AATTCAAAGTACAAGAAGGAAGATGATTTAAACCCTAAGTTTTTAATGGAAACTAGTTTAAAGTGTCTACTGTAAGCTGTAGAAAATTCGTGCAAAAATATGATCAAAAGGGCCTTCAAATAGACGATCTAATTTAAGCATACGA
R1-58749	21	A	G	AATTCCATGTTCTTCCCTTGGGACGATACAAGGCTGTGACCTGCAGTCTTCCTTAATTTTCTATTCTCCATTAATTGATGTATACTGCACGAATTATCCCAAATACCAGCGGAAGCATTTAAACGAGCCAGAGCAACATAACTAG
R1-58758	136	G	A	AATTCTGATGAAATTTGTAGCATTCTAAGGAGGGACGATGATTAAGAAGAAAAATTCACTGGTTTTCTTAGACGTTTGTATTGATGGTGATCCTATGGAAAGAATGATATTTGAGGTATAATTATGCTTTTTATCGATCGTT
R1-58850	72	C	G	AATTCTTGGCCACCTGAAGAAGTTGGGAGAATCCTTCGAGACTACGGAGAAGAGAGCAACTGGTATTTTCTGCAGAATAAGATAATCAATGCTCGTCTAGGTGGTGGCCTGCATACCACGGCTGATTTAGCCGATCTTATTC
R1-58917	71	T	G	AATTCTATAAGAGTCACAGTCCGACAGAGTGTCTCACAGTCTGTCTATGCAAATGACCAGTCATCTCCATGACTCTATGGTGTTGAACCCACCATCGATCAACTTGGAATCTAGTCTTCTTGAGACGTCACCTCTTTTATTGACT
R1-58963	127	G	A	AATTCTTATGGAGTGATTCAGGTTGTGTTTTTCTTTGATGAGTGTTCCTTATATAGTGTTCCCAAATGCTTTCCAACGGCTCTTTTTTGGTAGTTAATGCTCTCCTTGATTCTAGCCTTGTTTCTTGCTGGTCATTAACTGCTCT
R1-59066	91	C	T	AATTCCAATACGATGTTATTTGTGAGTGGTCTTGTATGTCGTATGCCTCAGTTTAGGTTGTTTTTCTTAAACTGGTGTGGAAGAGAGTAACGAAGGCAATTTCTGTGTAACTATGGTCAGACTAGAGCATTAGTACTCTTAG
R1-59134	9	T	A	AATTCGACACCCATTGAAATCATTCCAGCTTAAGTCCAAGTGACGTAAGAGCTTGAGTTCCAGTAAAGCTGGACTGAGCTCCAATGATTCTGGATAAGGTTTACTTTCACCGTACGGGTGCTGATTTCGGAGATTCAGCACAACG
R1-59212	73	T	C	AATTCAGGGGTTTGACATTGATATGTATACATACACGGGTAGTTGTAAGTTTTTACCTTACAAAGATGTGGTTGAGTTGTTTGAGCTCTTGATGGATGGACCTTACAGACCCTCGAGGGAACATACTGAGCTGTTAATATCAAGT
R1-59255	81	G	A	AATTCAGGCCCATACATATCGAACCTTATCGAACCACCTATGGTTACACTATTGGGCTTGTAAAAGGGAGAACTCGGCCCAGGTGGAATTATACAAGGGTGATCCTCAAAGTACTTGAATAAATTTTTAAAGGCTTTGTCATCTT
R1-59387	135	G	A	AATTCGACATTATTAGAACTGTTTAAGTCAACGTTAAAGCATGCGTAATAAAAGTCCGTGTTACATCACAGGGTTTTGCGTGGGAGGGTACGGATATGGGTATCCACACACACGAAGAGTCGAAACTCGTCCCAAGGATCCGGGA
R1-59427	88	A	T	AATTCATCAGCTCGACATTGAAACTGGCAAAATCGTGACTGAGTGGAAATTTGGGAAAGATGGTGTTGATATTGCGATGAGGGACATAACCAGCGACAGCAAAAGCTCACAGCTTGACCCGAGTGGTTCGACGTTTTTGGGGCTT
R1-60121	84	C	T	AATTCGCTTTCATCCCGCCTGGAGGAGACTTTTTTTGTTGACTAAATGTTTGATTTGCGTCGTGCAGTGACAACTGAGATCTACAGCTGGGGAAGCGGTACTAATTATCAACTTGGTACGGGAAATGCTCACCTACAGAAGT
R1-60217	20	G	T	AATTCTTATTTTTGGCAAGTTTTTTGGTTCTTTAATAAATTACACTAGAAAGTAGAAACTAAAAAGACTAATTAGAATGATAAAGAAGTGAAATGTGATATGTTCTCGGATGAAAATTGTAATTGCTAATGTATGGTAAAGAAAG
R1-60337	126	C	A	AATTCAACAAGAACACTACAATTAGAAGCCTTTCCTAAAACAAACTCCACAAAGCATATTATAAAAACTGCAAGTAGTTAATAATCGTATGCACGATTCCGTCAACCAAACGAAAAAGACGATAACAACTTCAGAAAGACGA
R1-60369	97	G	A	AATTCAGCAGATCTAAAAATGTCGAAATGAAAATTCAATTCAAAGTAAAAAGAATTTCGTACCGTTTTCCAGAACAATTGAATGATGACTGCTAGAGAGAGAAAGAGTGTGTTTGAAAGAGAGAGTGAGAGATAGGGGTGGGTGG
R1-60474	121	G	A	AATTCCTTCAGAATCCATCTGCTCACAAGAGCGTACCAGCTGTTCACGAGGATTAACCTCGAAAGCTAGAACTTCAGCATCCACCTCCAGTTTATGGGGAGATTCCCCTCCTGGAGCATCAAGTTCCGTGTTTTCATCAACC
R1-60545	22	A	G	AATTCTCATCCTCAAGTCCGAACACTGTAGCCTGATAAAACGACCGACTGCTAGCACAAATGTGATGTAGAGCCCCCAAATGCTGAACTTGCTCAAAGTATCTCCCAAAATGCCCTCTAATTAATACGAGAGAAAAAGCATCAGA
R1-60554	96	T	A	AATTCTCCTGCAGTTTACCTCACCGCACAGTTCTTGGAAATGGTCAGAAAATTCAAAGGATCCGAGGTATTGAAAGCAATCGTCATTTTAACTTTTTTTTCATTCTCGACTTGAATTAAGATCAGAAACCAAGGAAAAGATACGA
R1-60640	81	A	G	AATTCTTAACACGTGCCTTTCGGCACATTTTATAAAATCCAAATAAATAAATCTCCCTCTAATCATCTACGGAGGAGTACATACTTGTTTACATTTTTTAAAATTCTCTTCACATAAAAAGTAAAATGTTGTCTGTTTGACCGAC
R1-60714	82	G	A	AATTCAAAATATTTAGAAAGCGGTCAATCTCAAAAGAAATTAATTCAAATATATTGTAAATAAAACGTTTGTTTATAGTGTAAGGAATACTCCCCTCTATTCAACTGCATATTACCTCTTACTTTTTGCACATTTGTCAATGCGA
R1-60767	128	T	C	AATTCTCAGCTTGAAAAACGAGGAACCCCTTCTCTTTAATCCTAGTTAGGCTAGCAGAGATACTGTCGATAATATCATTAGCCTTCTCCGTACAGTGAATGCCTTGGTGTCCAATTCTGCCACACCTTACACAGTACTTAAAAAT
R1-60787	81	G	C	AATTCATCCTCCTTTTTAGTTCAAGAAGCGAAACTCTGCCGGATCTGAAGCGTCAGGACAAGGTAGGTACCGATCCACTTGGATCAAAGCTTTTCTTATTTTTTATGGACTAACAAAGGGGACTACACTTTAGCGCCCCCCGGCT
R1-60964	27	C	T	AATTCCTGACCATCAAGGTCGGTAAGTTTCGCGGCTCCTCCAGGAAGGATATCCTTGACCAAGTACGGACCGGCCCAATTGGGTTTGAATTTCCCTCTTGGGTCGACTGGTGATGGTGCTCGGACGGATTTGAGTACGAGGTCAC
R1-61058	66	A	C	AATTCCACGTTGTGGCCGTGGAGACCTGGGCTCGAATCCCAGCAGCCACATTTTTTGCAAATGATATTTTTTAATGAAAAAGATGAAAATTGAACTGCTTGATATATTACAAAAGTAGTTCAAAAGAGGAACAACAACCGACCTT
R1-61188	94	A	G	AATTCTAAATTTTAATTTCAAAATACTTTATATTGTATAGGTATATTTTTCTAAAATAAAATATATATCTATAAAAGCCGTGCATTTGCACGGGAACTAAACTAGTTACCAGAATAATTTACACTTTTTAAAAAGAATCCTCTTA
R1-61201	134	T	C	AATTCTATTCAACCATTCAAAATCCAACAGATTACCACCACTACAAGTATGCTGAACACGACCTAAAATCCACCCCTGTATCTTCTTCATTATCAGTTCTGGGGGTACCACATATTGCTGTAGCCGTGCTTCACTTCTCTGAAAC
R1-61217	133	A	G	AATTCAGGGTACTGAAGTGGCAAAGGAGAGTTCAGATATTATCATCCTCGACGATAACTTTAATACGGTGGCCACTGTCCTAAAATGGGGCCGCTGTGTCTATAACAACATACAAAAATTCATCCAATTCCAACTCACCGTA
R1-61218	72	A	C	AATTCAAGGCGCGTCGATACCTATCCTTCTAAGGTTATTGTGAAACCAGAAGATTCAGAGTGATCGAGGTTCCTTTTCGAAATTTTTGTCAAAATGTATTATGAAAAAACCGTAATCAAAAGCCTACGTAAAAGTAGTCTTTACT
R1-61239	80	A	C	AATTCAAAGCGAAACTACAAAGCGTTAAAAACACCAATGGCCCCGCAATCTTCCATAATTTCACCGTCTCCAACCAAAACACCTTCGCCGCCTCCGCCACCCCTTCCACCGCCTTGTAGTCTCCGTTCTCCGCCACTTCTCCGCC
R1-61270	80	A	G	AATTCTACAGAACTGAAATCGACGCCGGCGGCGGAGTTAAGGAGTACTTGTCGGCGATTAAAGACTCCATTTCTTGGCGGTTTTGCGGCGTCGCCGCCTTTCTAGCGCCACCGTCGAGGGGATACAAACTGATTTGTCGGAGATC
R1-61363	81	T	A	AATTCGAAAATTACTGCAGAAAAAGCCGTTGCTACAGTACAGGACGTCAAATCAGGTTTTAATTCTCTCCTACTTCTGATTTAAACGTTATCCCTTTGAATGTTGTACACAAGTCTGGCTAGATGCAGAGTTGTTGTTCAAATTT
R1-61600	56	A	T	AATTCTTTGTTCTTCTTCAGCATATCATAGAAGGGCTTGCACCTTTATGAGGATCAGGAAATGAATCTGTTCAGAGTTGCTACTCTTCCTGTCAACTTCTGGATATCTTTCACAGATCTGGGGGGCTCCAGATCTAGGATTGCCT
R1-61885	140	G	T	AATTCATCAGCTTCGTCTAAACACTCACCTATTGTTGCTCCTGTGGTGCAGGTTGTAGTTAAAGTGGTAGATCTGGTCAACAGGTCAACGCTGAACTCCGGCGATGAATGGACGGCTGTGATTAAAGATTGAGATATGATGAGGA
R1-61925	88	A	G	AATTCAATGCCAAGGAAATAATGAAGAGAACCAAGATCCTTTCTTCTGAAAGAGGTATCAAGAAAAGACTTCAAATCAGAGATTTCAACCTCATCATCTCCAGTAAGTATGATGTCATCCACATAGATGGCTATGTAAGTTCTTC
R1-61999	7	C	T	AATTCATGGTTATGTGGTTCCGTCATAGGGTTTGGATGCATCTCCGGTTAGGGTGAGATCCGGGGTGATTCACGGTTATGTGGTTACCCAGTGCTCCGTGATTTCTCTTGCGATTGTTGATTGTGGATTGTCACTTTGCTGA
R1-62008	128	G	A	AATTCAAGATACTAAAATTGTCTTTCTTTACGTTAATGCATAGTGTGTAAACCAAGAATGAAATTATTCCATCATCCTCTGAAACTTCTTGGCCCAGTGTAATTTGGCCTACATTTCTATAGTTTCTGATCCCATTGGAGGCTAT
R1-62013	114	G	A	AATTCTAATTAAGTCGTTTAACTGCGAAAATGAGTCAAAATGTGTCATCACGCTTAAATAAATGCCCTTTGGTTCATTTAGAGTCCAGCATTATTCGCGTCTTGTTTCAACTGGCATAAGCATCCCCCTTTGCAATTTAATTGGC
R1-62059	9	T	A	AATTCATAAACTTGCAATTTTCCTTTCTGATAAGTGGATGGATACAAATCAGATGAAGTCACATACAAGTGATGTAGACCCGTTGCCAGTCTTCACACGACTATAACTAGTTACTTGCAGAATGATTTATTAGCGTCTTCTTCGA
R1-62071	96	G	A	AATTCACAGTACGAGTTCTCGTGCCAGGACAGTGGCTTCTTATCCTCTCGTGGTACAGTGGTGGGTTTTGGGAGGTGTAGAATGTTCTTTTTCACAAGCTTTCCCAATGCTTTTGAGTAGGACATAAAGAGGGGGTCGAATTTTC
R1-62094	10	T	C	AATTCTTTACGTACTCTGTATCTTGATTATTTTTGTGAAGTATCTGAAGTTTTCATAAGTATTTTATAAGTTGATGAGAAGAAAAGGTCCTTAGATCGATATTTTCAGGGTTTTACCCATTACTATTCGTTACTTCTCCAAA
R1-62135	94	A	G	AATTCTAGTTGTATATGTGAAAGGATTGCACTTTCTCCCTCACAAGCAAACCATTTGTGGGATTTCCCCATTTCGGGGACGAGGAAAGACGTTGATCAATGTTTTTCTGATACGAATTTTGGTTATTACACAGATGTTGTGTTGC
R1-62173	90	T	C	AATTCCAGAGCACGTTTGTGACGCCAGGTCGCTTTATATCCTCGATTTGTCTTTCAACAATTTTACCGGTGAAATACCAAGCTGTATTACGCGACTGCTGAGTGACTCTATGGCGATTATGAATCTTCAAGGCAACGGTCTCCAA
R1-62183	111	G	C	AATTCGGGCTGCTGTCTTCCGAGTCTTCTTGCTCAGGCTGACCCGCGGGTCACCTTTTAGCCTACTCTTTTTTGCTTGTTTTTAATAAGACTTTTGCCAGCTGACTAGTTGTCTAGTCAGTCTGTAGTAGGCGGGCGTTTTGTGG
R1-62243	142	C	T	AATTCTGTCCTGCTGCTAGTTTGTCATCTGTTCAATGCGCTGATTCTGACCTCTTTTTTTTCCCCCTTAAGGAGCGCCTTGTAAGTCCAGTTGCATATGGTAAAGTTGGGCACAGTGATATCGTTAGCCCTCAGCAAGCAATGAC
R1-62308	30	G	A	AATTCATCGTTTTAAATTTAAGTCTTAATGCAAAACTGTTTAATGCGATGACTTATGCATTTATACAATTGAACTCCCTCAAGAATTATATAAATGATCCTAAGACTCAATTTCTTTAAATTGATAAGCCAACCTCTTGGCTAAT
R1-62310	40	T	A	AATTCGGGAGTTGCAAGAATACGAATCGAAACCATATTAAGTGGTCGCATTAATCACAAAATTCAATACTCCCACTCGGCCACACAACCAATACAATGCTCTATCTTGGCTACTAAACCAAGAGAATACTACACTTGATCACGAA
R1-62445	80	C	T	AATTCAGTAAGATGGATACCTCTAAGGACCCGTCGTCATTATAGACGGGAAATCCAAGCGGTTGTTCACCAGCACCGTTTTCGTGATTTGCTTTCTTTTCGATGTTGAATGGATATTCCGGGAGAGGAACCAGCTTAACCTTATT
R1-62458	137	G	A	AATTCAGCTTCTGAAACTCGCAACCCTGCGCAGATTTCCCAACGTCACGCTGCACATCACAAGGAACGCTACAAGAGCCTGGGAAATTCGTGTTGGCGACAGTTTTTTGGTACGGAAACGACCCAATTTCACCCTCAATTCGTCC
R1-62522	127	A	G	AATTCCCAGCCAGATTGTACGTGACAATGGGACCCAATTTGTGGGACACAAAACCAGGAACTTATGTGCTAGTTGGAACATTGAGTTACTTACTTCTGCCCCGAGATACCCACAGTGCAATGGTCAGGCAGAATCTAGCAACAAA
R1-62582	80	A	T	AATTCTTCATCAATTCTTCGAAGAATTTATTAGCTAACTAGCTACATAAATGATTGATAGATTGACAAGGAAAAATCAAATATGTGGCATACAATTGCATATTTAGAGATGAAAAATCGATGTGGTAAACAATTGCATATTTAGA
R1-62610	61	C	T	AATTCAAGATCAAGAGGAAATGGAATCATCACAAAAAATTGAAGTACGAAAATTCAAAAATATTCGAAGATCTAAAGAAAAACGATTCAAACAAGAATCAAATTAAGAACCCAAGATTTTTCAAATTAAAGGGGAGCGTAATCTA
R1-62616	47	G	T	AATTCCTAACTCATCCTAGCCCAAATGCAACTCCAAGTACGTCCCGTGCTTGGGTTAAGGCGTCACCTACAGTCCGCCATACGCGTATATTAAGCATTTAATGTACGGTACAGAAGCAGAAGTACGAACGCTCTTCACGAGTATT
R1-62619	90	G	A	AATTCAAAGTACAAGAAGGAAAAATGATCAAACCCTAAATTTTTGATAGAAAGTAGTTTAAAGTGTTGGGAAGATCCCCTCAAAATTTCGTCGAAAAATATTATGTTTTGCCCCCTCAAATAGACGAAACATTTCAAGCTAA
R1-62663	103	T	C	AATTCATTAAATCGTGTTAATGCATAAAAAGAAGATTGCTTGGTTCCAAAATCTCTATCGATGGGGAATGCGCATCAACCCAACATCCTCAAGTTATTAAGGCTGCAAAGAGAAATAAAGGAAAGAAAAAGGATACAAACCTAAT
R1-62666	58	G	C	AATTCACCTCAGTGCATTTCGAAGTTGTTGAACCGTCATCGACTCGACATTCCCAAACTCATTCTTAATACTCATAACTTCAGCTAATTTACTCTCCTGTGCAAAACCAACACTTCTATTATTTCATCAACCAAAACTTCCA
R1-62694	63	C	G	AATTCAAGATATCTCGCAATCGATCACAAGTCACAAAAACCTTCGTAAGACCACGTCAAAACCTCACTAAATGAGATCGAAAACCATCCTACTAACCTATACTAAAACCGACTCATCATTAGAGTTCAAAAAGAAAATATTACGT
R1-62728	17	G	A	AATTCATTTTTGAGTCGTTTTGAAATGTTAAATGTTTTAGGTCGCTTCACATCGCACTTAAATAAACGTTCATTTTTGTCCATTTAGGGTCTAGCTTGGTCCGCGTCCTGCTTCGCTTGGCATGAGCTTCGCATTTGCATCACAA
R1-62731	107	T	C	AATTCTGTTATCATAATTGATGATAAGACGTCTCTTCCAACAATTTGTGAAATACTTTTATTGTAACAAACTTATAAAAGTAACAAGATTTTCCTTTTAGAAATGTCACTGTGACGATTTGATGTCGGAACCCGATGTAAATATA
R1-62737	11	C	G	AATTCGTTTTCTTAAAAGCAAGTTTAAAGCTCGTTTTGAGCTCGATTTAAAGAGCGATTTTGAGCCCGTTTCAGCACGAACTTCGAGGCCTTTTTCACCCACACTCTCCCTCACATACCCGAGTTTAAACCAGCCTAAGACCACG
R1-62767	61	C	A	AATTCACCCACTTGACAATACCCTCGACCACCTGATTCTTCGCGTCTAGGATGTTTTTATAGGGAGTGGGAGTCCCACCGAAATGGATAACCCAGTTATTTTTCTCGAATTTCTCTTTATTCCAATGGTGACCCGTGTTAAGAAC
R1-62777	135	A	G	AATTCTACGAGTGAACGTGTGCGAAGCGTGGAGGAGAAACCTAGGCCCTCTAGAAGGAAGAGGAGAAAGCATCATAAGCATCGAGAAGATGAGTTACTTGTGTCCCTTCCTCCTCCACCTCCGCGTACCCCTCCGACAGCGTTGC
R1-62779	87	G	A	AATTCTTTCAGACGTTAATGCTAGATGGAAAGGACTCTCGTGGACCAGCGCAGGTGGCTTGGTACGTATTACTTTTATCCGTGTTTAAATGGAAGGATTGGAGGGAAAGCGAGGTGGCAATTTTCCGTTGTTTGGATAGTAAGGA
R1-62796	102	C	T	AATTCTTTGCCATAGATTGCTTTCAACTCGAAACTCTCGTGGCACACAGTAATATGAAGAGTTCTCTCATAGAGAACTCCTGGCGTGTTTATTTACGCTCCCTTTGCAAAACTTCTTTTAAAATTGCTTCATCACGTCGACAAGC
R1-62873	121	T	C	AATTCATTGAACTTGTCAAAGGACTCACTTTTATGCATCATTAAGTAGACGTAACCATATCTACTCAAATCGTCCGTGAAAGTGATAAAATACCTATAGCCATCACTAGGTGACATAGGTCCACATACATCAGTATGTATGAGTC
R1-62889	102	T	C	AATTCAAGTTGATATATTCTGTGCCAACAGATAGCCAGCATTAGGAAAGCCAATTGTTCGCGTTTCAAACCAGGTGACCGCGATTAAATCACTAGATCACACACAAATTTAACTTTTATACAGAGTACAAAGAGTTTGTGTCGAG
R1-63000	142	C	T	AATTCAAAAGTAGAAATATTTCGAAAAATCGTCAAACGCGCACACATTAACTTTTATCGCTTTTGACGCCCGACTTTTTAAAAACTGACTAATCTCGTGAAAAACATTTTTTTTAGAAATATCAAGGGAACACTTCTTTTCTAAA
R1-63077	68	T	C	AATTCAGCCTCTAACGTTGTATTAAAGGGGAATTGGGTATCCAATCATTAAAGATTTGTTCGGGTTTCCATCTCATCCCGCCAACCGACTACATAACAAGTCCCTAATTGATCCTTATGCATACTGATCAACTAGTATAGAATTG
R1-63087	109	T	A	AATTCTCTATCGATCTCATACCAGGCACGTCACCTATATCAATGGTACCATACAGGATGGCCCCTGTCGAACTCCAGGAAATCAAGAAGCAGTTGGAGGAAATGATTGAGTTGGGATTCATAAGACCGAGTGTTTCGCCTTG
R1-63148	133	C	A	AATTCATTTTCTCAATGCTCATTGATTGCCAAGGCAGTCAAAGTCGCTTTTGATGTATTTTGTGTTGCATTTTCTGATTAATCATTGCTTTGTGTCGGTGGTCCGAGTCAATTTGATGGTATGCTATGATGCATTGCTCAATGAT
R1-63171	59	G	A	AATTCAGCAAGAGAAGTTTTTAACGAGCGTCACACATAAACCTTAGATCTTACTTTGTAACGATAATGAACTTGAATGGCTGATACGTCAATATAAAAAGTCGCACATCCAGTTTAGTGAGTCATTTTGCTTTATTTAACCATAT
R1-63177	28	T	G	AATTCAAGAGCTTCCAAAATAACTTGTGCATCAAAACCGCAGGGTAGTCTTTCTTGAAATTTTTGCACAAATGCTTTGCGCAAAATCTCCCCAAACAAGTGGGCCAAACTTGTTCCAAAGCTGGCTCAATTCCCTTTCCATACAA
R1-63194	20	A	T	AATTCCAAACAAGGTTATCAGATCAAGATTTACAATGTATTACTGATTCGGTAAACGTTTTGGGCGATGGAAATTGTGGGTTCCGAGCAATTGCGCATGAGGTATATGGTAATGAAAACGAATGATCTAAAGTAAGAAGTGATAT
R1-63240	112	A	G	AATTCTAAGGATGTTTATGCGTGAGGCTTTTGTGTGTGAGATTATGTGTACTAAAACCTACGAAGAAAGGTTGTGAGGAGAAGTGTTTTTCTTGTCTGGAAAACCTGTGTTGAAGGGTCGAGCAAAGGGTTGTATTTATAGTAGA
R1-63269	111	G	T	AATTCGACTTGAGAGCGCCTAGCAAGTCAAGCCGGGGATGTTAAAAGTGGATTGGGCGGAGTGACCCAAAGAGTAAAGTCCACGAGCTTGGGTTTTGACCCTTGCTCGGGTTTTGCGTATTTTTTAAAAGAGTGCTAAAAATGGG
R1-63319	138	A	G	AATTCACTTATTCATTCATACAGAGAACAATTAAAATGTCTAGGCTGAGGAATGAGCATTAGTGAATCTTTATTGCTCAACACAATTCCACACTTACTCTTGAACTTCTTTTCTTCACCGCTTGGCCATTTCCAATCGAACGAGT
R1-63321	137	G	A	AATTCAAAAATTGCGCCAAAATGAAAGCGTACTCAACACACCACCTCTGAGCGGAATGGAAAAGACACAAGGTCAGGAAGCGTAAATGAAAGGAGGGCTTTTTTATCCAGTGCCGGGAGAAGCAACCCGCAATGAAAGTCAGGAC
R1-63354	24	G	A	AATTCGAATCATCTCAACCAAAAACCTACGCTGATTGTTGCGGTCCGTTAATGGTCATTACAACAATCACGCAGCTTTTTCTGGGGGGAATTTAGGTTTGTTATGGACATTATCGTAATTAGTTGTTCTCGTTGACGATTAGTTT
R1-63355	14	A	G	AATTCAACAAATCGACGATCAAAATCCTCGACGTAATGAAGTAAACACCGCCGGAAGTGTAGAGCGCGTGCCTCTGCTGCGCCGGCAGCTCAGAGGTGATCTCGGTGGGGCCCAAATCGCCGGAATTAGGGTTTCTAGGGTTTGA
R1-63379	36	C	T	AATTCATGCCTTTGTGGACGAAGGATAAACCTAACTTTTGTGGTAGGATTACATCCATTACTCTTCCATTATTCTGTCATCTTTTCGAGATTTTCTATGTTAGTTTCTTCTAATTTGTGACAGAGTTCGCCGCTGCTCGTTA
R1-63388	14	C	T	AATTCTCCGTTAACCTCACTCAAAATCTCAGCTTTTGCCCTAATTTCTATTCTAATCAATCTCCATCGGAGAAGAGGACTTGAACGACGAGGACACGGTGTACGTTGAGGACGACGAGGAATAGCACTTCTTCTCTGCGAGA
R1-63400	49	C	T	AATTCTTCCTCCAGGTAACAATTGTCGTAGAAATTGAATCTTTGTAGTCGAAATTCTGTTACTGGAAATTCTTCCCTGTCTCTTGAAACCAAAAATTGTTCAAACAACCAACGACTAACGTAATAATATGACGCAGTAAATTACA
R1-63517	98	T	C	AATTCCTGAAGCCAGCTGATGGAGAGGGGCACTACAGGTCTGGTGGACGTGGAGGAAGGGGTCGTGGTGGTGGTCGAGGACGTTCTGGGGGAGGCGGTTATTCAACTAACAGTGTCCGTGCTCCTTCGATCGAGGACCAGAATCA
R1-63569	66	A	G	AATTCAGATGAGATTTACTACATAGTTTTACCTTACCCGACCACTCAACTACAAATGAGAATAACGGTAACTTTTAACGGCGTTTTAGAGAATTGGATTTGGGTCCCGGATTTAAACCGGTGGATTAGGTTTTGGTACTTTAGGC
R1-63618	103	T	G	AATTCACGTGGGAAGTTACATTTATCAATGAGGATCTAGGTAAGTAACTTCTTACATAATGTAATAAGTGATCGAAACTTCCCGGGAAATTCAATTTACCATGAATTTGGCAACCAAACACCAAGGAATTAAGTCAATTTATGAA
R1-63630	77	G	A	AATTCAAACAAACTGAAGCTACAAAAAGCAGACAGTTTAATGATTCCTGCAAGTTCCTGAAATAGGTAACAACATCGTTAATCAACAACAATAGTGACCACGATGCAAGTGACATTACAGATACAAATGGGAGACATTAATCAAT
R1-63659	116	C	T	AATTCTTTGAGAATGGCTGTTTATTGAAACAGATTAATGCTACAAACATTACTTTGATCCCAAAAAAAGATGAGCCTGTGTCAGTGATGGACTTCAGACCTATCGCTTGTTGTAACGTCATATACAAGGTGATATCCAAGGT
R1-63721	69	C	T	AATTCGGTTTATTGGTAACTCCAATTTATTTTTAGCTTCAGATTCATCAGACTAGAGCTTCATAGAGACGACGGCTGATACAAATTACTCGACACTCTAGCTATTGGCATTTATGGGTTTTTATTGAACCCTCTTTTGTACAGAA
R1-63728	116	G	A	AATTCAAAAATTGCGCCAAAATGAAAGCGTACTCAACACACCACCTCTGAGCGGGATGGAAAGGACACAAGGTCAAGAAGCATAAATGAAAGGAGGGCTTACTTATCCGGGACCGGGAGAAACGACCCGCAATGAAGGTCAGGAC
R1-63769	117	T	A	AATTCCTGGAACTTGTTTAAGAGACTAGCATTCAAACAAGGAAACGAACCTATTAACAGTGATTTTCATCTCTTTGACATCGGTAAAGAGATTGTGAAAAAATGTGCCAATGTCCCTTTATCTATTAGGGTGGTCGGAAGTATGT
R1-63905	19	G	T	AATTCAATGTCGAGAGATTATTTATTGCTCGATTTCGTAGTTTAGTCGGTAATCGATCAGATCGTGTTTTCGATAATAGCGCTCTGTCGAATTATATTTGCGATGGATTGGATTATGTTCGATGTTTGATGAATTGATCTGTAGT
R1-63917	20	T	A	AATTCGGAGTTTTATGTGATTTGTTACTCGACCGAGTGAAGGTTTCACTCGATCGAGTGCGGTTCACTCGACCGAGTGAGCATTTCACTCGGGCGAGTGGATTGTGTCGCTATCGTACCTTATCCTTATCTTTCACTTTTTAGAT
R1-64069	45	A	T	AATTCAATGCTGGTCCTAGAGCGTCCGAGTTTGACTGGCTACGATAATTTGTACGGATGCCGTACTTGTAATCGTGGAGGGGTGAGAGATCGACGTGTCCAGAGTTATCCCGCTTATGAAGCGAGCGTTACTAGGGGCCGTCGCT
R1-64236	65	C	T	AATTCCATTTGTACTCTTTAAGGTCTGATTCTTGGAGGAGGATTAAGGACACTCCGATAACGTATCCTTGCTTAGACCTTCCGTTCACGGATGCCTACTTTAACAACGGCGTTCATTATTGGACATCATTTGCACGGGATTATAG
R1-64520	71	A	T	AATTCAAGCAACAAAACCAAATAAAAATCCAAAGTAGCGTATTTGACTCGAGAATTGAAATGCTAAAATAATCTAAGGATGAAATTAGGTTTTATGAGAGTTGTTCTAAAAGAGAGGGAAAACTATGTAAAAAGCAAGTGTCCCC
R1-64645	136	T	G	AATTCTTTTTTCTTTTATTTTTTGTAATTGTATTATGTAGGTAATGAGATGTCTCAAATGATGCTGGTACTTGTAAAACTCAATTCCAACGGCTATTTTTACTACTATAGCCGTTATTGTTGGATTGGTTATATTTGACAAAATG
R1-64719	35	C	T	AATTCGAGATGCCGACATTGACAGATATCACAGTTATTTACGCTTTTCAAATGTTTCTCTGATGTTTGAATATGTAGTTCTATGGAAGTGGGAAAAGATAGGTGTGCCGAGTGTCATACCGGTATCTTACCTTTAGCTTTATTAC
R1-64785	106	C	T	AATTCTGAATATAATACAACATACTTTATTTTTCAAAATTTTTATATTTTGGACTTAGGAAATTTAGTATTATTTGGCGAAAAAAATTCAGTCGCATTTTTATTACAATGAAAAAGGATGAATTTAATTTAAGGAATTAAAT
R1-64852	103	C	T	AATTCAAAAGTAGAGATATTTCAAAAAATCGTCAAACGCGCACACTTTAACTTTTATCGCTTTTGACGCCCGACTTTTTAAACCCGATTTATTTCGTAAAAATATTTTAAAACATCTAGGGAACATTTTCTAACATCAAATAGTA
R1-64856	61	A	C	AATTCTCCCCATTCTATGCATTCGTTTCACTCGAGATCTAGTACACCAAAAAAAAAAAAACCTCCCATATCCTAACACGGTAGATTTATCAACCATTTCCACACACTAACTTCGCAAACTGAAATAACGATACGACCAAATGTAA
R1-64890	72	T	C	AATTCTAGCCACAGCTGCCTCTCTTTCCTTTGAAGATACGAGCTCTTCAAACTCGGTTAATTTTATAGTGGCTTTACTGATCTCGTCATCGATTTTTCCCAGTTCTAGCTCGGATTCATTTAGCTTTGTTTCTTGAGTTTCTTTC
R1-64908	130	A	G	AATTCACGGTTAACTAAAATTTGGACTATCTTAATCACAGTTTCGAGGAGGTTCGTGTTATCGGACCCTAAGACGTCTACTAAAACCGTAACGAATTTCTCATTCGACGATAAAAAACGACAATTTTCCAAGGACTCGGTCGCAA
R1-65049	26	C	T	AATTCTTTGGATAATGATGTCGTTTTGCGTGGTATTAATGACATTTTAAACTACTGTGCACCTAACACGCTGTTTGAATTATGATGGTTTTTCAGTTTCAAACGACTGCCCCAAAGAGCTGTTATATGCGGCCTCCAGGAGGTAT
R1-65062	135	G	A	AATTCTACGACGGTCTTGAAGAGGGTGTCTTCATCTTCGTCGGAGACGGAATTTTCGAAGGTATAACCTTGACCGGTAGTGATTTTGAAAGTGCGGCCTTGCTCATCGGTCCATTCGAGGGTTTTTGACCATCCGTCGTGCG
R1-65091	56	G	T	AATTCAACCCAAAGACGGCCCTTAAGTACAGAGACGCCTTCTTAGTCTGCACGTCTTTAATGACTGCTGTCGTAGGTGCGTTGGTTATTCACCTCATTTTAAGGTCTAGCGGTTTCCCTCCTCACCAAGTTGACGCCATCCCTGG
R1-65100	37	T	C	AATTCTGCACTCTAAAAATGTCGAGTCCACTCCCAACGTTCTAGGCCTCAACATACATATGTTATCTATTTGTTACTTTAATTTGTTTTTGTGAGTATATGACAATCATCCTAATCATCATACTACAAAAATGTAAAATACGACC
R1-65160	45	C	A	AATTCCGTTGGAGGTTACGAGTCTAATGAAGGTGTAGAAAGTGTAGATTTTGAAAATTATACAGATAGTTTCAGTCGAAAAAGTGTGAATGTAGAAGATGAACTCCACACAAGGAAGTACCAAGCAAAAACAGAGAAAAGTGTCG
R1-65216	60	G	C	AATTCGACAACCCCAATATACCTATCGATCCAAGTAGCATCATCTGGCGCCTGATTATCCACAACCGGCGCACTTAGCAGTTTATGCTCCGAAAGTATACTAACAGCTTCTGCCAGACTACAATCTGAACTTATCTCAACTGCAT
R1-65314	85	A	G	AATTCGAATTCGATTTTGTAAGAGACTTAGACGGATTTTTAGTGAAAGCTCTATTCTTCTTCTTTTTCGCCATGGGAAAGAGAGGGAAAGGAGGAGTGTACGAAAATCAGCCCCACAAGTCGGGTTTTGATAATTATGATTAATT
R1-65336	11	T	C	AATTCATCCCCTTTTGTCCAAGAGAAGCTCTGCTGGTTTCGAAGCTCGAGACAGGTATGTCTTGGTCCTAATTTAGGATTAAGTCTTTTTATTTGCTTTAGACTAACGAAGGAACTACACACTAGTGCCCAACCAGACTTTGGTT
R1-65347	52	T	C	AATTCCGCCTCCAACAACTTGTTAATTTCTTCGAGAATGGCCACATCTTTTTTGCACTCATAGGCCGCAGCCTCTGTTTGATTGGTCTGAAGTTGGAGTTCACGTTCAACTGGTGTACTATCACTTCTAGACCTGATTCCCGGCA
R1-65383	135	G	A	AATTCTTTGTTATACTATGAAGCACAAAGATCCGGTAAATTACCTCCTAATCAACGGGCGTTGTGGCGCGGCGACTCGGGTTTAACAGATGGTCAAAATGACGGGGTATGTTAACTTTTTCACTTTAGTATTTTGCATAGAAAAT
R1-65423	110	A	G	AATTCTATAATTCTAAGAAGTCATTAGAATATCTCACTATGACTTGGAGTCGGTTTCTTAGACCTGGGTCTATCGCATAGAACTTGTACGAGGATTCGTTTGCTTTGACGGTGTCCATTGCCATACCGTGAAAGGGGGTTATAAA
R1-65495	131	C	T	AATTCGTCTTTATCGAGCAGTGACTGGCCTGACTGAGCTCTGAGGATTTGTTCGGATTTTTGTAGCTGCTCGTCAATTCATTCATTCATTCTTTTGTGATTGAGGTCAATATGTGCTGTCTTTTGGCCTGTTCGTCAATTCA
R1-65508	50	T	A	AATTCTGATTCTGGGTATTTCGAGAACGGTGCTATGGAGCTTGAATCCGTTGATTCTGTCGACGGATTTCCTAAGAAGAATTACTCTTTCGAGAAGAGCAAATACGATTTTGAAGCCAGGTTAGTAGACAGTTTGGGTGAACATC
R1-65602	76	A	T	AATTCGTGCCGGTGATCGTGAGATCGTGATACCTACGCTATGCAGGATGTCATCGAGAGCATTGATTTTGATGCTTCAGGGGAAGAGCGTACGCCGATATCCGAGCTGCGTCATCACTTAGCAACTTCTGAAGGTCCGTCGCAGT
R1-65646	100	G	A	AATTCAAGGTAAAAACAAGCTCGCAACAACGATTCGGGATACGTATTTTTGGTATTTTTGAGAATTTTTCTGATTTTTATGGATTTTTTGAAATTTTCAAATTTTTTTGGATTTTGTGATTTTTTGGAAAACGAAAAACAAAAAA
R1-65675	39	A	C	AATTCGAAACTGGGCCTGCGGTTTATCATACGGTATTACAAAGCTTAACTGATGAAATTACGCGCGAGGGAACTAGACCTGCAGTGGGTCACACCGTATTAACAAGCTTAACTGATGAAATTACGCGCGAGGCAACTGGACCTGC
R1-65734	101	T	G	AATTCTATGAATGGCTTATTGAGCAGGGGTCGTCTACGAAAAGATATAGTCTTTCAAGCCTTGTTGCGGCTAGTCATAAAAGATTCATTGAGCGTTTGTCTTCCATACATCCAGCAGCACCGAAGCTCTGGGTGGAGCGATATGG
R1-65740	135	T	A	AATTCGGCTCTCACCTGAGAGATGAAACAGCTTCAGTTGTTTCCACCTTTTCCGGGCCATTATCTCCTGAGATCTAAGCCAACTGCCAACTTAACATATTGTAGGAGTTTGTGATAGTAGGATAGAGTTGAGACATCTGGGCAAA
R1-65825	130	C	T	AATTCCTTATGTGCTTTAGACAAAATCTTTAGAACAATCTTTTGTTTGTCGTCATCAAGGTTCCATGTCCTCTATATAAGAATAACAAATTTAACGTCAATGCACTTTATATACACAATCAAATAGTGCCAAAATTATAAAAATC
R1-65991	29	G	A	AATTCACACCACCTCTCATCAATCTTCTATTTCTTGTAAGAATCCTCCCTCCAATTTTCAGGATTAAAACCAGACAAATGAGAAGCACCATACTTTCTGTCAACTGCAAAAGCACTAACATCTTGAGAAAGAAATCCAGATTTGG
R1-66010	99	C	A	AATTCATTTTGATTCAAAAGAGAGAAAATAATGGGTAGCAAGGGTAAGGATTGGAAATATTATGACAAAAAAGGGTACAACTGAGTAAAACTCGGGTAAAGTTGAGCAATTACGTAAGTTAATATCCATTAAAAAGAATGATAAT
R1-66059	67	A	G	AATTCTTGAAAGGTTTGTTGGCATTCTGTTGTCCATACGAACTTGACGTCTTTTAGCACCGGTCGCGTCATCGATTTCGTTGTCTTGGAGAAATTCTTGACGATTCTTTGATAATATCCAGCTAATCCAAGGAACTATAAATGAA
R1-66177	121	T	C	AATTCCCTATACGTATTTTGTTCTCCTGAAATTTGGAGAGGCTCGTGAGAGTCGCGGCTGAGTTCTCCCTAGCCTCGGGAGTACCCATCTGAAGAACGTGTATCAGAGGGTCTATTGCGTCAGAGTCAGCTATCAGAATCTTGTT
R1-66184	7	C	G	AATTCCGAACATTTGGCGCAAATCACAACTTAGCACTATACATTAGCACCGAATGCAGAAAGAGAACCCTACCTGTGACTCTAATTGACAATGGGTTCGTAGTAAATGTTATACCCTTGTCGGCCGCACGCCGCCTAGAGCTAAA
R1-66245	44	T	A	AATTCGTTTTTACTTCAAGTGCCTCTTTACCTTGCATTACTATATCTTTTTGTAATCCTGTTGTGTGCAACAAGTTACTATAAATTTTGATTCTGTAATTTCTCTCTTCGTATCTCTATATATTCTTCTCTATTCATTCTATTCT
R1-66269	137	G	A	AATTCGTAGCACACAACAACGCGTGACTTCGCTCCCTAAGCTTCAACACGACAATCCAAAAAATGATTACAATCGGGACAATGATTTCAGGAGCAGCCAAGCTCTTATAAAGGGAACTCAAAATCAAAGGCCAAACAACAGCGTA
R1-66271	108	G	A	AATTCAGGAAATATTAGCACCTCATAAAGTTGCTCCCTTATGGCAAACGCAATGGCAGGCTGCAAAATTTCAGACACACCAGTTACGACAGGAAAATTACAAGGAGAAGAGTCACATTACAGAGAACAATATTACAAGACGATAT
R1-66294	74	T	G	AATTCTACTGGATAAACTCGTCGTGATTACTACTCTACTAATAAAGGCTAAACCCGAAAAATTGACTAATAATTATCGCTAATCCAAGACCAATTGCTATAAGCGAAGAAGCCCACGTTAACTTCTCGGTTATTCTAGGGACTCG
R1-66359	132	T	C	AATTCATGCATCCGCCTTTATCTGCGCAGGTGCACGTACCACCAAGAAATTCTGGCAGTTCACTGGTTCATTTCAGGCATAAAAAACACGACAGGTAAGCCTCTGACAGTATAAATTTAGTGAAGCGTATACTTTTCCGCTTACT
R1-66367	124	T	C	AATTCTGCCGAGTCCCTGAGGGATTGTCAAGCTGATTATCTTACCTCAACATTGTCTGACCTGAGATGCATACGTTTCAACGTTTCCTGGTTGATTCCTTTTGTTGAGAGGGCTGTACAGCTACGTAAAAGCAAGCCTTTTGTAG
R1-66406	73	C	A	AATTCTTCGTTTCGTACGTAATTCATTTCTCTAAATAATACGCCCTCATTATAGGACCCTAAGACTTGGACCCTAATTCGTTTCTTGTGCATATTGTAAGACATTCTCAAATAAGACGTGTTTTATATGTCTTATAATAAGAACG
R1-66430	142	T	C	AATTCCTAGTTCATTATGGCCCAAATACACCTCCAAGTACGTCTCGTGCTTGGGTTAAGGCGTCACCTACAGTCCGCCATACGCGTATATTAAGCATTTAATGTACGGTACAGAAGCAGAAGCACGAACGCTCTTCACGAGTATT
R1-66431	103	C	T	AATTCCAGGTGATGTTTCTTGCAAACGGAGTGGATCGGGTGGATCAACTTCTAGGTCGATGGCATAATCTGACAGGGGGGAACTTGAAGGGTTTTGAAGAACCCAGTCATAAGAGGGCAGAAGGGAAGAGTAGCCCCAAAGCAAA
R1-66516	12	T	C	AATTCCTTGTTTTTCCTCAGAGTGTCATAGAACGGTCTGCACCTATCCGAGGACTTGGAAATGAACCTGTTCAGGGCGGCTACGCGCCCAGTGAGCTTCTGCACGTCTTTGACGGTCTTCGGTGGCTGGAGGTCGAGGATGGCCC
R1-66543	108	T	C	AATTCCACTTACAGTAGGATTATAGTCTGTGCCAGAGCCAAAACCGAAGGTATGCACAGGGATATCACCAACAGGTATCAACTTAGCTTTTTGGCCCTCGTTCTGACTTCCATCCGACATAAGCATTATAGCCATAGCCCGACCT
R1-66583	133	A	G	AATTCTCGGTCAATAAATTTTTGTAAATTCTATCTTTTAGTCCACTATAATCACGAGATATTACTCGGACTACAACGTTGAGCTAAAATAGGTCAACACTCACTACTTACCCAACGTAGAAGGGGTCATATGAAGAGTAAGGTCC
R1-66639	8	G	C	AATTCGCGTATTAGTTCACTTTAAAGGGGATTGATAATTTATCGACAAGATCTCTCACTTTTTAAAAATTGAGATTAGCCTTACCAATATATAACACCTATAAATCTCTTGTTCGTTAGAAGCACGCTCGCCTCCGCGGGGTGTG
R1-66649	26	A	T	AATTCATTAAAATCATAAACACATTTCAAGATTATCGTTTTTGCCACCACACCTTATCACCTACATTCCATTTAGACATATTATATCCTCCTACTCAATTTCTTACGTTCCTCTTAATATTAACCATTACAAACTTTGGACATTC
R1-66760	123	A	G	AATTCTCTCGTTGATTGTCGCTTTTGTGCTTGAGAATATTTTGTTTTGTTTGGTTTTGGATGAAATCAAAATTTTGACACAAGTGTGAAACGCTGCGCATACGCGCTCTCCTCTTTCAAGCTGCGGAGTACTGCGTATTATTTTA
R1-66868	79	G	A	AATTCCCTATCAAGCTTTAAAATGGATTAAAGGAAGAATGATTCAGAGGCAAAATATGCCCCTTCGTATTTGCCATACGACGGGCAGTGAAAGAATTACAGATGGCTGGCACGTTAACTGTATAGTTACGGCTCATTTAGATTGC
R1-66870	83	C	T	AATTCTGCCTTTGCATAAGTAGCAACGTTCTGCCCAATTCTCCCTCGAATAGGTAGGTTTCGATCCTAAACTAGGATCGATGTTCTTCTTCCCCTAATCTCTATGCATTGACATATAGGGCTACACTCTAGTCCCTCATCGTCTT
R1-66889	137	T	A	AATTCGCGTGATACTAGGAGAATGGTTTTCAAAAGTTGGAACTCTCTCTATCTCCCTAAGTCTGAGGGTGGTGTAGGTATTAAGGAAGTTCTTAGTTGGAATAAATCCGTTCATTCTAAGTAGATTTGGAAGCTTTTATCGGGAC
R1-66974	82	G	A	AATTCAGTTGTCGATTTAAAATCATTCTTCCCCGGTTGCCGTCGTCACCGTCAGGACTCTGTTGTACCCTGCGTAAGGCCCAATATGTTGTTTAATTAGCATCCGGCACTATTTCACAGGGGCATCGAAAAGCAGAAGAAGCCAC
R1-66980	77	T	C	AATTCCGTTCTTCTAGTACAGTTGCAGTCTGCAGGGATAAGACAACTTAGGATGGAGAATCACGGATCGAATTTCTTGTACGAGAATCAATAGCGTTAATTGAGTAGTTAGTTATAGGCGACATACCCCAACTTGATTGTTGCTG
R1-67009	33	G	A	AATTCTAACGACGTGGGCATCCCTTGAAGAACAGCGTTTGACTGATCCACGGGCAACGGTCCCGCGTGGAATTTTGGATTGTTGGTGATGGGCCCACTCGGGATTTGACTGTGGCCCAATTGGACCATCCCGGAAAGCGAGAGCC
R1-67166	125	T	C	AATTCAATTAAATTTGATAAGAGTAATTTGAGAATGTTGTGTATTTTAGTATTTTTTTTGCTTGTGTTACTATTTTGTAGAAGGTGTGTTATATAGTAGTGTAACGCTAGTGTATGTTATAAGTCTGTACAACTTTTTCGGCCTT
R1-67254	21	T	A	AATTCTCGTTCACGATTTCAATACACTCTGCACAAATAACAGCACCGTCGTCTCCAACACTACTTTCCTCGAAAAATAAACAACAGCAACAGCAGCAGCTTGAGGCTATCGACTTGAGTCCAGCAGACGACATCTTCTTCCACGG
R1-67324	35	G	A	AATTCAGCAAATAAACACCTAACAACCCACAAACAATACAAGAAATTTCATTTCCGGAAAAAACGGTCACCTTCTTGGCTTCGGGGTCTTTGATCTTCTTAGGAGGAAGAAGGTCCCAGTGTTCATAGAGACTACCCGTTTGCTT
R1-67339	85	G	A	AATTCGTGGGGTATGCCGTAGCGACAAATGATGTTGTTTTGTATGAATTTCGCAACTTCTTTTGTACCCAGCGTACGGTATGATACGGCTTCGACCTATTTGGTGAAATAGTCGATTGCCACGAGGATGAAGCAGTGTCCTCCTG
R1-67344	86	A	T	AATTCACAAAGCAGGAGTTTATTGGTGGATGGCAATCTCTTGGGTATGAATCCGTTTTCCTAGATAACTTAATACGAGTGTTGTTTTGTTTTGTTTCTGCCGTTATGTTGAGGCTTTGATAGCCAAATCTACTTTTGCATATGTT
R1-67412	138	C	T	AATTCGATGTTATCTGCTTGTTTGGAGTGTGGAAAGCGTGACGAGGCCTGTAGAGTTTTCTCTAGGATGTTATCAGACGGATATCAAGTAAACGAAGCTACTCTAACCGTGATCTTATCGTTATGCTCAGAGGTAAGTTGTGATT
R1-67447	18	T	G	AATTCCATAATAGATATGTTTCAGAAAATCGTCAAAAGCGCACACCTTAACTTTTACCGTCTTTCTTACCCGATTTATTTCGTAACACGATTTTCGAGAACGAGATATTTTAAAACATCGAGGGGACAAACTCTTAGCCTAATAG
R1-67505	128	C	T	AATTCTGAGCTGCCAAAAATGCAGAAATTAAGTACTCCGTATTTGTGTAGGCTTTATTTCTGGTTTGTAGTAAATGTTAGATTTGACCGGTCTTTTTACTGTCACACTATTTAATTTTAAATATTTATTGAAATTATAGTAT
R1-67539	6	A	G	AATTCATGCATCTGAAGTTGATTAAACCCGTGTCGACCAAGTGCAGGAAGCCAGTTACACCACTGTCAGGGTTGCGAACGACAATATCGAAGCCACTCTTGCTCACTTGTATCATCCCGAGACCAGGAGGTTTACAGAAACT
R1-67542	6	A	G	AATTCAAAAGCTACTGTACTGCATTATGAAGGCAGGTGTGTCATATAGGATATCTTTCTTTCTTTCTTTCAAGTTTTTAAATTACCATTGTACATAATTTGGGATTTGTATGCTTTTATTTGTATGCTTTTATCTTTCTTTCAAG
R1-67611	133	T	A	AATTCTGAATATAATACAACATACTTTATTTTTCAAAATTTTTATATTTGGACTTAGGAAATTTAGTATTATTTGGCGAAAAAAATCCAGTCGTATTTTTATTATAATGAAAAAGGATGAATTTAATTTAAGAAATTAAATTCTT
R1-67719	73	T	A	AATTCTTCATTTTCTAGTGTTGTTCTTCCTTTTGAAGCGAAGCGCTGCCGGTTTCCTGATTTGAGACAGGTAAGTCTTAATCCTGACAAGGATTAAGGTTCTCTTTATTTATTTGACTAGCAAGGGCCTACATTAGGCTCACCCC
R1-67722	115	T	A	AATTCGACCTTTAACTGAACCGTTTTCGTTAACAAGTTAAACAATCTAAACTGAGAGTTTTAATCAATCCTTTTTGCATTTGCATCTGCATTCTTTTACAAACCTTTGTCGCACTTGTACGTAGCGATAACATTGGCTCAAATAT
R1-67774	120	C	T	AATTCCTCACTTAATTGCAATGCCCGAGAATGTTTGTGATCATTGAAAATCGAATCAATTTTGGTCCATAAGTTGTGAGCAGTGGCCCCCTTCTTTATGACCATAGGTCGAACCGTCGGCGAAAGAGTAGCGTAAATCCACGATA
R1-67789	62	A	G	AATTCGGCGAACAATGAATCAGAAATCAACTAAAGTATTGCAGGCTTTTGAGCATTTCTCTGTCGAAGTAAGTAATCAACAGCTAATCACACTAGTTTGCAGCAATTATCCAGAAAAATTGAGAAATCAGCAACCTAATTCATCA
R1-67923	43	C	G	AATTCAGAAACTATCTCATTTTCACGCTTTTGGTTGATGACCCTCTCAAAGTGCTTAAAAAACCGGGTAATATCTAGGTTACACTGTAAATAATCTTTCACATTCTTGTTAGAACTTTCACTTAATTGCGTGCTCCTCAAAA
R1-67978	70	T	C	AATTCCAACTTTCTCTAAATACCCTAAAACCGGAATCACATTCTTTCGAACGCTACAGCCTAACATCATCGGATAATCATTAATGTCGTCAATTGTTAACCCTAATTTCTGCAAAAACTCTACCCTCTCACGCATTACTTCCACA
R1-67984	115	T	A	AATTCCTCCTTTTGGTTAAAGAAAGAAGCGAAGCTCTGCCGGATTTGAAGCGTCGAGTCAAGGTAGGTAACGATCCACTTGGATCAAAGCTTTTTCTTATTTTCTTATGGACTAACAAAAGGGACTATACTCTAGGCCCCCCCTC
R1-67988	89	C	G	AATTCCGTCCTGGTCGTTGATGACAATAATTTGCTTGAGGGTATCTTGACAAAAGGCGATGTCCAACGGTTTTTAACCAGAATGTGTGGTGATGGCTTCTCCAACAAGTCAATGCTGAAGGATGTATGTGGTACTATGGCTTACT
R1-68264	79	T	A	AATTCGCAAATTAAAGAGAGATGGAGTAAATGATGCCGAAAGTGGAATATGTCGGTAAACTGAATTTCTAGTGTTTTAACTTTGCCTTGCGTAAACCTACAAAATTAAAGTAATGTCTGTTTTTTTTTCTTGTTTTCTCACA
R1-68297	120	C	T	AATTCGATAGAGTCAATAATAATTAAGGTTGAGCACCATATGTTCAGAACTCGAATGGTTTGAGTGTTTCACCCAAATTTTGATAAACTTAATTAATTTTTGAAATCACTAGAAAGTAACTTTAAATTTGTGTATATACAAA
R1-68403	32	G	A	AATTCATCCCGACGTATTGGAGTAGATTGACAGTATTTAAGTACTGACACATACGAAGGATACACGAGATTCATAGAACGGGGTTAGTGTCCTTTGACGAAGCAACGTGTCTTTTAGTAAAACGTCATTTCCATATAACTACCCT
R1-68475	9	T	C	AATTCAGTCGATTTGGGCCGGGCTACGTCACTTCTGGTTCAGGCTTGTAGGGTTAACCGTCAATTAGAAGCCATAACATACAAGTTGGATTGGATTTGGTCGGGGTCGATTTGGATACGGTCATATACGGGTTTATCCATTT
R1-68544	53	C	G	AATTCATTAAGGAGTCGGAAGATGAGTCTGATATGGAGGTGATTCGACCCCGGTATGGCTTCTCTACACGACAAGATTGTGTTGTTCAAGAAAGAAGCCGCGAAATTGGGTGTGCAGCGCAGCTCTCTGGCATCACGCACTCACG
R1-68603	127	A	G	AATTCATATCCTGGATGCGTATTACACAATTTAAAGTGTTTTGAAATTCGAGTCACTTGGGATCGTAGTTTAATTGTACTGCAATTTTGAATTAAGTCGTCTCAATCTCGTGCCCAATGTTTTTGCATTTACCAATTGAGGAGGA
R1-68630	60	C	G	AATTCTGACTCCGCCACCGGCCGCAACCCCGCAGTCACCGCCCCTCCGCCACCACCCGCCGCAGCGCCTGCTGAAGCAGCATAAGGATTAACAGGCGCAGCACCGCCGTCATTCTTTTTAAGGCCTGTGTATCTAGTCCACACGA
R1-68663	61	T	A	AATTCACTGAAGCTGCGTCAGACCTTATAATATGCTGTGAGAAAGCATTCCCTGTTAATGATGATCTCGCGGCTTCTCGAGAGAATGACCCAGAAGACGGTAAATCACCAGAGTTGATGGATGTCTTAGTGGACACCCTGCTCTC
R1-68674	100	T	C	AATTCAGATAGATATTCAGATGAATTTTCGGAATTTCAGATATATGAACATTGGCATAAAAGGCTAAACAAGTACTATGAGACTTTGATGGGTGCTAATCACTAGTATTTACTTTAGGTAACTGCCCAAGATTTGGCCGATACAT
R1-68679	116	T	G	AATTCATCCGAGACTTCACAATGGTTCTACACGACCTTGAACGAGATCTTTCCTTGCCCTCTTTCAACAGATACTCATTTGAGCGAATTCGTCCGTGCAACTTTAACGAATTACTGAATATGCCTCATAAGATTGTTGTTATAAT
R1-68689	119	T	C	AATTCAACAAAGATTGCAACTATATTGATTCTCGAGTCGGGAATGAAATTTCAAATGAAATCAAAGGGAAAATATTAGGGTTTATGTTTGAAGTCTAAAGAGAGCATAAAAGAGAGAATAAGGAAGAAGGTGTCGAAAAATA
R1-68691	126	C	T	AATTCTTCTCTCACCCCTAACTATGTCCTACGGAGCCTGATAGCACAATGGTGTGAAGCAAACGGGGTAGACCCACCCAAGCGACCTGGTCCAACCCAACCCACAAGAAGCGCATCTGCCTGCTCCGCTGCAGAACGTTCAAAGA
R1-68746	115	C	T	AATTCCACACTGATGAATCTGGTTGGAGAAAGTGTGATACTTGTGGCAAGGTGAAAATGGTTTCTGTCTTTTGTCTTCCCATCATAAATTTAGTCGTTGTCAAGACACTGACTGTTTTTTTGCTGTATAGCGGCTTCATTGTGGA
R1-68751	36	T	A	AATTCAGCCGATGCTTCCTAGGATGCTGCACAAGGACCGCATCAACAGCAAAACTAAAGAATATATTGTTGTGCACGTACCTGATCAAAAGCACATAAGATGGTGAGCAACCAACAACTAACCATAAAAGCGCCTTAAGTGC
R1-68866	114	G	A	AATTCCAGAGCACTACAAAGGATAACAATAAAGGAACTAGATATAAACTCACCAGATTCAACATCTGAAAAATCTTCTTGGGTGTAGCCTCAACATCATCTCCACTTTTTTTCACATCATCGTTCTGATACCTCCGGATCAACTA
R1-68873	122	A	G	AATTCTTTTCATCAGGAAAAACTTAGAGGTTACAAAAACGTCAAATATAACATTTCTGGTGATCGACAATGGCACCTCTATTCAGTTCTAGACAAGCCGGCCATTAAGAGGATGTTCCTCAGGACACTTGTGAGGCAATCATTTT
R1-68938	44	T	C	AATTCGATGTTATTTTGATAATAAGTTTGTGAAACAGGACGACTGAAGTAGTACAAGCGACTGCCAAAATTACAAAGGCAGCTCCGAATTTGTGCGTCATTGTTGATGGAGGTATGTTACTTGCCTAAACCATTATCAAAATCGG
R1-69161	6	A	G	AATTCGAAAAACCCGTGTACCACTGAGCAAGGATGATGTTACCCAAGACAGAAGACTGATAACAACATAGTACAGCACTACAACCACGTGAAAATAGGCGTATGTATGCAGTCTTACCCCTTAATTTACGCGTTTTACAGTAATT
R1-69164	51	T	A	AATTCGACACGGTGGGGCCCACATTATAGTGATGATCTACTAAAGGATTGAAACGATGCATCATAGAAGACGAACCAACATCAGATAAATTACGGTAATTCGACATTAAATGTGAATTTCCCGCGATAAAGGCGTTATCTTCTCG
R1-69251	100	T	A	AATTCTTAAGTCTTGTTTAGTCTCTTCTTTTCTCAACTAGGGTTTGGCCTTATGACGGTCCTAATGTAGTATGCCGCAAATTAATAATTTATATCACTTAATTCCTATTACTAAACAAATAGCAAGTGGAAGTAAGGGTCGAACC
R1-69308	100	G	T	AATTCAATTGACACAAGTATTCTTGACAGTGTCCCGTTCGTGGAAGACGCTGCGGTTTTTTGGAAAGACCTTGAGGAACGGTTCACTGTTGTTATTGACTGTACGATGATTTATTCTCTCAAAACTGATCTTTATAATTGCAAGC
R1-69318	66	G	A	AATTCATTGAAGTCATTTGGTTTAAGAAGTTGGTATGGAATGGAATACCTCAGGAGTATGGAATTAAAGCCTGTATATGTTTGTGCTAATTTATGAGATCTTGAGTAGATGGAACAGAGCTAGAAACATAAGGGGAGAGCTCGGT
R1-69447	36	A	G	AATTCAGATGGCATCAACCCTAACTCCACTATTTTGGGAACAATATCGATATGGAGATGAATCATCAATAATAACTTACCGTAGTAAGACTCCTTCCTAGTGGATTTATAATCCACATTTACACATTCAATGTAGTTCATATGAT
R1-69463	133	G	A	AATTCCGGTCAAAAGAGGATAACGAGGATACACTAGGACCAGAGGTGCCATATCTTAGCGCCATAGGCGCATTAATGTATTTGGCAAACAACACTCGACCAGACATAGCATTTTCTGTTAATTTACTAGCAAAGTTTAGTGCATC
R1-69468	94	G	A	AATTCAAAGTATTAGTGCGTGAGGCTTTTGGAAATTTGTATGTGTTGTGTTTCGTGTGTATTAATGTGTAAAACTGTATGAATTGTGTTGGGTATTGAAGGGAATTTATAGTAGAGGCTTGAAGATATTTGGAAAATTGGGACAA
R1-69497	131	A	G	AATTCATATCAAACCACGATGATGAACGAGCTAGTCCAGCAAGCCTTACACCAGCAGATGAGGCTGGTTCACTTGGCCGAACACTGCTGCTGGAGTGCCTTAGAGGTCTTGCGACAACCTGCTCGATCCCGATAATAGATAG
R1-69529	105	G	A	AATTCTACTGGTCTGTGCTTTTCCAATGGGAATCTTCATTAAATCACTACAACAAATTAACACTTGGGCCACGAATTATGCCACGGTAATTAGTAAAACGTGGCGTAATTTACTTTAGCCACGGGAAAAACTATTTTGATTGGCC
R1-69563	128	G	T	AATTCCCAATTGGATCGATGTTTGAGACAGGGCCGTTTTCCTCGGGATAAAATTTACGCACTATTTTCACGTGATCAGTAGGCTTGATGTAGAAAAAGGGAAAAGCAGCTGGAAGCCCTCCGATTGCTAAATTCGGCAAAGGCCT
R1-69606	57	T	C	AATTCTAGTGGAAGCTACGGAAACGACATAGCAAGATGGATACAAGAAATGAAACATAGGGTACCCACATTGCATCTCTGGTGGATGCAGCTTCATCATCCAGCAGCAGTCCACGCTCGTCTTTATAGATACGCTCAGCCTCGTC
R1-69674	80	G	A	AATTCATACACCTCCCACGCGAAGAAAACCAATTCGCCGACGCATTATCCAAACTCGCCTCATTAATCAACATACCCCCGGGAATGGAAACCTTACCCATTGTCGTGGAAAGACGAAACGAACCCGCATACGTCTGCGACAT
R1-69710	101	A	C	AATTCTCCTAACTTGTGACATCGAAGATTGGGACATATAAGTGACAAGGGGATAAAGCTTTTGGCCGATAAATCACTTATTCCTGTTGATAAGATGGTTTCTCTTGACTCTTGTGATTATTGTTTGGCTGGAAAGCAACATCGTG
R1-69808	29	A	T	AATTCTACTATCACGATAAAAGTATAGATGCCCTCTAAGAAAAGTTCTCTTACGCTTCTCAGATGCACTTGCTTTTTCAATGCTTGTACGGAATAGTATGTTTCCCTTCTTTACGTAGACAGACTGTATCGGATAGTTAAAGTTA
R1-69813	115	A	G	AATTCAGGAAGAGGAAGGGGTTCTTTGAGCAAGGCTGTTCAAGGTCTCAGTCTGGGATCTTCGGATGATGGTGGCGATTGGGAAGATGTATCCAGGAAACCGAAGAACAAAAACAGAAGAAATGCTCCAAACCAATGGCCGCAGC
R1-69872	73	A	T	AATTCGACGAATATCGGGAAGACAGTTAAGGGGAACATCGACTTTGCCCGCGTAGAGTTACAGCAACATTAGAAGAGTATTTTGTTACATTTAATTATCAGAAAACAAGAGAAATATCCAAGTTTAGTACAAATATATTTGTTAA
R1-69885	99	G	C	AATTCAAACCAATTATAAGTTGAAAGCTTGTGAAGACACTTTAGATCACCAAATGCTTGCGCCGGGATCAGGATCACGCTTGGGTAAAGCAAACACAGCACATACGTATAGATCCTTTAATTATGATCCATAATGATAGTCTATA
R1-69890	11	C	T	AATTCCTGACTGTCAAGGTCGGTTAGCCTTACGGCTCCTCCGGGAAGGATATCCTTGACCAAGTACGGTCCGGCCCAATTGGGTTTGAATTTCCCTCTTGGGTCGACTGGTAATGGTTCTCGGACTGACTTGAGTACTAGGTCAC
R1-69892	106	C	A	AATTCACGGAAGTTGTGGCATTAAGGTCAACGACCAACGTATACGTGTTCGTCGCTGCTTTTCATCCAAGAGAAAAGGGTTAGGTCCAAAACCGAGGAACGAGGAAAGGAAAGTCCCGAATGTATTGCACAGGTCCAACATCCAG
R1-69922	102	T	A	AATTCCTAGCAGCCGGCATTACCGCCGGCAGCAGCCTCTCCCGCCTGCGGGGCTGTCCCCTTCGCCTCTTCGCGCGCCTTGTCCTTGGCCTCCTCCAACTCAGTGAGGCGTTTGAAATCAAAATGGGGGTTGACCTGTTCAATAA
R1-69962	104	G	C	AATTCTGGAGACTGTAGCGCCTGTAAATATCTTGCAATTTTATTGCTAGATTCTGAGATTAGCTGCTGTATTGGCTGATTGATTCAGAGGCAGCGCTATTCCGCGGAACGGGAGTTGGGGTCAAAAAGGTTTGCTTTTGATGATC
R1-70047	81	C	T	AATTCTTCTGGTATTTGATGATAGGTGAAGGTTTGCAACATATGTGGTGACATTGGATACTCAAATGGTCTTGTTTACTGTTCAAAGTGCTCTGATACTACTGTGCACCAGTAAGTTCACTGATTCTTCTGCTCTTATATTATGT
R1-70124	92	C	T	AATTCCCCCCTATTTCCAGCTGGAATTGCCCTAATTTGATCAGCTAACTGCTGAGCTCTCGATTTTCCACCCTTTTTGTCGGTTTCGATTTTGGGTTCTGGGGTGTGCAATTGAGATGTGGGAAATGCAGAAATCGAATTGGGTT
R1-70278	79	A	G	AATTCGCCTAGATTGGATGTCCGAATCAACTCCTCGAGGCTGCGGAAAGGTTACACATCAACGTCAGCATTACCTTCCGGTGCAAAACTACTAATAAAGATAAGTCAAGCCTCCTAATTACGTCAGCATTACCTTTGCAAGG
R1-70369	6	A	G	AATTCGCAAGGTAATGTGGGGACCAAGCAATTAAATGATGTCGTCGAGGTTCCCAAAAGAGATATCCTCGCTAAGGGATCGTCTCTGTACTTCTCTTCGACCTATAAGTTGCTCTTCGTTTCATATCAAGATGGAACTACAATGC
R1-70391	45	A	C	AATTCACATAATTCATCGACTCTATAGTGTAAGATCCTTTTTTCAAAGACTGTTATGGCTTTAATTCCAAAGAAGACTTGGTTTATTTTCTTCTGAAACTTTGTTGTTTTAAAGAATGTACGGAATATCGCCCAATTGAACTCAT
R1-70416	75	A	T	AATTCACATTATCGCATTAAGGGGAGGGGGATTCGAACCTGTGAACTATTGCTCAGAATACCTATGTCTTAACCTCTAGGCTAAATGCTATTGGCCGCAGTACATATACAACAGTCTCGTAATAGAATTGATGGTAATAATTAAA
R1-70520	32	T	A	AATTCAAAACATTGATAAATCGATCAACAGCACAAAGTAACAAAAGTGCAATAAATCAACCGTCTTACAATTTGTAAATTCCTCAATTTTTTTCACCTTCCTCTTGTACAAAAGTTGATGTAGCTGTTTTCCTCTATAACCTTGC
R1-70530	40	C	T	AATTCCTTTGAGAGTTTTTTTTCCCCTTTATGGCGCCCCTTTTTCTCCACTCTTGAGTTATAAATACTCTGTTATACCTGTAACCTTGAGTATTTTGTTATCAACTACTGAGTCGTCTGCTTTGATCTTCTTCCATAGGTATTTG
R1-70616	129	G	C	AATTCTTCATCGAGGTCATCTGGATCAACTGACTCAGCTTGTGATAGCCGCGTGTCCATACCTGCGGGTATTTTAGGCCTGAATCGGTAGTACCATATTCCGATGAGGAAGACGTAGAGGAACCCGGTGGGGACAATTAAATCCG
R1-70681	90	G	A	AATTCTAGCAGCTTTTGGTGGGTCTCCTTATACCCTTCAGTATTTCCTTCGTCAAAACAGTCCTCCAGCTGAGAACTTAGCTTGACGTCGAAATCACTCCATTGCTTTCCCCATTCTTTCTTCTTTTCCAAGGACCATCGTTTCA
R1-70701	134	A	C	AATTCCTGAGGTAGGATAGAAGATTCGCCGATGATAAGGTCGGGTCTGATTACCCAAAGAAAGTTTTTTCCGCTGTTTGTGAGTCCCCAAGCCATCTCGACTATATTATGCTGATTCATAACGGTGATGCTCCAAAAATTTACGT
R1-70711	50	T	C	AATTCTTTAGTGCTTATCTCCTTCTGATTCCTGTATATGGCACATCTTCCGCTTTGTAGTTCTTGCCCTCTTCACCCTCATTAGTCATTACTGTGTAAACTGTTTGGTGTAAATAATGTAATTCTCCTTTACGTTCACTAGTACC
R1-70782	69	G	C	AATTCACGATATTACGCTTTTGCAGCTCTAAGCCCGATCGACGTAATAGCTCGCATTGTTAGCAATTACCATTATCAAAATTTGATTTGCTTTACTCAAAAACAATTAGGCAATTAGGTAAAGGATTCCAAACTGCTACTCAAGT
R1-70783	135	T	C	AATTCGAAGTTAGCAAGGTAGCTGTCTATGGGGACTTGGGCTCCCTCCAGAGTTGCCCAAGGCTATTTAACGATCTTTAGATTGCTATTTGACACGGTATATACAACCTCTGGGATGGGGCAACATTGATATTTCCGTGGGCCCA
R1-70885	115	A	C	AATTCTACGGTATAACCTTGACATTCTTAATTTTCTCTCGAATATAAGCCTAAGTTTTTAAATTTGTTTCCAATTTAAATATTTTCAACAATACATAAATTTGTTCTGTCTAACCTACACTGTGGAATTTCCGTGACTTATACGA
R1-71024	124	C	T	AATTCTATGGACTGGATTTTTAGCGATAACTTATGCTTTTGCTCAATATGTTTCTCCCTATCTCATAGATAGTTTTGTTCAATACCTTAATGGGGGGTTGCAATTCAAAAATCGAGGTTATATTTTGGCTTTTATAATCTCTGCG
R1-71148	119	A	G	AATTCATTGTTTAAGTTGTTTTAATGCATAAATAAAAAGGTGCAAGATGCATACAGTTAAAATAAAGCTCAATTGTCCATTGATTTATTTTAAGAGGGTCGGTTGCTTATGCGACTTTGGCGGTGTCATCGGATATGGTGTGTAC
R1-71161	135	A	G	AATTCCATGAAACATTATCTTTCTCCACCAACCCATCAAACACCATCCTCGACGAACCAACATCCCCACACTTGGCGTACGCATCCACCAAAGTGTTCCCCACCACTGTAAACGCATCAAACCCTCTTTTAATCGAAAACCCGTG
R1-71248	61	T	A	AATTCGGCAAGAAAACAGAAATATAACTTGGAGTTTTTATGTGTTGTTTGTAATTTGACGTTTTGATGATGATGATAATAGTTGTTCGAAGTGGCAACTATATATTACCGTTAAATCGTTAATGTTAATGCAAGCGTACACTCTG
R1-71261	53	T	C	AATTCTCGTGGTTGCAGTGGCATCCTTTCAGCGTTTCGTCGAGTCCTTTGGATGGTAACCACCATATGTCGGTTCTCATCAAAGTACTTGGAGAATGGACTGACAAACTCAAAGGGAAAATCTCAAGTAATCGTGATGACAAACG
R1-71262	133	A	G	AATTCCATGGATCACTCGTCGATGCTTGAAATGGACGGCCCAGAAGATGACCGAGAAAACCCGTGGGGTTTTTGCTTGGATATGGGTGGGTATGACCCCCACTTGGTCCCCGATATTCCCTTAGAAGAAGACGGCAAACTACTTG
R1-71305	80	C	T	AATTCCTTGTTCTTCCTCAGGGTGTCATAAAACAGTCTGCACCTATCCGAAGATTTGGAGATGAACCTGTTCAGCGCGGCCACGCGCCCAGTGAGTTTCTGCACGTCCTTGACGGTCTTTGGCGGCTGGAGGTCGAGGATAGCCC
R1-71330	112	A	C	AATTCTTTCCCGACACAGCTTTGCAGTATTTCGTATACTTGTTGTCTCCCGTCTTCCTGCATTTTTTGGTAAGTGTAAGCTACATATATATTTTTTGTTTCCTAGTGTTTGCTTCGTCGGTTGATCCTCTTCTTTTTTTGTTGTT
R1-71375	30	A	G	AATTCTACCACATCAGCCTTCAGGATAACGGAAATAAATCATTCTTAAATATCTATTTTGGAGGAGAAACACGTACCTATGGTTAGAGGCTTCTCCATATATTGGCATTGGATACAAAAAGGGTCCAGAAGATGGTGGCCAC
R1-71387	108	G	A	AATTCAAGTTCTATTGTGATTATGTCAGGCACTAGTTGTTCATATATACATAATGTTGTTATTGTTGTGATACACTATGTTGTCCTTCTATTATCTCCGATGTAATTGTTGACTGTTGACAATGGAGGAGGGAATCAGGACCGTA
R1-71469	89	A	T	AATTCAGTGAGTAATCGTGTTGAACTCACGCATTCTCGAGTAAGTGAAATGCTGTTTCAACCAACGACTGAATAGTCGTTCTGCACCTACGTAACCCTACCGTCCCTGAAAATATGTTGAAACTTTCGAGCTCTGAAGTTGTGTC
R1-71478	90	C	T	AATTCTCAGTTGTCCTGCGCCTACGTCTTGGCCTTGGCTCAAGGCAATCTGTTTTTCCAGCAAAATTCCACCGTTTTTAGTGAAATACTTGTCCTTAGACTCGAACTTTTGTCGTACCTTGTTTGTCTTCGTGTTATTACTCTTT
R1-71481	9	A	C	AATTCTAACTTCGCTTATTTGTATTTGCTTCCCTAACAGTTTTGCCAAGAGCATATATTATCGAGACAATAGATGCCTCCCTGTCTATCGATCAAGAGAAATAAGATTTTGGCGGCGGTGGTGACATTTGAACCGTAGACACAGC
R1-71487	79	G	A	AATTCAGGGAGAATTAGGTTTTGAAGTTCCGCGAGAATTTTTAACTCGTTGGCAGTTGATGAACAAAGTGACTGTGAGGAACCAATTCATCCAAAAGTTTAAGCTGATGGTTGGAGGCCCAAGATCGATTATATATTCTAACACG
R1-71535	24	G	C	AATTCATCGTTAAAAATTACTTCCGCCGGGGGCAACCAATACCTTAGGACACGCCCTTCGAGCCGAAATTAATCTAAAACCGCATCCACAACCCACTCTAAGGGACCTTTCGGGCGAACAACACTGTGCCTGACACAAACTGCTC
R1-71604	58	C	T	AATTCCCACTGTATTATACGTGAAATGGGCATTCCAATGTACTGAACTATTTTTATACGTATAAGTTCCGATTAATTAGGACTCTCTATATAGGAGGCTACCAAGTCGAGCTTTTGCTCGACATATTCGTTCAAATGTGGTA
R1-71638	123	C	T	AATTCTAACGACTCCTCGTTATTTGGAAACAGTTTCTCCGGTCTCCATTGAACTTGTGATGAATTACTAAAAATTCCCCCGCCTCCTCCCGTCTCCTGTTGAAAATTCGTGCTCAGCCCCATTCCGTCTTGTAGTATAGACCGAA
R1-71685	118	T	G	AATTCCGTCAATTTCAGGCGTGGCTTTAAACTGGCAACCCAGGCGGGACCTACACAGGGAAACCGTTTAAGTTTAATGCCCTAGAAGAGTGGTGATGGGTAATTGGAATAGAAAAGTTCAGAAACTTACGTTTCTGTAAGGCCAA
R1-71714	30	T	A	AATTCAAAGTTTCAGAAAAAATAAAAAAAATACTTTTATAAATCGCAATTTATCCCTCACTTCTTTCAAATTGATCCATTGGGGCGTAAGACGTCGACACACTCCCCCGTGTCGTGTGACAAGGTAGCAATGGCGGTTCAATTAG
R1-71736	105	C	T	AATTCAAGCAACAAAAACCAAATAGATGATCAAACTAGTGTAATCCGAGTCGGGAATTGAAAGTACAAATTATGAAAAGTATGAACCCCAAGTTTTTGAGAGAATGAAGTTTAAAGAGTGCTTAAAACAATGTAAAAAGATGGTG
R1-71766	12	C	T	AATTCACTTTACGGAATCGATGTGATGCGTAAGATATGCAACCACCCAGACCTCCTAGAGAGAGAGCACTCTTCTGGTAATCCAGACTACGGTAATCCTGAACGAAGCGGTAAAATGAAAGTTGTCTCTCAAGTATTGAAAACGT
R1-71815	7	G	T	AATTCATATTTCAGATTTCAACTTACTGATTTTTCTGATTTTACCTCACTTGCAGGGACTCTTGGATGCGTTCGATATTGTCACTCCAAAAGCAGAAATCCGATATTGTGCGAGACACATTTGGAGCAACTTTAAGATCCAATTT
R1-71830	11	T	G	AATTCTAATCGTAACCAGCTTAGATTCTTTTGATGTTGTCGTTAAGTTAATGGTATTTCTGAGAGTTGAGTTGTATGTTGTGTATGTAAATACCAAAATTCTTCATACTTTGTCTGAACTAATGTTTTTAAATTGAACTAGTTGA
R1-71865	98	A	G	AATTCTACATTCCCAATTATATACTAAATCCTGACGCACAGCTAGAGACTCTTTCAGAGGTTCCGAAGTGCCCTGTAATAGTCTTTATCAACTCCAAGAGTGGCGGCCAGCTAGGTGCAAATCTGCTTGTTACGTATCGTGCTCT
R1-71891	94	T	A	AATTCGAAAAAACTGCTACCCGAAACCGACCCAACCTGGCCTAACGATAGCCCGTAACCCGACACGACTCGATAACTAGTGACCCAAACCTGATCCTAACCCGACCTAATGATAAGCCAACTCGGTATTGACCTACTTAAATTGA
R1-71898	125	A	G	AATTCAAAGTACAAGAAGAAAAATTATTTAACCCTAAGTTTTTAATAGAAACTAGTTTAAAGAGTCTAGGAACTACTGTAAAAATTTCGTGCAAAAATAATGTCTTTTGCTCCTTCAAATAGACGATCAATTTTAAGCCAACGAA
R1-71903	128	C	T	AATTCGACATTTTTATGGAAAAAAAATTTGGGGATTTTTCTGGATTTTTAGGGTTTTGTGATTTTTGAGGAATTGACGCAGAATTGATCAAAGAAAATGAAGAACGATGACGAATTTGTCGAGAAATTGATGTAGAAAACAATTA
R1-71994	69	A	G	AATTCAAGGTCGTAAGGAGCAGTTTCAGCGTTTTACATCCTCGAGCTGGTTTTCGACGATTTTCTCAAGGTAAGGTTAACCCCTTACTTAGTCGGTATTAGGTGTTTCACGTGTGAGTGTAAGCCTCGGCGTGTTGCGTATGAGT
R1-72017	32	A	G	AATTCAAGTCACTTAGACCCGACCCATAAACGGAACTAGTGCGTATCAAGACCTTGTACACACTTTCTGACCCATCTGATTCAAGTGACGAAACGAGTTTGTCGGGAGGCTCATCCCTAAAGCTTTTCAACCTCCTGGCAGGAAG
R1-72070	95	G	A	AATTCCATACTCTTGTACACCTTGATTTTACAAACGGGTTTAATGAAAGGACTTTGGTAATTTATGTACATAATTTACTCGAATTTGGGCTGATAAGTGTCTACAAAATACCTAATTTCTAAGTTGTCTGCCTTTTGAGGATACA
R1-72113	54	A	T	AATTCTTATTACAGTGAGTTTGTCAAGAACTCCCAGTTTTACATTGGAATGCAAACCTAGAAAAGAAAGTATAAGGGATACAAAGCTTTATTTTTTTAAGCTTCTGTGGGCTCTAATTGTGTTGTCTTTCCATAATTTTCTTTTT
R1-72226	123	A	T	AATTCTATTGATACGACCTCTGCTGGATTTTACCAAAGAAGATTTGTACAAGGTTAGTGACAACTTGTGGCATACCAGTAATTGGTGCTCATCATTCTTCTTTTGATTTTCTCGACCAATCTTTGTGCTTTACTTGATTAATGTT
R1-72254	80	G	T	AATTCCTGATTCGTGTTTCTTATATGGAGATATATAACGAAGAAATTAACGACCTTCTAGTGGTGCATAACCAGAAGCTTCCCATACACGAAAATTTAGAGGTAATTTGGCCGAGTACTTTATTGAAACTGGAGTTCTTACTGTG
R1-72274	29	T	C	AATTCTTCTGGTAACTTTCGTCTTCTGCTTATTCTGTTGCTTCTACTTTGTTTTCCTTTAGCTGGATTATAGAAACAGGGGCTAATGACCATATGACTTCTCATCTACACTTGCTTCATAATGTTTAGACTTTACTTGCTCCACT
R1-72292	50	A	C	AATTCTACACTTTCTAACTCCTTTGCGTTTTGTGTTTCATACAATTAACACTCGCCAACAGCAGACAGTCATATGAACTACCGTCACAACAGCAGACACTCAAGAGAAAAGTTGCTAGCAGCGTAAATTAGGCAAGATCTTCTTA
R1-72330	139	C	T	AATTCATTGTATTGTGTTAATGCATAAAAAGAAGATTGCAACTGCATAAACTCAAATTAAAATCTGTTCGTTCATCTTAATTTAAGGTCGTTGCTTGTGCGACTTTGGCGGGGTGCGAGGTGAATAGTGTAAACACCCCATTATA
R1-72350	86	A	G	AATTCAAGGCCATCAAGATAGAGGATTACTTCGAGGAGTTTTGTGAGGGGAAGATCCTATGTGGACCCTATTTTGAACACGTTACGGAATACTGGAAGCAAAGTTTACAGACGCCTGAGAAGGTGTTGTTTCTCAAGTACGAGGA
R1-72357	42	C	T	AATTCTCTATGTCGACAGAATGGTGCAGAGGACGTTTAGAACCGTTAAAAACTTGGATCTACCTTTACCTGTCGGCTGCCCGAAACTTGGGCCCCGCTAGTTTTTTTCAATTCCTGGAGATCGAGTCACGGCAGAATTGTTTCGG
R1-72360	136	C	T	AATTCGTCAGAACCTTGTCTAGATTCTCTCGACAGCGTCTTAATTGCGACTTCTTGCCCATCTACCATCACACCCTGCAATTCATTAACCAAACACGACTCGTTATTATAGGTGAACTACTTTTAATTAAAAATGTGCCAACTCC
R1-72365	32	A	C	AATTCTTGGGATCATTGTTTTCTGAAAGCCACAGAATATACCATCAATTTCAAAACGAAACCAAAATTATGTACAGAAGAGAATACAAAAAAGCAAGCGAGCCTTCAAAATTACTGATGCAGTAAATATCTTATGACGTTGAATG
R1-72421	95	A	T	AATTCTGTGATTGGTGTGAAACGTGTAAGGTCGAATGAGAACTCAGCGTTCTTGTGGCATAAAAGGTTGGCCCATATTTCGAGGGAAAGAATGATGTTGTTAGTAAAAGACAACATTCTTCCTTCTCTTGATTTTGGGACGTGTG
R1-72428	11	G	T	AATTCTCTGGTAGTTTGATGGTTCAAATTGTTGTACTTCAGTGTATTATTTGGTACACTTTAATGTTGTTTATGTTCGAGTATCGTGCTGCCAAGATGCTCATTTCTGAGCAGTTCCCCGGGACGGCGGGGTCCATCGTGTCTAT
R1-72501	105	A	C	AATTCTACTGTTGGTAAAATTCAAACAGCCGTAGAAGTAGCCGTTGCATCAGTGAATCTGTCAAATCAGGTTTAAATTCTCTTTTCTTCTGGTTTGAACATTATCTTTTTTAACGTTGCATACAAGTCTGGGTATATGTAGAGTT
R1-72575	100	C	T	AATTCGCACCTTTCTGTACTTCGAGCGTTGCTAGACAGGTTTTGGGACACTACTAATACGTTCCATATGCCTAGGTATGAAGTTGGGATTACTTTTTCGTCTCTTGTGATTGTTTCGGGGCTTCCTCATAGAGAGGAGGTGATTG
R1-72583	12	A	C	AATTCAAACACCTCCCGCGCGAAGAAAACCAATTCGCCGATGCATTATCCAAACTTGCATCACTAATCAACATACCCCCGGGAATGGCAAAACTACCCATTGTCGTGGAACGACGGAACGAACCCGTCTACATCTGCGACATCGA
R1-72633	142	A	T	AATTCTTACCACTAAACTACAGCCACTTTGTTGATGAATCCAATTGCTACAAAGTATAAATTTGTATTTTACCGTGTTTGCTTAGCTTTTACTCCGTAATTTACAGAGTAATCGTAATTAGTCTGATTTTTGGGTATGAACTATG
R1-72641	85	T	A	AATTCGATGTTCTGGCGTTGTTATATATGGAGATTAATAATTGATTACCAAATAAGACCAAGATAATTGATCTATATCTGCATTTTTCTATACGTTGAATCGTTGATCCATAACTTTGCTTATTTGATATATTCGATTTCTACAA
R1-72708	93	T	A	AATTCAAACGACTGTATCATAGGCTTCCCGTGCGTGGCAAAACCTGTAGTGTATTCACCTCTTCCAACTGCGTTGTTCTCAAGTTTGTTGGGAGATGCAAGCAATCAATCACACAAGAAAAACGGGTCATCATTGCTCAGAAAGT
R1-72737	8	A	T	AATTCGATGGATCGTCGTCTTCTCTTACTCGATCGACCTCCTCACCTCGCCATAGGCATAATTTATTAACCATTCCCGTCAAATTAGGCCACTCGTCGAGAACTGTCTCAGACGAGGGTTTAGCCTTGTTGTTTTGTTTCCTTAT
R1-72782	52	A	G	AATTCCCTGCGTGATGGACTATGCTGCTCTTTCGCGAGGAGATCGAGTTTTGTGGCGAACAGATGCTATTTCGCCAAGCGAAGCTGCTGCTAGTGGCTAACGTCCTTGGCCCAATTTGACTTGATGATGAGTTTGACGAAGGTCG
R1-72896	131	A	G	AATTCGCTGGTGTCTTCTGTTTTTGTAGATAGAAGATTACAACCAGCCAGCTGTCAAAGCCTTGAGTGAATTTGATGACGAGGCTGATCTATCAAATTATGATTTCAGCCAAGACGGTGTAGGTCCTCCAGAGGATGACATCAAC
R1-72906	57	G	C	AATTCTGATTATACAAATTACCTATGAGACTCTCGTACACATACGATAGAGAATTTGTGACTAAAATGTGATTATTAGTGAGTAATGATCTCGATAACAATCATAATTTATATAAACAATAGTCACATTTAGTTGCAAATACTCG
R1-72911	102	C	T	AATTCAATGACATTTCAATCCCCTGAAAAGATAGGATACCAAAATATTATTTTTTCATAATGTAACAACAAGAGCAATATCGCCAATATTTACCCAAATATCGAACACAAGGTTTAGATGCAAATCACCAAAAATAGCAGCC
R1-72947	106	A	G	AATTCTGAGGATACATCCAGAAAAATAATAAGAAAGAGATCTCAATGAAACAGGTCTATTTTCCAGATGATTATTCACGTTAGCAGACCCAATGTTGTAGTACAAGAGCCAATTCCATTGGCTTTCAGAAGCCAACCAAATTTGA
R1-72955	101	A	G	AATTCCGCTCTGGGTCATCTCGTGTCCTCATCACCACCGACCTTCTAGCTCGTGGTATAGATGTGCAGCAAGTCTCGCTGGTGATCAACTACGACCTGCCGACTCAACCTGAGAACTACCTCCACAGGATTGGTCGTAGTGGTCG
R1-73036	43	A	C	AATTCTGATCTCGACATTTCTAACACTTGCAATAAATGAACCCGAATCACAAAGTGTTTGTACTAGAGTGTACAATAATAAAGAAACAACTGAAATACAAAGAGTAGAATAGTCATTGCAATACTACTACTTCATACTTCATACT
R1-73086	105	C	T	AATTCTGGAAAGTTCTATTGGTAAGGATAATCGGTATGTCACGTCTCCAATTCTTTGTACTATCTTAAATGCTCCTATATACCTAGGGCTTAGTTTTCTTAGTTCCCCAAATCGTATAACTCATTTGGTAGGGGACACTTTTAGA
R1-73138	109	A	C	AATTCGATCTCAACCTCAAGATAAAGATTTGACTCCACCTCTTAGTATAGAAATGAATTGTACGTGATCGAGTAAGGGTATTTTCGTCCAAACGTTAAACTCGGGTTACAATTTTAAATTTTAGGACAACCGGTCATTTAAAGAT
R1-73173	51	C	T	AATTCAATACAAAGAATGGTGGCCAAAGGATTGCTACAGTCTTAATGTACTTGTAAGATTTCAAACTCAGAAACTACGATCCATCTATCAGCAGAATTTGCCATTTCTGACTTGCATTTCACTACAGTAGCCAATTTCGCTTCAA
R1-73197	133	A	G	AATTCAGGTTGCTGAAAAGATGATCTCGGCTTTGGAGGAGTTCAATAAGGCCAATCCCGACACTCCGTTACTCATTGCTTTTGATGCAGATGATGTAAGGAAGCAAGCTGCTAATTCAACTCAAAGATTTGAAGAAGGTTATACT
R1-73209	85	A	T	AATTCCGCCTGACTTCTTGCACGGTATCCTACTCATAATTTAAGAACATAATAACATCAATACACAAAAGTTGATTTGAAGGATTATATTATGGGAGTTAGCATAATTAATTGTTCACAATAACGTTATTACGAGACATTTTACA
R1-73217	8	G	C	AATTCCCCATTGATTTGAGCACTCTGGACTCTGGCGTGGAAGATGAAGCTCCGGTGGATAAAAGCCCACGGATCAAGCTCCAATTGGAGGCTGCAGATGTGGAAGAAGAGATTAGGTATTGGTCTCAAACTCTTGTGTGTTTTAT
R1-73256	132	A	G	AATTCCAATGCAAAAGTTGATTATAAAATTAGGGTTCTAAGTTTTTGAGAGCAAAAATAGAATATCAAAACATAACCCACGAGATAATAGGGTCTAAGTCCATTATATAGACTAAAACTCGAAAATTAGAAGAAATTGGAAAGTC
R1-73265	140	T	A	AATTCTAAGTCCAGTTATTACCGATTTCACCTCTTGTCACATCTGAGTAATGTCCTCGTCACAGACGACGTGTCGCAAAGACTTCAAAGACGTAATTGATTTCGGTAGTGTCCATATATGACAGCACTCGCGCATATCATTTTTC
R1-73539	18	A	C	AATTCATTCATAATATTATTCAAGTGATGTTCCACTTACAATGTGTGTTCTTGCAACAACTCTATAATCTGCTGCCACAAGATTTCCTTGGTTATTTAGGAACTGCTCTTTCCGACATTGTTTCCAATTTTCCAGTGTCGCTTTG
R1-73635	126	G	A	AATTCTAAAGATAATACAACAAACTTTATTTTTCAAAATTTTTAAATTTGGACTTAAGAAATTTAGTATTATTTGGCGAAAAAAATTCAGACGCATTTTTATTATATAGAAAAAGGATGAATTTAATTTGAGGAATTAATTCTTT
R1-73670	136	C	A	AATTCATCGTTCTAATTAATTTGCTCTGCTACATCCGTGATTGACGCACTATGACTTGCGCTGCTTGCTTAAGATGAGCGCTTTGGGGCAATAAGCCAAAAACACGTGATATAGTGAGGTGTGAAATGGGTATAAACGTTCTTCT
R1-73684	77	C	A	AATTCAGTTATCAAAGGGATTCACAAATAATAGATAAAATCTGGTATCTCAGATATATACAGTAAAGTGTGGCTTTAGAGAAGCTTCAGAACTTAGAGGATCACATCGAATAATACTTTGATCTTACCTGGCAACTGCAAAGGTC
R1-73688	19	G	A	AATTCTTCCTTCTAAGCTATTGTGTGATAAATCCAAGGTACCGAGATGAGACAAACTCGCCAAACTCGAGGGAATTTCTCCGTAAAGCTGATTTCTCGACAGATCTAGGGTATCCAATGATTTGATCTGTCCAATTTCAGAAGGG
R1-73929	46	A	C	AATTCTAAAGATAATACAACATATTTTATTTTTCAAAAATTTTAACTTTGGACTTAAGATTTTTAGTATTATTTGGCGAAAAAAATTCAGACGCATTTTTATTATAAGGAAAAAGGATGAATTAAATTTAAGGAATTAAATTCTT
R1-73937	57	G	A	AATTCTGACCAACCGCAAGGTCATATCGTCAATCCAAGCGACACCAAAGAGCTTGAGCGCAACTGAGGAGATTTGGAACAAAATGTACCCTGATGAACCTTACGAGCTGGACTTACTTCGACCCTTTTCAGGAGACGTGCTGAAA
R1-73963	121	A	G	AATTCTCGAGAACATCCTACCATTGTTCAGAAATGTCAGGAAAATGTGTCCAGAATCCAGAAATGACGGAAAATGATGTTCCGTAATCAGAAAGGACTGAAAAATATGCTCAGAAATGCAGCAGACGTAGGACTGACCTCGGAGC
R1-74067	132	G	A	AATTCTCGCCAGTGTTTTGGGAAGAATAGTGCTCCCCAACTGCAAGGGAGTTGGTGAAGGTATGGCGTGTTTGGGTGGATGTTTTTGAAGTACTCTGTTGCGTTCCATTTAGGCCTTTCTTTCACGACTTCAACTAGACGTGGCG
R1-74126	108	A	T	AATTCAAGTTAAATGTTTTTAATTGCAAATGAGTTTTCTTTATGGGTCATCACCCTTAGTGTCTTTAGGTCGGTCTAGAGCCTAGGTTGTCTCATTTCCAGGTCCTATTTGGCACGCGCACACCCCTTTTTAAACACCTAGTCTA
R1-74149	131	A	T	AATTCAAAAATTGCGCCAAAAGTAGAAGTGTACTCAACACACCACCTCTGAGCGGGACAGGAAGGGCGTGAGATCAGGAGATGGGGTGAAAGGAAAGTTTACTCATCCGGGACAAGTGGGACAGCTCGCATTGAAGGTCAGGACA
R1-74289	114	C	A	AATTCCTTATAAACAAACGTTGTAGCGTTTTACAAACACAAACTCGTCAACATTTAAGACGTCATATTGTTGCTGTATTATCTTTTCAGTGGCATCGCTCAGTTCATTAACAACACTCTCCTGTCCATTACAGCTCTGTGTT
R1-74305	17	C	T	AATTCGGTAGCAGGGCCCATAGACGACACGCGAGGCGCGTCTGCTCCTCTCGAGGCTGTTGACATTGAGTCTCAACCCCCCGTGCCTTCGTTCAACTTGCCAACAACTTATCAAGGGGTTTTTAAAACTGCTTTGAAGGAGATCT
R1-74306	123	A	G	AATTCTACGAGTATCAAATTGGGTTTGCTAGTGTTCGGGTCAAACTTGACAGCTCTACCGTTCCTCACTTAAACCACCCTCAATGACAATAACCGAACAATGAGATCCCATCATAACTATTCGAACAAAGACTATACCGTAAATA
R1-74348	121	G	A	AATTCGCCTGATATAACTCAGGACTTATTAATTTTTTTTTGTTATCAAAATCCCTAATTGAGTTGAGGGCGAAACACGCTTGTATTGACTGATGCTTTTGATCATCACTTACCAGATATAGACAGAAATATAAGGAAGTAAATAT
R1-74351	127	A	T	AATTCCCTGTAGGATTCCCCAGTTGTCGGCACCACTGGTACAGATGCGGGTGTGTAGGTTTGAAAATAAACATCAGGCCTTGATGCCCAATATTTGGCTATCGTCGTACTCGTTTGAGGATATTTCAGTTGGAGATCGATATCAA
R1-74385	20	A	G	AATTCAGTTACATTTCAAAAATTTACAGTTACGTTTCAAAAATTATGACGTACTTTGTTTATCATCAATGAGAGTAAAATTCGGCATATCGATTAATGACGAAGTTGTTCGCTAAGAAAGGTAAGGAGAAGCGATCACCGGACTT
R1-74462	111	G	A	AATTCTAACTCTTCGTTTCTGTCTCTTACAAAGCTCACAAATACAAAATCAAATAATTCCAGGGCTTTAGATCGACAGCAGAATAATTACAACAATGACTTCCGAAGCTCAAAAGTCGTCTGATATCTTCCGCTAAACTGAA
R1-74468	119	G	A	AATTCATAATGATCGTTGATGTATAAGAAAAGTGGTTTTCCTGATATAAAATTCTTTCCCTTATGGATTGCTTCATACTGCGTAGATTCCAAGAAAAAAAGAGCGGCGATATCTGACAGAGTGATTCAAGAACAAGAATCTTCGG
R1-74524	127	C	G	AATTCTAACAGTAGAATTAGCCAAGAAGTTGGCTAATCAATTTAAAGAAATTGAGTCTTATTGGGATCACTTATATAATTCTCGAGGGAGGTCGATTATATGAGTGCACGAGTCATTGCATTAAAACGTTATTGCTTTTCGACTT
R1-74548	129	C	T	AATTCACTAAACTTCATCGTACACTAAAACTATATCGTACGATACTACGCACCTAAAAGAATGTGTATAATCTAAAACGATCTCTTAATATCTTTGAAGTCGGACGACTCTATGCATTCAACCTTGCCTTTGTGCTCATTCAAGA
R1-74572	132	C	A	AATTCGATCGACAGTACCGAGACAATAACGACATTCAGATCTCACTGCGTACCTTGGAAGTCCTGGCTCAAAGGGAAAATGAAGGCTTTACCGAGTACCTCACACGCTGGAAGAAACTCTGTGCTCAAATACCTAACCGCCCTAA
R1-74676	108	C	A	AATTCTCACAACGATGAAGTTCTCGGACATCCGTCTCAAGTTCAAGGTATCTCCCTTTCATTTACGTTTTTCAATTCGTTCCACGTGTCTTTTGTGTATTTATAGCTATGTCAATCTCGTTTAAGACGCCCTTTAAAGAATTTTA
R1-74704	103	A	G	AATTCTTCGAGTAGCGACGATTTCGCTGAGCTGATTGAAGCTGAGCTAGATTCCGGCTCTTCTGATACCTCGCTGGATCTTGACGACAATGTCGATGTCGACGTTGACGATGATAGGTTCGTGTTCGAACTTCTAAAATTAGGTT
R1-74737	119	G	A	AATTCGACATCACGTGCAGGAGGCATACCCGGTAATACATCCGGGAAAACATCAGGGTATTCGTTTACGATCGGGATGTCCTCGATTCGCAAGTCGTCCTCGACCTTGCTTATGTTCCGAAGATACACCTGGTGCCCCTTTCTCT
R1-74746	142	A	G	AATTCAAAAGTTTTATTTTGATCGAAATTTTTCAGCCGAGTTTTTTAAAACAAAGGGACAATGTTAAAATAAATTAATATTACTTACGCATCTTAAGTCTATCAAAGGTGATCTGAAGCGTTTGAATAGATCTAACTTTTCAAGT
R1-74748	7	A	C	AATTCACAAACAGGAACACCTTCAAGAGCAAAAGATGTTTGATAAGTCGTTTTGCTTCCAGCAACCAAGTACACGTAATATATGAGAGACCGACGACAATTTAGTTACCTGAGAATCTCCGCGTACAAACCTAATACCTCTTCCA
R1-74827	16	A	T	AATTCTTTCCAAATATCAGCATCGTATTCTTCAAAAACACCAGCGCCTGCAGACACTAACAGTTTTACCAGTCCTTCGGGGCGTCTGTCGAGGAACAATGACTCCAAACTGGGGAAGTGGATGTGATGACATTGAAGAACAACAG
R1-75044	59	G	A	AATTCCTATGTTTAAACAGGCCGCAAATTCAAAAACCGAAATGAACCCACTTTGAATCAGGCACGATTATTATTAAAAGGAGAATTAGATCAGCAAAAGTGATGGGAAATGATTTTGGAGTACAAATATCAGGTACCTTTGTAGA
R1-75079	52	T	C	AATTCTGTAGTCATTACCCGTTTTTAGTCGTAGAGCATTGTATAGGTGTCCCGAACACATTTAAGAAGATGTGTATGTATTTTTGTGAAAGGCTACTTTCTGTGATATAATAGAGCAACTGCAAGTAATTTTTGAAAGTTGT
R1-75091	21	G	T	AATTCTTCAATTTCACAGAGTCAAATGTAAAAGTGGTGGAATTTACCTTCTTGGGTGAATAACATCATCTTCAAAATTTCGCAAGCCAATGGTGGTTTCCGGTGTTGAACCCTCGGTGAATACTCTCCTAAGCTCTTTTGTCCAG
R1-75225	115	G	A	AATTCATACACCTCCCGCGCGAAGAAAACTAATTCGCCGACGCGTTATCCAAACTCGCGTCACTAATCAACATACCCCCGGGAATGGAAAAACTACCCATTGTCGTGGAACGATGGAATGAACCCGCCTATATCTGTGACATCGA
R1-75354	67	G	A	AATTCTAATATTTGCGTCTTCGAGTCCAAGACGCATTAAACGAGTTCCAAATTACCTCATAATTTGATGGCGACTCCGTAAGCGGCTTTTAAAAGACTTTCGATACTTCTTTAAAAAGTGTTAAACAAATTTAAGCGATGACATC
R1-75441	19	C	G	AATTCCAATTGGATTCGACTCTAACAAACGAATGTGCGTAGCTCAAATATGTAAAATTGGATTGTTCTTAGACTTTCAAGTCTCACCTCTTTATTTTTAAAAAGAAAACGCTAGTTTTTAGTTTTAAAAATAAAATGTCTCCAGC
R1-75445	100	C	A	AATTCGGAGTGAGGTTACTTTTCGAAAGTTTTATCAAAATGTATTATGAAAACTGTAATAAAAAAGCCTACGTAAAAGTAGTCTTTACTAATTTGAAAAAAAATGCTTAATTTCGATATTTGGGCTAATTGGACGCTACGTACAA
R1-75498	99	G	A	AATTCACTAAGAAAGAAAGAAAAAAAGAGTTAGAACAAAAATGGCGGGATTAATGGAGAAAGTGAAGAACTTTGCAACAGATAAGGTAGTAGACGTACGAAAGCCAGAAGCGAGCATTGAAGATGTTGATCTTAAGAACTTCAAC
R1-75513	26	A	G	AATTCTCACCTGATAGGCGGAAATGGTTCCAACTTTTAAGTTTACACTTGTTTTGACTTTCTTTTTGCAGCTTGATATGGTACAAGAAGAAAATGATGATCTTCTGGAAAAGGTCCTTTATTTTCCAATATTCTTATCCCTATCT
R1-75533	142	G	A	AATTCTATGGCGATCAACTGCTGTATCGCCGAGTGAAGCTGTTGCAAATGGCCAACGACCTTAGCCTAACTTGACGTGAATTTGAAGCTGTGAAGAGTCGTGCGGGACTATAAACCAGCGCTTCCGGGAGGCAACCCGATGACGT
R1-75549	69	A	G	AATTCAAGACGTTTCGGCAAACTAATTGCTAAAACAATGGCATCACATACGAGAATTGTGAGAATATTATATTATGCAACACGTTGCATAAATGTAATCAAGATGATAAGTTTCACCAACAAATGATGAACATAGATAGGAT
R1-75570	108	G	T	AATTCTGGTCATCCTTGGCTCCCCTTCCTCTTGAGATTGTTATTGAGGCAGGGGATAAAGCAAAGGAAGATAGACAATCAGGTGCATATCGAACTATGATTATTGGCGAAGTCTTTCTAATTGGTGACTTCTTCCTTGGTTT
R1-75674	101	G	A	AATTCCTGACTCGTTTATCACCTTTAGTTTATCATATATCCTAGGAGTCGGGAATATAAATTTTCCGAAATTGCAAAGTGTACCTGTTAAATTGCTCGTAAATTGCACGGGAGCTGGAGATGGCGAAATGCTAGTCTCCACAGGA
R1-75803	139	A	T	AATTCAAAAGGTGGGAGCTTTATCATATAAGATCCTTCTACGGCGTAATAATACTATTTGCACCTCGTTTGGTAGCTTTGTGTATTTGATTCTAATTGAAAAGAAAAATGACGAGTATTTACCACATAAGAACGTTATTTGT
R1-75814	95	G	T	AATTCAGTTCAACCAAAGAATATGAGCCTCAAAACTCCGTTCCGAGTAGCAATTCTGCGGGAGGTGGTGTTGGTTTGCCTCGAAATTACGCTGGTGAACCATTGCAGCCTTTTACCGGGGTATCACGTGGCACGCAAGACTTGTC
R1-75832	80	T	A	AATTCAGACATATACATATACGACATCCTTCAACGCCAGAGTGACGCAAAACCTATACATTATTTAACACACATACACGTCAATTCCACCAATTCTTAACCTAATTAATTGAGATTATGAACTAACACCCAAAATCGAACCAAGT
R1-75947	67	T	C	AATTCACCCACAAGCCCTTTAGACTGATTATACTCAGCCTACTTGAGGCTTAAGCAAAGGATATTGCCGAATATTTTCAAGATATATCAAACCGAATTAAGGAAATACGAAATCTGGAGACTTTGCCTGACCAGTGAGCCGCAAG
R1-75972	34	C	T	AATTCAAAAAGACAACAATGAAACTAACAAATCTCATCTAAAAAGTGACAAGAGAGAAGGGGCTTTGTTAAGAAATTCGGGTGTACAGACAGTCGAGAAAATTGTGTATCATCCTCCTTAGGCGGCTTTGGGAACGAAACCTCGG
R1-76030	51	C	G	AATTCGCGAGAGTTTTGTTTGAAAAGGTGTTAGTTGTTAGATGTTAGGTTGATTTATCTTTGAAACGTTTAAGCGAGTTTTCGAAGATATGAATGCAAGTGCTCATTTTGAAAACGACTATGGAGTGCATAGCCTCGAACTTGTA
R1-76031	25	C	T	AATTCGGTTTCAACAAAATAGACATGACGTGAAGTATAGAGCTTGCGAGTGACAGGATCGAAGCAAAGATAAGCACTCTACGTTGTTGAGTAACCCACGAAAACGCATTGTATCGATTTGGGTTCAAGTTTGTGAGTAACATATG
R1-76096	101	A	G	AATTCAACTTCGCAAATAAAACTAGTTAGACGAAAATTTATTTTCAAATCATCATAGTCTGTAATTACGCTGACTCATTTAGCATTTACTTTTTATACTCAGAGGACTAATTCATCTTGCGATGATGATTTCTTTCACCTTA
R1-76104	92	G	A	AATTCTGCAAAATATCAGACAAAATATCCAACGACCTCACAACATCCTTATCCAAAACCTTAGCGAAAAACGTCGTCTGCTCCCTCGACGTATACGCATTCAAATGACCGCCCATATTCTCAATCTCCTCCTCAAGCTCCCTCAC
R1-76160	116	G	A	AATTCCGCAACTAGTAAGGTAAAAGGAAAGGGTTTGGATGTATGCGACCTTACCCTTGTGTTGACACGAGAGGCTATATCCAGTTGACCTAATGTTGGCACTGAAGTGAGTAAACATTTAGTAATGAGTCTTGGAGTAGACAAGT
R1-76165	75	C	G	AATTCCTAATTCATCTTGGCCCAAATGCAAATCCAAATGCGTCCCGTGCTGGGGTCAAGGCGTCACCTACAGTCCGCCTTACGCGTATATTGAGCATTTAATGTGCGGTACAGAAGCAGAAACACAAGCGCTCTTCACAAGCATT
R1-76274	24	A	G	AATTCCAAAATAGATATTTTTCGAAAAATCGTCAAAACCGCACACTTTAACATTTACCGTCTTTAACGCCCGATTTATTTCAGAACACGATTTTCGAGGACGAGATATTTAAAAACATCAAGGGGACATTTTCTTAACCCGAGTT
R1-76411	113	T	C	AATTCATACAAATAATTAGAAATTTAGAACTATTCTGTTAATGATAGATAAATCAGTCCACTTAATCAATTGGAGTGGAAACTGCTTGTATATACAATCGATTAATTTGGTTCTCATTTAGAACCAAATTAACTCGAAAAATCGA
R1-76420	101	G	A	AATTCAACGATTTGATACCAACCACAATACTTATGAGAACAAAAGTTCATTCCAATATACAGAATATGATGAAATAATTAACTGTTTCTAACAGGGTAGGAGAAGAAGGTATAAGGACAACAATAATACCTGACGATTGTGCACG
R1-76472	39	C	G	AATTCTGACGGTTCGTGATCATATCTAGGATAGGGTAGCTTCGATTACAGAAGCAATGCATCAAGTTTCTTCGTGGGTGCGAAATGGAAAGTATTGCCCTGCACGTGCCTACGATTTTTTTGAACTCCTGGAAATCGGTACAGAT
R1-76508	81	T	A	AATTCTTCCTCGACATCTTCAACACCTCGAACCTTTCTGAGTTTTGTCAGGGCTTCGTCGTGTTGGCCTCGTTCAATCAAAGAATTGGGAGTGTCAGGGAGGATCAGGGAGCCAATGCTTATGATTATTGCCGGAACCATTGCAC
R1-76520	47	T	C	AATTCGTGAAAGACGGAAAGGAAGTTGAAGCAATTTATTTTGCTTTCGAGGCCGGCCTAACCGATAGATTCCAGCCCGTGTCTCTTCTCACGACTTCTTTGCAAAAGTACAAAAAGAAATCTGCGAATATACTTAAGAACGGTCG
R1-76539	114	T	C	AATTCTTTTGAAGACGTTGATGTATCGTGTTGGAGTTCAATTTCGTATCGGTTTGAGGAAGAATTGGTTAGTGACAATCGAGTGCCCGATTGGAATGTATCAAACGGGTGGGTTGTTGTGAGATGATTGATCTATCGGGTGT
R1-76613	58	A	G	AATTCAACAAAATTGTACATTTTCAGTAGCAAGAAATTGGGAATAAACCTGACGATTGGGATCTTTAGAGCGTTGCGCCGACAAAAAAGCAATCGCCATAAAATAATCATCCCAAGAGATATACCTAAAAAAACTCAAACTTCAA
R1-76760	104	G	A	AATTCTGTAAAGACCGTTTTTTCGGTCACTCTAACAGCCTCTTAATATGGCTTCATTTATTGACGCTCTTACAACTCAAAATTGTAAGACAGTCTTTCCCAAGGCTTGCTCGTTCAATTTAGTACACCAAAAATGAAATAATAAT
R1-76781	116	T	A	AATTCGTTACTCAAAGTCACAACATTCCAAATTTGATTGCCAAACGAAATAAAGTTAACTTTGAAGGATACTATCGATGTGGGACATATGGACATATAACAAGGGAATTTTCACAAAGTATGATTGTATGCAGAATTACGGA
R1-76784	93	T	C	AATTCTTCGAGGAAGAACCGTGGTCGTCCACCTAGCTCTAGCAGGAAACAGTTGGATGCTTTAGGTTAGTTAGGGCTTTTGATCATCGTCGTCGTTGTCATTTGTTTACCTTTCGATTTTGAAATTTACCGTGACCTTGGTTAAT
R1-76863	7	A	C	AATTCACCGGAGAATCAGTTGCAACACTCATCTGCAGCAAATTCACACAGTTCTATTTTTCAAATTCGAAAATGAACAAATTTTTCAAAGAATCAAAGAGTAATCCTGTAACACCCCCATTTAGGCGAGGCGGACCCCACCTAAA
R1-76879	140	A	C	AATTCAAAGTACAAGATGCAAAAATTATTTAAACCCTAAGTTTTGGAGAGAAAGTAGTTCTAAGTGTCTAGGGAATGCTGTAAAAATTTCAGACGAAAATATAATGTACAACCCCTTCAAATAGACAAAGTAATTTAAGCACACG
R1-76919	8	C	A	AATTCGTAGACGTAAAACTCGCCAGCCAAATGCTGTTTCTGTCCTTAATCTTCCCAGCTGCTCTCTTCCAAAGGCTCTTCATTTACAGAATTTCCGAGGAATCGTTGAACGAGTTTACTGTTAATATTATTATTATATATGTTTT
R1-76928	64	A	G	AATTCAAAATTTAAGCAATTATTTGCGGTATTTAGGGAACACCCTGGAAGCCACTGCCCTCCTGGGTACAATGGGTTCTAGTTCATAATAAGTTACGGAGGTTTGCTAAATGATACACCCTTTTCCTTCAGTAAGGTTTGCCAAA
R1-76936	51	C	T	AATTCCGCGACAACTATGATACTGAACAGTCATCAATTTGACGAACCTGGTTTAGAAACTGCGTTAGGTCCTCAGCGCTTCATCGGCCAAGCACGAAAATATTCGTTGAATCAGGGTGTCAGCGTAGGAACTGTACGCTACTGCC
R1-76994	43	C	A	AATTCCTCTCCTTAACAAGAGACATTATCTCCGACATAAATCACATATCAAAATCTCACAATGAATTTAACCCGCACTGCATTCCAAAATTCATTACCCAGACTTCTTGAAGAAAATAAATCCTTTCACACATTCTATGTAGTAC
R1-77050	136	T	A	AATTCCAAGACACAGTATCACGTTGAAGCATTTGGTCGAACACATTGCGTGCATAACTCAAGCGCGAACATTTAATATACATTTGAATCAAACAATTGGTAACAAAAACAGTGGGTCGAAACCCGGTAATAATCAACTGAGAATG
R1-77182	68	C	T	AATTCTTCAAGAAACGGCAAGAAGCACGAGTGCTGATAAAAAGCAAAGGGCCTCCCTAACTATAATCCCCGTATTCCAGTTATTTCCAACAACATACAACGCTACAAGGGTAGCCCTGTTCAGGAACAGCACATAACAGAGTTAC
R1-77291	24	G	T	AATTCGCTTTGCCTAACTGCTTAGTACCAAGTACCAACACGGCTCTTACAAGGTGGAGATCAACACGAAAACATTTTTTAAGTGTTCATTCAGGAGCTTTGAACGGAAAAGAGTACAGCAACTTCACCTGGCATTCCTGGTAGTC
R1-77296	32	A	T	AATTCGTTGAAGGTAGTAAAGTTGCTAAGCGTGACGGTCTTAGCGGGCTTGAGTTGCTGCAGACGGGGCCTGATGGTATCCCCATCACTGCCTCGGGCGCTGCCAAGTCGCCCCTTGAGGAGCTTATGGCACCGAAGACGGAAAT
R1-77337	101	A	G	AATTCAATCAACTTACCTACAAGAGTACAAGTTACAACTCCTACCTACTCGATAGGCAAGTCAAACGGGTTAAGCGGATCAAAGCAGTTCAAGCCAGTTCGTTTCGAATTTGATGAATATATCGGGTTTGGTTGAGCTTAAATCA
R1-77340	68	T	C	AATTCAGCTTCGTATGTACCCTAAATGGCCTAGATATTCTAGAGAGTGTTTACTTGAACGAGAAAAGCGAATCAAGAAACACGTAGATGTTATGAACTTATGGTGCACTCACTCACCAATTCACGAAGCTTTTCTATTACGTAGC
R1-77379	139	G	C	AATTCGGAAAACAAACTCCTGAACTATTGAAGTCTAATTCAACTTCCTAATAATGATAGGTATGTGCAATACAACGAGGGAGGGGGGATTCAAACCTGTGACCTATCGTCACGGGTACCTCAATCTCAACCACTTGGCCAAGACA
R1-77440	82	A	G	AATTCATCTCTTAAAACTCCATTAATATCCTTCAAGTTTCATCCTTTTCAACCCTAATTCTATTCCTTTTAATCTCCTTTGATAATTCTTCGTTTCTACATCGTTCTTAGCATAGTTTTTATTGTTTGTTTATTGTTTTATGTGT
R1-77556	101	T	C	AATTCATCATATAGTTCCCCATCTGCACTCGGTTGATGAGGACCATCAACTAAAAGTTGAGAGAAAGAACCTGAACCTGAATCGGAAGCATCTAGACCACTCTCATTTTTCTCTTTGGAGAACTCCGTCTGCTCAAAGTCAAACT
R1-77566	129	C	T	AATTCTTATATATCCTTGCTCACCCCACTGTGTACCCCAAGAGTTCTTTGCTAACCAATACTTGTCACCATCACTGCTAATTCCGTAACCGATGACCGTAATGGCGTGATCAAGGTTGTAACCACACTTGCCCTTAAACACGCCT
R1-77706	125	T	C	AATTCCACAATCCCGAGACTACAAATGCACGGATGCAATTAAAAGGGGTTGATGAACCGAAGAATGGAAAAGTAAACTTAAGAAACAAGAGAAGTATCACAAATAGATGAGGGAAGAAATGAAGCGAAATGAAAAGTTTGTTAAG
R1-77749	17	A	G	AATTCCTTAACAGGATAGTACCTAAATTACCTCACCTCTGCTAGGGAAGAACAAACAACACTAGAACATATACTGAAAAAGGGGGTTCATATGATGATGCCTATCTCCTACACCACATATATCAGCCACCGATACAAAGCAAAGA
R1-77783	132	A	G	AATTCACTCCAGTTGTAAATTCTCAGGGGATAGGTGGATTTGACCAAGCGCCACCAACTGTTGGCTTCCCCTTTTAGGTAGTATGCTACTACATTCACCATCTCGTTAGGCGGTGTCTTGCTCAGTTCCAAGAGTTTTTCCA
R1-77819	47	A	G	AATTCGACCTCCGTGGCCATTGCACGGGGGTTCACGGTAAGTTTACGGCAAGCAGCAAGCTAGATGACGGTTTGTCGGACAGAAGAGGTAGAGCCTCTGGTGAGGAGAGATTTTAAAAGGGAGGAGTTTGTAGGTGACTTTATAA
R1-77894	89	C	T	AATTCATAATTAAAAGTTTAAAGAACAAAAATTGCTTACTAATTGATCAAATAAAGTAGATGATGAATCCTTGATTTTGATTCAAAAGTAAAAGTTAATCTCCAAGTTTTTAATCTTCAATCTCCAAATGATGAAAATATGATGA
R1-77933	76	A	G	AATTCACAAGGGAGAGCCATCGAACAAATTACGGTTTGAAAATCCCGCCAAAAACACAGTTGGTTTAAAAACACTGAGGCGGTGATTAATCCCAGTTATTAGTTATTACCGTTGATATTTTAATTATTGTAATCATCTATAAATT
R1-77966	65	C	G	AATTCTTTCAAGAAATCAATGTCTTCCTTGCATTATTGTAGTCATAAATTTCTAGTCTATAAAACGAGCACCATTTTGTTTATTCTTCATTGCACAAACACTACTTAGTGAAGTCTAATCAATAAATAATATAAACAAAAACGAT
R1-78023	103	C	A	AATTCACTGTATAGCTTGATTTCAAGTTTCATAACGTTGAAAATTATGTGTTAATGCTTTGGATTGTGATTTGTTTTGATTAATTTAATGTTGAATGGATTTCGGATCTGTGTATTTCTATCATCGTAATGTTTGTTGTGATGCG
R1-78030	133	T	A	AATTCTCTCACCCTCCACTAAATTCCTACTTACGTCGTCGATTTACGCCCAATTTTACCCAAATTCATATCGAATTTAACGGAGGTCTATTAATTCTGCGAGTTTACACTCAATTACGGTAAATTCAGTATCTTCTCCTGTTCAA
R1-78043	28	A	C	AATTCTAATTTATTTATCGAGACCGACCCATCACAGTATCATCTATTATATTAGAATCTTATAATATATAATATAATATGATCTCAATTATTAATTAAACCCGGAACACATAGGCCACTCGAATATTATTAAATATTCTAAC
R1-78143	113	C	A	AATTCTCATTTATTATAAGATTCAAGTGCGAATATATCTTTTTAGTTTAGTTTTAAATATCAAGCAAAATTTTTTAAATACTCCGTAATAAAATAATTTTACATTTTTTTCAAAATTTGTCTTTTAAGATGAAATTAGTGAATTT
R1-78243	139	C	T	AATTCCAATGCTCGGCTTCCACATTTGTTTGGCAGTCGGTCTTAAATCGCTACTATAATGAGTCGATTCATCCAACACGTGATACCCACCATCCAAACATATCCTCAGATGGATCCTCGTTGCGAACTTGATCTCCTTTTTTTCG
R1-78320	123	G	A	AATTCAAAGGTGTTTATGCGTGAGGCTTTTTGTGAGAGAGTTGTGAATTGAATGTGTTTTCTGACGGGATCATTGTGTTTGAAACGAATGAAGGGAGGGCTGTATTTATAGTGTAGAGCTCGACAAGAATTAGGAAAGCCAGGGG
R1-78347	24	C	A	AATTCAGAGTATATATATTGCGTAGACACATTTCTATTTCGAGACTGGTCGAATATAGTTTTCCCAATTGTGAATAGCTCAAAATTGAAGCAATGTAGATTGCTCCTACGACAGAAAAGACATTAACGATTAGCGAAACGAATTT
R1-78354	133	G	T	AATTCGAACTTATTTGCTTAGAAACTGTTTTATTCACTAAAGATAACAGCTAATGACTACTTTAATGCTTACGGTAACTAATTTTAGAGGTGTTAAAGTGATTACCGTAAGCTTTAAAATGATCACTTTAAGTACGTTGTACTTA
R1-78414	37	G	A	AATTCGCAATTTAAAGGTAAAGATAGACTCTCTGTTAGTAGCCAACCAAATCAATGGTACGTACGCCGCTAAAGATTCTAAGATGATTGCATACCTTGATTTGATGAAAAATATTTTTCAAAAGTTTACTAACATTGATGTTGAG
R1-78421	35	A	G	AATTCCCGACGCAAATGGAGGGCACATTTCGTCAGGTTCCCAGTCATCATCAGTGTTCATCTGCCTGTCGACGTAAGTCTGTATCAGATATTCAAGCCTCTGACTAAAATCACTGTGTAGTAGACTTGAAACTCTTTTCCTGCGA
R1-78438	104	A	T	AATTCAAATGACTTAAAAATAACTTATTTGATATCGTGTTATCAATTAACACCGATTATATACATAAAAACCTTAAAAAGTAACCTTTTGACAAATAAAATTGAATTTTTTAACAAAAAATTGCATTTTGACCCGAAGGGGACCC
R1-78493	111	G	C	AATTCGTTTACCACTAACGTTGAATGGAGACTATAAACATAGGATAGAAGCAATAAACTTCGTAAGACCAATCGTAAATTGTAATACAGAAAACAAGAGCCACTAAATCGCTAATACTGCACGGTTTTGCCTGTCGATTTCTAAC
R1-78576	117	C	T	AATTCGGTAGTTGTTACGTTGCTGGATTACGGTGCTGGAAATGTGCGTAGCTTGAGGAACGCCATTCGTCGGCTCGGTTTCGATATCAAAGATGTATGATGATTACTTTCGCTTTCTTTTTTTCGACAATTGTTTACTATGTTTA
R1-78631	138	G	T	AATTCTCCTCAATTGGGTCGTGGCCTAGACGGTGGGTGTCCTTGATGCGTGTAGGCCTGTTGGATTGGGCTTCTCGACCCAACTCGATCTGTATTTAATTTCGGTTTTAAATATTTAACATTTCGTGTTGAAAGAAGGGTAAACA
R1-78788	76	T	A	AATTCCAAAATAGATATTTTTCAGAAAATCATCAAAACAGCACACCTTAACTTTTACCGTCTTTCTTACCCGATTAATTTTGTAACGCGTTTTTCGAGAAACGAAACATTTTTAAAACATCGGGGGGACAAATTCTTAGCCAAAT
R1-78817	17	A	G	AATTCGCGGTGGTGCCGCTGGGAGTACTTGATCCTGACGGTGGTGGGTACGGAAAACCAGGGATAGTATTGGGACCTGGTGCAGATGATGGCGGAAATCCGAAAGGTGATCCAGAAGGAAATGCTGCGTTGCTAAATTGATTATT
R1-78883	77	T	C	AATTCAAGGTCACCGGGAAGCGCAAGAAGGTAACTTTTTTATGAAGCTTGTGCATTGTGTTTTACGCTTTTGTAGGTTGAGGTTTGTGTTGGGAGGGTAATGTGGATATTGGGTAATGTTACTTCGACTATTCACTTTACCT
R1-78942	80	G	A	AATTCAGTTTGTATAACACATATATACATATCTGCACACATAATTCCATACAATTGTAAGGCGCAGACTGCAACACAACGGAACTCACCAATCACAAGGGAACAAACAAGTCCTAATATTGCACCTCCTAAGCTAGAACTTGCAT
R1-79000	55	C	T	AATTCTGCTTTTCTCGCGTGAGCTGTAGTTAAAATATCAATGAAAAACCAGTTTCTTGTTACCTTCTTCTGACTTCTGATAGTTATCACTTTCGCTATGCAGTTTGGCTGTTTGTAGAAACAGCGGAAGGAATCAGTAAACA
R1-79043	142	T	A	AATTCTTTAGTAAATTTGACTGGGCCAACTTTTGTGTTAGCCTTTGGGGTCCAGTACCTATAAGTTCATTGCCCAATATGACAGGTAAATGTAATTGTAAGAAATTAAAAAGCCAGTCTTATCTAGAAAGTAAGTGAATAAATCG
R1-79073	77	G	A	AATTCAACGTAAACTGGGAAAAGAGTTTACTCCTCGTTGAGTTCTCATACAACAATAGTTATCACGCTAGTCTGGGGTGTGCTCCTTTTGAAGCACTATACGGGAGAAAATGTCGCAGTCCTGTTTGCTGGGACGACGCTAGCGA
R1-79162	54	A	G	AATTCACACAAATCAGTACTAAATTTAACATTAATAATGCTGATGATATGAGCGGTTATAGTTATAACAAAAACATTGGTTGTAACTTACCTTGGCCTGATCATTTCCATCCTCTGTCTCTGCAGCATTTTCGCTACTCTCGTCA
R1-79171	79	A	T	AATTCGTTTGAGAAACTGTAGATAATTGTAACAACCCGGTTATATATATATGACTTTCTATAAAAATCTAGCGGAAGCTTAAAAAATAATCAGCGAAAGACTTTAAAAGATTAGGATAATGACCACTAATGGTCGATGTAACCGA
R1-79333	46	A	T	AATTCACAAGTTAAAGGAGAAGTTTGACAACGGACCTGTGAGTTTTTTGCCAGCGAGCTCCAACGTGTGAAGATCAGTAAGGTTCCAAATCCAATAAGGAAGCTCACCCGAGATGCCAGTATACGAGAGATCCAAGCTTTTGATC
R1-79373	24	G	A	AATTCACCAACCTGAAAAACCTCACGCTTTTTAACCTTTTCATTAATAAGTTACACGGGTCTATACCCGATTATCTCGCGGATTTCCCCAACTTATACAAGCTTCAGCTGTGGAAGAACAATTTCACGGGGGAGATACCGCGAAA
R1-79529	76	A	G	AATTCAATGCAACAAGACGAAGATCTAGTCGTAAGATCGATGTTCCACCTCGAGGCTCAACCCTTTCCATAGGCCGCAAGCCTGCTAGGGATTCGGGATCTAATAGCGCCATAAGCACTGATGCTGATCAAAAAGGTCAGTTTCA
R1-79536	99	T	A	AATTCTCTAAAAGATACAATTAACAATGCCGCACTTGATTTATCAAAAATCACAATTTTTATATTCATTTTCAACAAGGTGTACGATTTGTATCTTTATAGAGATTGTTGCCTTATCGGTCAAGTCGACATCGTTTGACCTT
R1-79540	93	G	A	AATTCATTGTCGGTTTCGCAACTAGGACATTGGTGTAGTATATTTGCGCCTCAAACACTGTTGCGTGCGCTGTGCGCGAACCTTAGTAAGACAGGAGGCGTCCTCTATTGGAACAAAGGGGTATTTCACACATAACAATTTGAGT
R1-79663	122	C	T	AATTCCCTTGCTTTCTCTGTCTTGGGCATAGACGGCTTAATGTTGTCAGCCATTGTCATCCTCATAAGGTTCAAGCTCAGTCTGTTGGATCGCTCCCAAACCTCACAACGAGCCTTTTCGGCTTCGGAGCTATCCTCCTTTATGA
R1-79675	142	G	A	AATTCAATACATTAGAGTCTTAAAGTAGTTTATAAGTGTGTGAATGTGAGTATTCTTATTATTTAGCTGCTGTTGGGACATATACATTCGGTACTTAGATGCAGCAGAAACGCGGCTGAAACGCAGCACTAAAACGCAACAAAAA
R1-79709	82	G	T	AATTCTCTACTTACTACTGTCCTGTCGTAAGTCTGATGATTTCAATGCCTATGGAATTTGCAGACTAGTGGAGTTCCAGTGGCTGAGATCTCCCAGCATAGGTTTTTGCTCTACAACAATGATGCTACTCAGCATATCTTTG
R1-79714	110	G	A	AATTCACATCTTATAACGTGCGGCAAATTTAAATCAAGTATTAACCATTTGATTTTATAAGTTGTAACATTTCAAATTTGCATCTACGGAGTAGTCTAGTAATCCCTCTGTTCCAGTGAATTGTTTACTGTTTGACTTTTTGTGA
R1-79796	127	C	T	AATTCCCGTAGACCAGTATGAAATAGCCGTAGAGCATCCTCTTGAATCTTTGAAGTTCCATATCTCAATGGACAAGACTTTGAGGGGAACTTCTTTTGAGAATCGGTATCATTTAACTGTCAAAAATGATCCGTAGTGAGTAAAT
R1-79818	17	G	A	AATTCTCTTGAGAGACAACACTAGCAATTTGACCCAATTAAGTCTCAATGTTATCCAACCTCGCATAAGTAAGTTGTCGATCTTGTAGTTACGAGGCTTGAAATTCCTTAGTGCTATTAGCAATTGAAAGGATCATTTCCTCGGC
R1-79823	90	T	G	AATTCGTCGTGTGTGGATTCTCTACTCTTTTCAGTGAATAATAATGACTCATCTACATCACTTGTTAATGATCCTGCTTGCACTGCTGCGATCCGCTCATTGTACCAGAGGGTAGTTCGTGAATGGATAATAATCTCACTTTCTT
R1-79855	29	A	G	AATTCTGTGATTGGTCGAATGAGAACTCGGCGTTCTTGTGGCATAAAAGGTTGGCCCATATTTCGAGGGAAAGAATGATGTTGTTAGTAAAAGACAACATTCTTCATTCTCTTGATTTTACTGATTTTGGGACGTGTGTGGAATG
R1-79922	96	G	A	AATTCCCAACTGCGGAGATAAGCGTGATACAAACTAATCAAGCTGCATAGGAAGCTAATAAGTTGAACCATCGACCTTGCAAGACCGTTGAATTAATGTCCTCACGGGTTTCACTCTACACTCATAAAAGAACAGGGTGAGTATA
R1-80130	66	T	C	AATTCGAGTTCAAACTTCTCTTCGAGTTCGAGTTTCTCGAACGAGTTGACTCGTGACTCATTTTTCCTGCAGAAATGAGAGATGAAGATGATGTTGAAGATGATGATGAAAGAGGAAAGCTTGTAGAGGAAGATATGTTGTGCGA
R1-80173	97	T	C	AATTCTTGACGTAAGTGTCACGGATATGTACAGGACAATGAAGAGGTCGGATTCATACAAGCAAGGTAATCACTTGTGAAGGAAGGAAGACGAGAATCTGCTAACAAGGTTGCACTACATTAACTCGTCGTCCCATTTTTTCAAG
R1-80177	40	A	G	AATTCATGAAGCTTAATCTGTAATATAAAGGACAAAACAGAGTCATTAGCTGATGACTCGAGAACAACAAAATTTTCAAGAACTTGGATGCTTGTTACTGAAAATATAGGGCGAACTGAAGGACCTGTAAACTCCGGTCGACCAC
R1-80204	19	C	A	AATTCCTTCGGTGATGCACACAATGAGATCCAATTCAGCTTCTAATCCTTCCATAATGGCTTTAGCAGCAAAAGGCGGGGGCACATATATCACTGAAGCGTTGGCCTTTGTTTCAGCCTTTGCTTCTGCAACGGAGTTGAATACT
R1-80206	101	A	G	AATTCGCTACGATATCCCTCGATTCCTCAACCGAAACACCCGATTCAAGCAAAATGTCCAAAATACCCTCGTGTAGTTCCACCTCATCGTCCTCAGTTGGGGTGAAATTGGGGGGTAAACAGTGAAAAGGGTGGAAATTGAGGGG
R1-80263	42	T	C	AATTCGATGAGGAAGATGATGTGACGTTTTCTGTCGTTGGCTCTACTAGTATTCACCTTTCTGGCATTCTTGAAGTTGCCGAGGAAGACGACGAGGAAGATGAGGATTATTTTGATGCGTATCCTTGCAAATTATTCCGTAC
R1-80283	110	T	G	AATTCAAACCTCGGCATTCCACGGACGTGTGACCGGACGCTCCACATGAGTCACACGATGGCTCATAAGTAGTGTGCATTGCGGCCACCAATTGTCCTCGAGCTTGGGATGAACTAGCTTGCATTTGGCTCATCATAGTGGTCAT
R1-80287	112	T	C	AATTCAAAAATTGGGAAAGTTTATTGACGGGAAAGGCAATGTCAGGGCGATTTAAAACAAGGTATTGGAGGGAGCCGATGATGGTACGATAGTCGGAATGGTTGGTAATAACAGGGCCAGTGGACTCGGTTAAGGGGGGGTACGA
R1-80314	52	G	C	AATTCATCTTCTTGAGTGGCTCTTCTTCCCTTTGACAAGGTAAGGATCGCTCCTTACTTAGCTTTTGTGTGTAATGTTGACAGTAATGTTGTATGTTATTATAGCTTGTAGTATTGAAATATGCGTGTGTGTATGTCGTGTACAA
R1-80388	136	T	A	AATTCATAGGTGCAATAGAGTAGCGAGTGGCAACAAAGTCACCATAGCATAAATATAGCAAATTAGGGGTGTTTATCGACAAAAGTTTACTGCTGTTCAATCGATAGTCAGATTTACGAACAAGCAAGACCAAACTCTGAAGAGA
R1-80401	21	G	A	AATTCTACGCCGCCGAGGTCGGTTAGTTTTACCGCTCCTACGGGAAAGATTTCCTTGACCAAGTACGGTCCGACCCAATTAGGTTTGAATTTCCCTCTTGGATCGATCGGTAATGGTGCCCTTACAAATTTTAGGACCAAGT
R1-80408	97	C	T	AATTCTCACTGCTTATCTCCACCGTCTCCTCCCTCTTTCCGCCACCACCGCCGCTCCCTTCCTCTCCCTCCTCCACTTCCCCGCTCTTCTCCGCGGTTGTTCCTCCTCTAAATATCCCCGCCTTCAAAACAATTTAAAAATTAAA
R1-80411	55	T	G	AATTCCCATAAGTAAAGGAGTATTTCTAGTTTATCAAATGTTCCTTTATTGTTTTACTCCTTGCAGAAGTTAGTGTAAAATTTGGAAGACGCTGCTCATATTTGTTTTCCTACAACATATGACTTGCTTCTCTTTTGCTATGTGT
R1-80415	135	G	T	AATTCTTCCAAATTGTCACCGATGAGTTTTTGTGTTTTGAGTAGTTCTTACTTATTGGCATCCATTTTCTAATAATTGTTGTTATTGTTGTGAGAGTATAATGAAAGTTGAAGAAGACTTATTTATAGGGGGGATAAATTTATTG
R1-80446	126	C	T	AATTCAAAGGACAATCTCGTCTCCCCAAATTCGCAAACCCTAAACGATACGACATCCATCTCAAACCCAATCTCATTTCCTGCACTTTCGACGGCGTCGTTTTGATCGACGTCGATGTCGTTTCGTCCACTAAACACATCGTTCT
R1-80461	126	A	G	AATTCTATAACTTTAAAAACCGTTCCAAAATCCAACACCTACTTGGTCCATCGTGCCAAGGTTAAGACCCTCGAAGTTCTTCAGGGTCAGGTTAGGTGGAAGAACAAACCTGACAATATTTGAAAGAGTAAATCAGAGACGACAC
R1-80525	6	T	G	AATTCGCTCTCGTTATGTGCTGACCAAAGACTAATTAAGTAATTTTTATGATTTATTTAATTAACCTACTTATTTGTATCATATTTTTGTGTCTAAACTGATTAAAATATTTTGAGTTCTAACCTAAATCCATAAATTTAGTTAA
R1-80542	84	C	T	AATTCGACTGTGTACCGAGACTGTTAACGTTGGATGCATCGTTACATATGCATATGGCATACATATTAGAACTGTCGTACACGTAAATAAGCCGAACATAGGTACATAGGAAGCACTGTTGTAGCCTTAAATAGCACAAATATCG
R1-80566	118	T	G	AATTCATAGTGATCTTTTTTCCCTTTGTATATTGCAGATTTATACTTTAAGTTCAAGATCTGAGGTTCTCATTGAATAAACTTGATTACAAAATCGAAAAGTAAGGACTAAAGGTATGGAAAGAAAAAAAAACCCTAAAAATCGA
R1-80629	81	C	T	AATTCTTAGCCGCCAGATCTTTGCGGTTTAAGTCCCTCAGCGTAGCAAAATCCTATATATACGAGCCTTCCCCCGGCCATTTTAGACATCGTTCATCTCATGGCAAATTTAGACATCGTTTGAACATCAGACATTCACATACAAT
R1-80635	60	C	T	AATTCATTACCTTGTTTCGTTTCGTCTCGTTTCAATTTTCAGTAGATATCACGTGAGACTGTTTCATATGAGAATTTATGTTCGATTTTATGTACTCCGTAAGGAAATAATTTAAGAATCAGTAATTTTATATTTTTAATTAATT
R1-80639	13	T	C	AATTCCACTCTGTAATCGTCGGTAAATGCTTGGATTTTTCCGTGGGTAATCGATCTCCTTCTTTCAGTTGTAATCATTTTAGGCTTACAAATGCTTAGATTTGTTCGTGGGTAATCGATCTCTCTCTTTCAGTTGTAATCATTTT
R1-80729	81	A	T	AATTCAGGATTTATTCTCGGGAGGAACACGGTTTGGATTCTAGAAGGGTTTCTCTACTATTTATCGGACCGCAATGCCACAGAAGTGCTAAAGACCATAGCTGCGAACTGTACACTGACACCAACAGTACTACTGGCAGATT
R1-80743	51	G	A	AATTCTTCGGTACAGTAACAATGGCAGCCGAGAACAATTCTGATGTTCCTGTCAACACCGTCGTTCCTCCTGTTGTTCAGCCGTTTACTTTGCAACACAAGATCGTCCCGGATCTCAGCAAAATGGAGCCGCTCGACGGTAAAAA
R1-80846	119	A	G	AATTCACCCATAAAGCCTTTAGACTGATTATACTCAGCCTTCTTGAGGCTTAAGCAAAGGATATTGCCGAATATTTTCAAGATATATCAAATCGGATTAAGGAAATACGAGATCTCGAAAAATTGCCCGCCTGAGGAGTCGCAAG
R1-80989	128	T	C	AATTCGTGACACAAGTGATAAATTAGTTCCAAAGGGAATTGTGCTGATCCACCCGTTTTTCTGGGGTAAGGACCGAATTGGGTCCGAGATCCAGAAATTGTTGGATCACGAGAAAGGTCCGGCGGGTTCAATGGCCGACAGGCTG
R1-81114	74	G	A	AATTCAAATCGAAAAATATTCACTTGTTAAAAGTAAGTTGTTGCCTCATTTCACAAATACAACAATTCAAGTCGAAAGACATTGAACGTTTAAGTATCAAATCCTTATTAATATGCTCAGAATTTTGTTTATCCTTTGCATTAGT
R1-81132	125	T	C	AATTCCAAGTGAAGGCCAATGATGGAACCATTTTTTTAGCTCGATCTCACATTAAATCCATATACACATTTGACGTGTATAAACTTAAAAAATTTTGACCTTATATGATAAGAATATAAAGATACTTAAATGTTTTATTAAA
R1-81175	128	A	C	AATTCCCCTCAAAATCCTTATCCCATTCCTCATCGTCCTCAGACGACATCAAATCAACACCCTCCAAAGACTGACTCCCTTCCTCACCACCACCACCACCACCACTAGTCGCAACCTCAGTATAAACATCGTCATCATCACT
R1-81233	72	C	T	AATTCAGCAGTGATCACAGTAAACATTAGTAACGAAAATTTTACCTTAGAGAATGAATGACCAGTAAGATTTGCATTTTCGAGAGCTTTTTTACCAGCAACAAGGCAATACCTTAAACAATTATCAAGTCTCCTATCATTCTTAC
R1-81387	120	T	C	AATTCAGCTCGTAGACTCTGAACCGCTGAATCTACTCGTTCCTCTGTCACAAGTGAGGATGACTGAAAGCTTAATTACATTGCAGTAATCAAAGTATTGTACAGATTACCTACGAATTACTGAACAATGAGTATCTTGTGTTGAA
R1-81482	6	T	G	AATTCGGTAAATGCTCGTTATCAAACAATACCTTATCCTTGGCTGGTATTCGGAGAAAAAGTAAAAGTGAACACTGTTTTTATACGGGATTCTACCGGTGTGTCAGATTCAATATTGATCCTCTTTGGCGGTGCTTTAAGCAGTG
R1-81577	120	C	G	AATTCACATTAGGTAATATAAATTCACCGAAACTTAGCATCAAACTTTTTTACTTACAGGTAAACGTAAGTTTCCTCTTGTTGACTGCCAAATGTAGTGGTGTAGTTGGCGAAAAGTGAGTATTGTGCAAGCCGCCAAGATT
R1-81627	101	A	G	AATTCAGAGCGTAATTGACGTAGAAGCGAGAATGTACCTGTTTATTAGCCAAGTTACGGCCCCAAGAGAGACGAACAGTTTGTTTTCCTATTACAGTTCCGTTTAACTTGCTCAAAGCCTCTTCAGCATTGGATCTGCAGAGCAA
R1-81651	126	G	A	AATTCGTGACGACGACCAGCTCCAGGAACTTCAAGAGCTTCGACATCGAAAGAATCAACCCTAGGACCAGTACGAATCAAGCGCTGTTCAACATTATCATCATCTTCATCATCAGAATATCCGGCGACTCTCTCCGGCGATCCTC
R1-81706	11	G	C	AATTCGTGTTCTCCATTTCCCTTCTCTCCCCGTCAAGAATCCTCCATCCAAAAGAGGGGCTTGACTCTACTACTCTAGCACAAGTCACTGGCGTTATGACTTATGAGACATCATCGAGATGAAGAGAAAAAGATCTGAACTGTGC
R1-81738	6	G	A	AATTCGACACCCCATATGAAGATTGGTATTGGTGGTTCTGGTCTCACTAGGCACAGCAGTTCCCCAGCTGGGTTCTTCGACAACCTAATTATTGACGGTACCTCTATTTCCCACGGCTAATTCAGATCTAAGAACTAGCGGT
R1-81795	24	G	A	AATTCAAGCAACAAAACCGAAATGGATGATCAAACTAACATAAACCGAGTCGGGAATTGAAATTACAAAAGATGAAAAGTAGAAACCCTAAGTTTTCTTGAGAAAGTACTTTAAAGAGTCTAGGAAATGCTGTAAAAAACTTAGA
R1-81826	30	G	T	AATTCACGTGTTGACAAATTCCACAGGCCTATTTCCTTATCGGCCCATTGAAGGCAAACAATGCCATTTACGACTCCGACACATTGAATTGAGCTCCCTACGACAGACTGTTCCAAAAAACGCGATGCACCGTCGCTAAGCAATT
R1-81827	129	C	T	AATTCACCTAAATCCTGATACCCAATTCAGAAGAGGTATATCCGTCAAAAGTATAACCCGAAGATGTCGAAATTAAGGCTGATATCATAGAACAGTCGAAATTAAGGCTGATGTCGAAAATAATTGCGCAAGTTAGCCAGATAAC
R1-81840	116	A	G	AATTCCAGGCCTAAAAGCACCACTAACATCTTGTAGCAGTTGAAGACGGTCATCTACATAACCTTGTTTTTTCATCTCCTGAAAAACGAAAATATGTTTGTTTCATTTGATACTCGCTCTGTTTCAATTGAAGCGCATATTATGC
R1-81896	57	A	T	AATTCGAGGGTGATCGAAGCATAAGTGCGGTATTGCATTTCGAAGAGGCCTAAGGTATTTGTACCTATGAAAAATTCACGTGTAGTCGCCTCAATACCGAACGTGGCCAAAAGCTTGCGATCTAACCATCGAGTCGGACGCAATT
R1-81937	45	A	T	AATTCGGGTTTTCTAATCTGGGTCGGTCTTCATTTTTCGTGGGTATTATTTGATTTGATCCTCTAGTGATCTCAATTTCTTGTTACAGTCCATATTAAATTGTTTTCCGGGTTTTTCTCGACGACCCGGTTGGGTAATTCGG
R1-81967	81	T	A	AATTCAGCGATTTTAGCGTTTCCTTTGGCCGTCTTACTTATGTTCTGTTATTGAATGCAGGAGAACTTGATGCTGCTAAGAAGAAGATGCAAAACCTCAACAGTAAGTGATACTAATAGAACCATCTCGTAGCACTTCCAAATTG
R1-82007	37	C	A	AATTCATCCGGAGAAATGTTGTTTTGAAGGAAAGACAAGGCTTTTGCATTCTTTTCAGCCTTTCTTCCTTCATCTTCCGTAAAATTTAGCGGACTTTTTGCAACCTTATTACCCTCATTATCAACAGAGGATATAACATGCGGTC
R1-82086	115	A	T	AATTCTTCCACTCAACAAAGTAAACGATAAATTATTAGCTTTCACTTGAGAGTTTGGGGCCTCGTTTATTTCATCTGCATTCAACGCTTCCTCCCTAATTGTGTCTACTTCATCTCGTAAAGCGTCATTTATCATTTCTCGATAA
R1-82125	78	T	C	AATTCTGCAAGGAAAAATGAGTTTGTGCCACCGGGTGATACTTAAATTCAGTACCACCGAGGGTATAATTGTAAAATTCTTGTAAATTTTAATTTTCATTTCTTATATTTTAAATTTCAAATGAAATAGTAGCAAGGGTTATTTT
R1-82205	135	A	T	AATTCGAGACAATGATGGTAGGAAGAAGAAAGAATCAATTTGGGGATGATTTGTGGATGAAAATCGAAAGTGTAGGGCTGAAATTTGTTGTCGTGCTATGTGTTTTGGTAATGGTGAGGGAGTTGAATGTGTTTTAATGTATTTT
R1-82243	130	T	C	AATTCAAGCAACGAAACCGAAATAGATGATCAAATGAACGTAAACTGAGTCAGGAATTGAAATTACAAAAGTTGAAAAGTATGAAACCTAATTTTTCTTGAGAATGAACTTTAAGATGTTATAAAAATGTTGTAAAAAGTATGGA
R1-82281	52	A	T	AATTCAAATTACAAAATGCAAAATTATTCAAACCCTAAATTTTTGAGAGAATGAAATTTAGAATGTCCTAAAAGTGCTGTAAAAGTTTCGTGCCAAAATAATGAGTAAAACCCCTTCAAATATACGATGTAATTTAAGCACACGA
R1-82352	121	T	C	AATTCAGTTCAGTGTCTACATTGCTTGGGCATAAGACAAGTCGAATGTGAGCGTCCAAAAGTTGCAACACAGTACTAATATCAATCCCTGTTTCTTCTTGCTCAGAGCTTGATGTTTGTCTCTTGCCAGATTTGCTTGCTATACC
R1-82380	80	A	T	AATTCGAAGTTAGCGAGGTAGCTGTCTATGGGGACTTTAGCTCCCTCCCTGTGTTGCTAAAGGCGATCTAATATTTTTTTAAAAGTATTATTTCGGTGCGGGATATACAACCTCAGGGATGGGGCATACTTGATATCTCCGTGAG
R1-82596	131	C	A	AATTCGAGCCCCTAATTAATACGGATTAAAAACAAAAATCGCGGATGCAGCAGGGGAGCGAGCCGCTCCTACAACAGAGCGAGCCGTTCTCTGCTCGCGGGTCACTCGCGGATCACTCGCGCCTTGCTCGCGGATTTCGTCTGTG
R1-82653	131	G	A	AATTCAAATAGCTAATGATTCTGCGGAACATATTTTGAACGAACGCCTGTATGGGGATATCCTAAGGCTGCAGCAAATCCTAGCAGATTTCTTTTCGATTTCGGTGCATTTTACACCTGCTGGAGGTCACATCGGAGTTGCAGTT
R1-82681	120	C	T	AATTCCATCACTACCCACACATCAAGGCTACTCGTCCTGGCGAATTCGTCGTCCACCAGGGACCATAACGAGGCTTCCTGTAAACACGCAGGGGTCGTACAGATGATCAACTCCGTGAGTATCGTGAATTTCAGCGTCTTCAAAC
R1-82767	96	T	C	AATTCACGGTTATGTGGTTCCGCCATAGGGTTTGGAGGTATCACCGGTTAGGGTGAGGTCCGGGGTAGTTCACAGTTATGTGGCTATCCAGTGATTCGTGCTTTCCCTTGCTTTTATTGGTTGTTGAATATCATTTATTGTAATC
R1-82879	25	C	A	AATTCAAAAGTAGAAATATTTCGACAAATCGTCAAACGCGCACACATTAACTTTTACCGTTTTAACGCCCGACTTTTTAAACCCGATTTATTTCGTAAAATATTTTTTTAACATCTAGGGAACATTTTCTTAAGCCAAATAGTGT
R1-82911	131	G	A	AATTCCAATAAGGGAGTTCAAGAACAATGAAGACAAGGGTGTACCCTTCCCTAAGAACCAACCTATGAAAATCTACTCGAGTTTGTGGAATGCCGACGATTGGGCTACCCAAGGAGGAACAGTTAAGACAAACTGGTCAAAT
R1-82913	97	T	C	AATTCATACAAAAAGATACAGACTGAAACTCATTTCAGTTTCATTTCTCAAATCATCATAAACCCATTTTCAGCAACTGAATTGTCCAAATGTACGCCACTTCTTCACCTAATTTCCTCACTATATCGTTTCAGAAACAATCCCA
R1-82948	38	C	T	AATTCTTTGTTCTTTTTCAACATATCATAGAAGGGTTTGCACCTTTCTGAGGATCTAGAAATGAATCTGTTCAAAGCTGCTACTCTCTCTGTCAACTTCTGGATGTCTTTCACAGATCTGGGGGACTCCAGATCCTGAATTG
R1-83008	115	C	T	AATTCGGAGTTCAGGGCGAGGGATGACGGTGCCGGTGGTGGCCGTGGTGCGAACGAGGCCGTGATTACGTGGGTCATTCAAGGTCGGTGACCAAGATGGTGAGCACAAAGTGACCGGTGCCAGGTTGCCGGCGTTCAACTCT
R1-83047	134	T	C	AATTCTGGTACGCCGGAAAAATAATCTAAATACTCCGTTGTAACATAAAAACCAAAATTCAGTAACCCGCAGACAACAACAGTTGAAACATTAGGCGTAACGAAACCTACAATGTCAAGGATATGAATCAAAGTAACATAGCTCA
R1-83077	15	C	T	AATTCATACACCTCTCGCGCGAAGAAAACCATTTCGCCGATGCACTATCCAAACTCACATCACTAATCAACATACCCCCGGGAATGGAAACGTTACCCATTGTCGTAGAACGACGGAATGAACCCGCCTACATCTGTGACATCGA
R1-83089	112	A	T	AATTCAACCTTCCTTTCTATAGGACCACTGCGTATGTGAAGAAAAATGGTTCTTTTCAGGTGACTTCGGGTACCATCGAAGGCTTTGACTCCATCCATTCTTGGGGTGAAGACTTCATCGGATAGGCGGAGGCGATGTGCGGTGG
R1-83094	106	G	A	AATTCAATGAGGGGTAAACTCTTTTCCCAGTTTACGTTGAATCCCATCGTGCAAGCTCTCAGCATATCTTCCAGTGTCTGTATAGTGCGTTCTGTCTGACCGTCAGTAGCTGGGTGAAAAGCCGTACTCATCTTCAATTTACTAC
R1-83181	116	A	C	AATTCGACAGGAAAAGGTGATTCTAAATCAGCTATCCTCCGCTGATACACAACATTTAGCAAGCACAGAAAGAGAATCATTATACCGCCATTACAACAGCAGAGAACTTCGACTTCTTATGCCGTAGCTTGATTCAATCGACTTT
R1-83220	128	A	G	AATTCGAGTGTATATCTCATCAAACTCGTTAAGATCACCACTACATCTATGCCATCGACTCTTAGCTTGATCAAGCGATCTCACACTTCCAATTTCATTGTGTTGATTGAAATATTCTACTACTCTCGTCCAAAATTGACCATCT
R1-83231	12	A	T	AATTCAAGAGGTGCCAATTAAGTGGTCGGAGTTGTGATCCTGAAACATCAAGAAGAAGAAGAGACTCATTAGACAGGGTGAGATTTTCAGCACGCCACTTTATTTTCATAATTCCCAGTTTGACGTGCGATTTACGTAGTCCACT
R1-83305	101	C	T	AATTCAAGGTTCAACGTGAAACATTCCAGCTTCTGAGGCAACAAAGTGCACAGAAAGATTGGGTCCTTGTCTCCTACTTGAACCTGAAGCGTGCTCTTCTTTGGTGACGATCCCGTTCCCAAAGTTGCCTAATTAACAGCACATC
R1-83317	52	C	T	AATTCAGTTAATTAATATACATAATCAATATTAGGTTGGGCGGGCCAACAATAGTGTGGGATGATTTATTATTTTGCCAGCCGTGTAACTTAAGGAATTAATAATGATGATAATTATGCTTAAGAAGATCAATTATTAACTTAAT
R1-83318	62	T	A	AATTCAATTTAAAGATATATTCGCTGAATTTAGATTGTATTATGGGTCACAAGCAGAGCGTAGGCGCTTTAGGCGTGTGATGAGTATGGACTCTTTGCGAGTCTACAATATTTGGAGATGTAGATCAACTGTGTTACAATATTTG
R1-83390	92	C	G	AATTCGTTCAGTGGAAGAACGCCTCACCAACTCAAAGGGGTATTCCATTTATGAGGAAACTAAACACGTCCCAAAAAGTGTTAAGTCCTTGGTGCCAGCCAAGCTCTCGCTCAGCGATCTCCCCATCTTCAAGGGTCACGAAAGC
R1-83425	94	A	T	AATTCCCAAAGGAAGATCCAAGACCACTACAACCCCAGAAAATAGCTTTAATTAACACAATAGCAGGCACTTATCGTGATTCGTGAGTGTGTCTCGAGCAATTTGGAAATATCATCTTCATAGGGGTCTCGTCAAGTCCTTACAG
R1-83443	140	C	T	AATTCGATGTTAATGAGGTAGCTGTCTATGGGGACTTTAATTAGCTCCCTCCCTGAGTTGCTAAAGGCTATTTAATGATTTTGAAATTGTTATTTGACACGGTATATACAACCCCAGGAATAGGGCATCATTGATATTTCCGTGG
R1-83484	125	A	G	AATTCCAAAAAATCAGGTAGCATACACTTCAACTTGAGCCTTTTGAGAGGTCATACTGGATCACGTTTCTTTTTCTCCGATTTTCAACCACATATCCGAGCTCATTTCAGGAGTTAACCAATTCGATTTCATACCCAAATAACGA
R1-83556	76	G	T	AATTCATTAGTCAGCGTGGTGAAAATACGATTTGCACCTTGGGAAATGAAGCGACGTTGCAAATGTGAATCCATTGCATATATGAGTACGTCGTTCTTAATCGCACCCGCTTCTCGCACAAACTCATCATATGCAGTTCGTT
R1-83629	87	C	A	AATTCCTTAAATATTTGGTGGCGACTCCGAAAATAAATTTCAAAAGGATTTTCTACATTTCCTTTGTTAAACATTAGCGATGATCTATCACATAGCAAGTAGTCGAACGAACGCGACTCGACACCTCGACGGCAAGCCGCGAGTC
R1-83635	119	A	G	AATTCCTTCTTGCAACCAGTCTATATAAGATTTCCTCCATTCTGTGCCCAGATGCGATGATTCTGCTGCAGACATTACCCCTGCTTTGAATGTTGCCCCTACCGCGGCTAGAGCGTCAGCTTCAACGTTCTGGTCCATGGGTATC
R1-83702	44	A	C	AATTCACGATGACGAAGGACCTAAGGAGATACATTTGGAGAGGAGGGATGAGTTTGGCCGAATTGTGAGTATTCGTTTCTTATATATTTTCTTGCTTTTGGTTTGTACCAACAGAGACATCCCCATAGCTAGTTGTGGTCTTGTG
R1-83722	13	A	G	AATTCTCATTCTACAAATCATTTAGTCGAAACACAAATGTTAATAACGACTAAGAACATTCGCTACATTCGCCGATGATGTTGTTTTTTTGTCGTTTTATGTGTCTTGGATTGTTTGACAGTCCACTTTTCGCGCACTCTCG
R1-83766	58	A	G	AATTCCATTTGCAGGCTGCTGGTCAGACACAACCAGTGCATTAGATGATTGCTGCTGAGTTCGCAGCTTAATAGCACTTTGTTCTGCAGAATCAACTTCAACATCTTCAGCCTTCTTGATTAGAGCAGACTGCATTCACACAAAG
R1-83801	47	A	C	AATTCAACAACACCATCTCGATTCCTAGATGAAAAGAAATGGCTTACACTAAAGGTAGGTGCTTAGTATTTCGAACCGCAGGCTAAAGCGGAATTTACAGCATCCTGAACATCCTGTGGCTCGAAAATGTTTCTTTAGTCATTAT
R1-83874	119	G	A	AATTCAAAGGCAAAGTAGCTCGTGAAAATGTGACCTTCAACATTCGTTGTTCATAATTCACTTTTGCAGGGCCGAGACACTCCTGCTGAAAACTTTGGTTGCACTGGAGGAAGCCTGCATTGAACTTTGCCATCGAAGGAAGTCT
R1-83893	101	T	G	AATTCTATTATTACAAACAATTAGCATCCTTTTTTATTTAAAACATTATATAAATAATATATTAAGGTAAAAAATGTCAGGTGATGATGATTTTAATAGTGCAGAGAAAAATAAGAGAAGAATAGCCGTTATAGGAATTTCATCA
R1-83948	128	T	C	AATTCTCATTCTCGACCGTCCCACATTTACTACTCGTGTAAACCGAATGCCCAGCGACCATCACAAGGTTCCTCAGCTTAGGAAGCGGGTAAAAACTCGGTCGAGCATCGACTTTCCTATAACTACTTCCCAATCCAACACGACT
R1-83949	129	T	A	AATTCGCACCCTTGTCTGCCCCATAGCCTGCCCGACCAGTTATCGGGCAGGTCTAGGACGACTTCTTCGCCACTGTTTAGAAGGAACCCACCGTTTTTAGGGTTTCCTTTTCCCGGGTTTCCTAGTATTCCCGGCCATAGCT
R1-83961	101	A	G	AATTCGCTTCCTGGTATTCTTGGGAGTAAATCTGAAGAATCGGTTGGACAATTTGAATGTCGGCCTTTTGGATTTCACGAGCGGTAGAAGTGGAAAATTTGAATGTCGATAGAACGATTTTTCCATAATTTTATTATCGTAGTTA
R1-83969	80	A	G	AATTCCGTAGTGTCCACAGCATATTTTTTCGTATAGTTTCTGAGGGCTGTTCAATTTAATATGGAGTACTCCGTATAGGGTTTAGAACGTAGTGTATAACGAATCGTGATCTTGAAATTACTTTTCTTTCAGAATGATGATGCCA
R1-84000	69	T	C	AATTCCAGTAATCCTATACACAGATGATCTTTTTCGACTGTGAATTTGAATATGTGCACTGAGCTCCGTGAAGTCGTCTTTTGTCTCGTAAAAGCGACAGGTGCCGCTTAGAGATCCGACAACAAAGCCTTGTCCGTCAGGCTGG
R1-84036	116	T	G	AATTCAAGTGTGTATGCGTGAGGATTTTGAGAGAGTTTTTGTATGTGTAAGAGAGAAGTATTATGCTGATAATTGGTGATGTATGTCGTGCCAAAGGGTTGTATTTATAGTAGAGTATTCGTCAAGGTCGGTAAGTTTGACTGCT
R1-84050	72	G	A	AATTCTTAAAGTCTTTGTTAAGCAAAATTCTCCTCTAATCCCTTATACTCATCCAGATTTTCCCCAGTACAAATTACAAATCATCAAAGATTTTATTTGCCGGTTTTGGCTAACCGTAATTTCATTAATCTATGAGGTTCGATCT
R1-84237	75	G	A	AATTCCCAATTTGCTCTGCTTCCTCTTCAGCCTTATAAACTAATCTATGCACATATGCTGGCGGAAATTGGAAGGGTATCAGATTCACTAAAGTATGGACACATTACTTTAGATTTGATGGTTTAGAAGTTGTGTTTCTGCTTGC
R1-84298	66	C	T	AATTCAATCCTAACATAACCGTTTGTGGTGTAAGGTTGCATACATTCGAGCCCTCAATACGACTTTAACCCACCATACGACATAGCAAACAATATCCATTTTGAGGCACTAGAAGCATCCTTTTTATTGATATCATATAAGAAGC
R1-84382	95	C	T	AATTCACACCCATATCAGAAATATTAGGCACAACACCAACAGTACAAGTGAACAATACAACCTTTTCAAAGATCGTGATAGCGGAGATACCAAATGTCAGTAAAAAGATGTTCCGAGCGGAAGCAAATTGCAAAAAAATAGACTT
R1-84423	59	G	A	AATTCAACGAGACCTCAAAGTACATTGACAGCATACGCCACCAAGTGGAGCCTTATGGATTCTGCCGTATTGTTCCTCCTCCTTCGTGGAGATTTCGTTGCTTTCTTGAGGAAGATGACGTCTGGCATAGCTGTCGATTTACTCC
R1-84442	55	A	T	AATTCTAAGACCCACGTCTTATGATTTAAGACGTGTCGAAAAGGTCCAAATTCCTTTAAATTTGGTGGCGACTCCAAAAGCAATTTCAAAACGATTTTCAAGCAATCAAGCAATGATATCCCCCATAGCAAATTCGCACCTTTTG
R1-84522	91	C	T	AATTCTCCATATTTCCTAGAAAAATGGCAAGTAGGAAATTTATTTGCTGTTTGGAGGATCATAAATTCATAGCACATTCAACACAACATTTTGTTTTAAACAGTACCACAAGTTATAAAGAGACGTTGCTGAGGGTGGATTTCCG
R1-84545	125	C	A	AATTCCTCCATCGTCTAGGCGTTTTTTTAGTTTGATCAGGCGCCTGATTGTCCGACCCATCATCGTGGTCCAAATTGTTCATCTTCGCGAGCCTGCTGAGCTTCTTCCACCCGCTAGTCCAACCAGAGGAAGAATGATGTTT
R1-84554	78	A	T	AATTCTTGTATATACTACTACAACACTTGTTATAGACAAGTAACTTTTTTACTTATAGATATCATACTTAGACCCGATGTTAAGTTGAGTGATGTCTATTGGCAACCAATACACATCAGATTTAAGTCTGACGTCCATAATTATA
R1-84604	29	T	A	AATTCCTTGTTCCGTCATACAGAGGTTCATCCTTCCTAGATCCAAAGGGAAGAGGAGGGTCGACAGGGTATGACAACGCGGTGGCGTTGCCAGCTGGTGGAAGAGGAGACGAAGAGGAGCTTCAGAAGGAGAATGTGAAGAATAC
R1-84625	80	T	C	AATTCATAAAACCTTCGACCGAAAATCGAACTAGTATTTTTATGTCAAATTGGGACCAAGTAAAACGATCCGATCCAGTTCAATTTTCAGATCCAAACCGGTATGTGAACTCACAAAAGTTCATCCAGCGTTTTGATATTTTGGT
R1-84660	137	G	C	AATTCCACGACCGTCAAACCATAGGGATGAGTGGGATGTCGAACCCGGGCTACGAGAAAGGCCCAGATGGGTCATAATCAGGCCCATAGGCCAGCCCCCAGGTTCGGTGGGTCGAGTAGATATTCCAGGACGACAACCTCCT
R1-84690	134	A	G	AATTCTTGTATTACGTAGATTTTGTTATATCTACGGGTGTGATATAATACCACCCCGGTCCCCATCGATAGTTGGGGACTTAGTTTGGAGCACTATTGAACCACCCTAAACTCTAATTAGTAGCATATTTGGGAGAAGGATTCGA
R1-84695	82	A	T	AATTCAGCATCAACCTGGCTTGAATGAATTACTGACTGATCATAACTCGTAAGTCCTTGAAATTTTTCAGATTAGTTAAGCTAAAATCTGTTGAAAACAACAATTAATTGTTAGATATAAGATTAGTTGGTCATTTTGATTTATA
R1-84716	49	T	C	AATTCTCTCCTCCTAAATTCTATTAAATTTTAAAAACCGTTCTCTCAGTTGTACGCATACAACAGTCTCACACACACAATACTAACTAAGGAGTAATGTTAGAGCTATGAAACCGACTCGATTCGAAAACCATACAATCACACTT
R1-84724	135	A	G	AATTCATTCTTATGTAAAAAAAATTGTACAAAAAGGAAATTGGTGAAATTTTTTTATAAAAAAGAATAATATTGAAAGATGAATATGTGGGAAATTCAGCAGAAAACCATTGTAGGAAGATGTGAAGAGATGAGAGACCCGG
R1-84763	76	T	C	AATTCATGGGTTATACCGACTTTTTAATGTCAATGTTCCTGCCGAATGGCTTACTGTTGGAAACAACACTTTGTACCTCAAGCAATCAAGGCACACCGGTCCCTTTGAAGGGGTTATGTATGATTATATCCGTTTAGAAGGG
R1-84780	50	C	A	AATTCAACTTTGAGTCGGGTTATCATTTGATATATATTTTTACTTAACAATAATATCTGAGCCTCTGAGGAAATCCAAATGAGCTCTTTATTCGGGTATTTGGAGTTTTGTGTTGTATTATCAGTTTAATGATGGTTGAAGTTGT
R1-84783	130	C	A	AATTCAGTAGTCAGCCTAGCAGGGTTGGGTGGAAGCACTTGGATTTAGCTTGTATGCAGGAAAATTTCACCTCTCCTCTGTTTCTCACTGACCCGACTTCTTACTTCTTACTTAGCCAAACAACAACAACAACAACAACAACAAA
R1-84846	18	G	A	AATTCCAAGAGTTTCCTAAACATTGAAATTGGACTCAATTTAGGAATTGAATTGTGATTTTTATGTTCCCAAACACACCATATTGCGCGAAATCGACGTCCTTTCAAAATCAATGACCATTTTGGATTAAAAAAAAATGTCAATT
R1-84871	142	T	C	AATTCAAAATTCGACAAGTCTTTATTTACAATAAATAATCTCTACAAAACACAAAGACCCTGTTCTTTTCAGATTAATTTCAGCTCAGTTTCTATAAGTTCAGCTCAGCTTCTATAAGTTTAGCTCTAATAAGTTCAGCTCT
R1-84927	54	C	T	AATTCTAGACGATGAAAAACACCTCTAACATATTAAGCCTCAAAACTGCCTAGTAACAAGCTTCTATCTACAAATCGATACTGAAGCAACTTCCTGCACTCAACTGCCTTTCACTACGTTTTCCGTCTCTCAGGACAGCCTTTTA
R1-84932	87	C	T	AATTCGTCGTTGAAAATTACTTCGGCCAGGGGCAACCAATGCCTCGGGTTGCGCCCGTCAAGCCTAAAGTAGTCCAACACCACGTCCACGTCCCCAGTCCGAGGGACATTACGGACGGAGAAGACCGAGCCAGGTACAAACTCCT
R1-85006	140	G	A	AATTCCTATTAATAATGGGAGACGAGTCCGACAACACACGCGCGCTTTGCGCCAGAGAAAACGTCGAAAAGGTCCCGCACTTCTCGTTCTACAAATCGATGGAGAAGATCCACGAGGAGGAGGCGATAGGTCCCGACCAACTGAT
R1-85012	133	A	G	AATTCATCCTCCTTTCTAGTTCAAGAAGCGAGGCTCTGCCGGATTTGAAGCACCAGGACCAGGTAGGTACCGATCCACTTGGATCAAAGCTTTTTCTTATTTTCTATGGACTAACAAAGGAGACTACACTTTGGCGCCCCTCCCC
R1-85015	107	C	T	AATTCAATGAATTAGTCTACCAGAACAGGTGGCGTGAAGCGCTTGATAGACTGTTGGAAACAAACAACTTCCCGGAGTTCACTGGCCGAGTTTGTCCAGCTCCTTGTGAAGGGTCGTGTGTTCTTGGCATCATTGAGAATCCCGT
R1-85135	81	T	A	AATTCAGCGACACTCTCACTTATGATGCTTGGGATGGAGTGAGCTGACTTATGTCGGCGTAAAATGACTTGCGGATATGAATGTGTTAGACAAAACTAAGAAGAGTTGTTTAGGATATACGAGGAGGCGATGCAACAAGCTTAAT
R1-85141	134	G	C	AATTCAAAACACAATAAGGTGCCTTCACATATGCCCTTGAAAAGTTCAAAATTATATTATATGAAATTGTACATCAAATTTACTTTGGCCCCAAGTTCTTACACTCGCCGTCTCAACAAAGAGCTAACCAAAGGGAAATAGAATT
R1-85175	87	A	G	AATTCATACACCTCCCTCGCGAAGAAAACCAATTCGCTGACGCATTATCCAAACTCGCATCACTAATCAACATACCCCCGGGAATGGAAACGTTACCCATTGTCGTGGAACGACGGAATGAACCCGCATACATCTGCGACATTGA
R1-85227	12	C	T	AATTCACTCCGTCGAGTTGTTTTGTCGCAAAAATAAATCTGCGACGGAATATTTCGTCGCAAAATATTTTGCGACGGTGTAGCAGCGTCGCAAGATGAAGGCGTCGCAAAAAGAAAATCCGTCGCAAACAGGCCAATTTTGCGAC
R1-85245	57	G	A	AATTCATCAGAAAATCTTCACAAGACATTTGCCTCCCCTTGGTCTGATGAACCAGCAAAGGGCGAACCTGATTTCAACATCCCAGAATGTTATTTCGGAAAACAGCCTCCTGTTTTAAATGTGAGCCTTCTGTATTAATTGCTTC
R1-85292	91	A	C	AATTCGTACACATAGGCGTTGTCAAGGGAACCTATTCTGAAGTTTTATCCGTTTGATATTTTTGGGTGTTCGTAAAATTACGGAGTTAAAACTGTAATGGAAGGTGTAGCATCTGAAACAGATTGGCGCACAGACGGTCCCTCAT
R1-85313	136	G	A	AATTCAAAAACCATCACTAGACCTATTATTAGTACTTACATTAACAACATCTTGATGATGTTGATAACCACCATAATGTTGTTGATATGATGACATTGAACTACTACATTCTCCCATAACTTCATTATTATTGTTATTATTATTA
R1-85482	68	A	G	AATTCAATGTAGCATCAGAGATTAAAAAACTTAAAACCTTTTTTCGATTTATGTTAAAAGACATACCGCCATAGAGGACGTAAGATTGCAGCTGTTTGTCACTGCACGACAACGAGGCATCCCTTAATCTTTCAAGTTGCTCTGT
R1-85614	98	C	T	AATTCTATGAGTAGCTCGATGTATGTAGCTTTTTCTTCCGTGCTAAAGGAAGCTCCTAGCTGTAGTTTTCGAGGTTGTTCAGGTGTTTCTATATCGACGATTGTTGTATCTTCGATGATGGGGTCTTGCTCTAGTTTTGAAACGA
R1-85651	84	G	A	AATTCGTGTTTAGTGAGTTGTATTTTCATTGATTACTGCTTTCTGATTAGTATTTTCTTTATATGGTGTCTATCAATGTGGGGACCAATCCAGGAAAAATGGTGGGTCCGGAACTAATCAGGCAATCCCCAGTAGCCGCTCCGTT
R1-85662	137	C	T	AATTCGATTTATATGGGACGCTATTGTCTTAAGTCCTCTTCATTAAACATTATGATTGATCACGTAGAAGGCCGTCGACTTCTGTGAAATACTCCGTAATTCACAACAAATGCAATCACATTCGCTACCACAACTATAATAATCT
R1-85682	18	G	C	AATTCTCTGGGTTTTTCCCACCAAAAAGCAATAATTACATCTACTAAACTCCTTAAATCTAAAAAGGTTAATTACTCTAATCTCTCTACAAATGCAGTTTCTGTTGTGAATTTATTCAAAGATTACGATTTTGATGATGCCCGTA
R1-85739	117	T	A	AATTCTTCCTCCAGGTGCTGATACTTCGGAACCCACAGTCATTGAAGGGAAAACGTTCCGTGCACTTTCTGAGCAAGAGCGAGAGGAAGTTGCCAAGAAAATATCGGTATGTTAAGTGCGCTTATTTTGAGAGGCATCAAAAATC
R1-85869	83	C	G	AATTCAACGACAATAGCAGGCTGGAATTTGTTCAAATCCGGCGAGTAAGGGCCAATGGAGGACATTGTTTTAGTTTGACTCAGATTGATACGGAGCCGTGACTGTGTTGACGCTGCCAATTCTTTGGTTACCCCCATATTGATTT
R1-86021	114	C	T	AATTCATTCTCATCTTTAATGGCTGATAAACTAGGTGATGCAGATTCCTGAATAGAGGATAACTGACGAGTGAGAAGAGCAACACAAAATACAAAGGCAAACCAGAATTTCGGCGGAGAGAATGGCAAGGACAATGGTAGGCATT
R1-86024	142	G	A	AATTCAAGTGAATGGAGGGAGTAGTATATAACAGCAGAATACTTACTTGAGCTAAGCCTGGAGCACCATATCCCATACCAACAGCTCCATATGCACCACCAACCATACCATAGCCAACAGGGGGAAGGTAGCTAGGGAGCGA
R1-86063	114	C	T	AATTCGCACCCTTGGGTTAAAACCCGAATGATCTAGTAACCTATCAATACGGACAACATTTTGTAAAATCTCTAGATTCTAAATATCTAACCTCAGAGATTGTGTATAGCACTCTTAGGAGTCGTTGTCCCTACTTTCTATCTTT
R1-86116	60	T	C	AATTCGAACAACGAAGTGTTTGTTAGGAACCGTCATCCCTAGGCTAGGGGCTTGGGGACCCGATATGTATGCGGGGGGATTTGCAAAACTCTGGCCAATCTTGTAGCGTCTTCTTGAAATTATGAAATGTATGTCTTGTCAGTCC
R1-86286	14	G	A	AATTCCTCCTCCTAACTCCTAAACCACCAGTAAAACCGGGAATAGGGCTCCTGCTTTCTCCGCGTAAGCAGGAGCCCATTCCCAGGGCCCTAATTACATCTGCTAAGCACTCAAGGCCAGCTACACAGCCGAAACCCCGTTCTTC
R1-86395	48	T	C	AATTCTCCTTCTCGAAACGACGTTTTCAACGCTGCAGTTGCTACTGTTGTCAGAGCTCACCCTAAGGATTTCCGTGCTGTCCGAAAAGAATGGGCTGCTATTCGTATCCAAACTACATTCCGCGGCTTCTTGGTATGTGTGAACA
R1-86612	86	A	C	AATTCGTTGAATCGGGTTGCTCACGGGGTGACCGATTGGAGCACTCTTGCATTGGCCTTCTATCAAAAATACTTCCCACCGGAGACGATGGCAATGCTAAGAAGTCAACTTACTAGCTTCCGACAACGAGGAGATGAGAGTCTCT
R1-86623	15	A	C	AATTCTGATGAGCACGAAAATGATGAAATTTCGTTTGAACATTTTATTGGTCAATGTTTTCAAAGTGTGGAAGAAGCATATAAATTTTATGAGAATTTTGCTAGAAATAATGGTTTTTTGATTCGGAGAGGTCGTTTTGATAGGA
R1-86688	73	T	C	AATTCCAGCTTACATATCTGTGTGTAAGGCTTCTAATCTTGTATGTCATCGGATGCGGGTTCCAAATATGAATGCATATCCTTCACTTGTTGAACCAAGGCATTTTCTGTACACACACAATTGTTAAAAAATTATAACATATCTA
R1-86691	76	T	C	AATTCCTCGTACCTACACTAAGGTATCCTTTGGCCTTAGTTCAAAACCGTCACACCCTCCTTACGAGTATACTCTCGAAACTTAATGCCAAAGAGACTGTCTTTCATTATCAGGCAACCAATAATGCCAGCATTTCACCTATTGA
R1-86748	114	T	A	AATTCAAAGGTGTTTTATGCGTGAGGCTTTTGTGAGAGAGAGTTGAGAATTGAAGGTGTTTTCGGATGTGAAATTGTGTGTCCAATGGTCGAATGAGGGGTTGGTATTTATAGAGTAGAGCTCGGCAAGAATTAGGAAAGCC
R1-86809	56	G	C	AATTCAAGAAATTCAGGTAATAAACCTGTTTTGTGGCTCTGTACAGCCACGCCGCGCCCCACAACAGGTCATCCTTGTAACCCGAGTACGAGCAGTAGAAAGGGCAGACGGCCGATCCCAGCGAATCACTGTAAGAACCTCGATA
R1-86816	131	A	G	AATTCTCGAAGGTATAGCCTTGACCGGTGGTGATTTTGAAAGTGCGACCTTGTTCATCGGTCCATTCGAAGGTTTTTTACCATCCATCGTGTGTTTTTCCTTCGTAGGGGACGATTAGGTCTGTGGGGTTAAAGTTGTGGTT
R1-87001	12	C	G	AATTCAAACCTGAATTACCGGTAAGTTTAAAATTAAATTACCGTAATTCAAAATAAACTTGTGTGATTTCGGAAAATTAAAATATATCAAATTTCTTGAATATAGGAATGGAAAAAGCGGGCAATACGTGAATTTAGCATCACAT
R1-87111	72	G	C	AATTCGACGTTCAATTCCTCGGATTGAACTGCACATTTTGGTGTGAAATTGAGTTTGAAATTGTGAGTTCACAAGGTGTTTGATGAAATGTGTGAGTGAAGAAATGTTTTTGATTTGTGAGGAGTTATTTAACTGTTTTTTTCTG
R1-87227	99	A	T	AATTCACGTGTTGACAAATTCCGCAGGCCTATATATTTCCTTATCGGCCCATTGAAGGCAAACAATGCCATTTACGACTCCGACACATTGAATTGAGCACCCTACGACAGGCTGTTCCAAAAAATGCGATGCACAGTCGCTAAGC
R1-87247	126	A	G	AATTCCGTCAAGTAATCTTTACGCAGGGCAAGAACGAATGCAAACGTCGCGCCCACTAAGAATGAAACGCGGCAAGGAGACAGAACCGCATACAAGACCCAAATCCATAAGGTCGCGGGTGCCCTAATACCTCTAGCGAAATAAA
R1-87284	109	T	C	AATTCTAGCATAGTGGCATAGCCTATGTGCCTAATCTTGTCAAACTCAACGTATATTGCTGAGTCGACTGCAGCGGGCTTATAAAATGGTCTCGTTCTTTTCGGCTTACAAGAGCTGAACTTATAGGAACATATATGAGCTAAAC
R1-87378	107	T	C	AATTCGGTACAAACCCCGTGGTTTTTAATTTTTCCCCGGTTTTCGGGCAGAGCAAACGCCCGGCATTCAACCACTTGGCAATTGAGGCCCGGTCGTAAGTATGACCCGTGGATATCGTGACCGGGTCAGTCATCAACTCGAGGGA
R1-87413	124	C	G	AATTCCAATTTTTTTGTGAATTTCTCGTGTTTCCAAATATGGGCTACGGTTCTGGTCCATACCCGCCAGCCTGGTGGCCGGTTGGCACCTATCTTCGTAAGCACTGCTCAAAATTCTAAGTATGAGAAATCAATAAGTACCTGCT
R1-87524	108	A	G	AATTCAAACGTAATAATTGGACCGACGAGAGAGGGTGGCTAATTGTTGAAAAATCAGCAAAGGATGCTAAAATTTGTAGTGTTAATCTTGCACAGGTAGGTAAAGGGAGGAATGACATACCTTCTCGTATCCCAAACACATTTTT
R1-87541	45	A	G	AATTCAGTACGGATCTCGAGGATGATGATCTCGGACGTTGTCTCGGACAAGAACTTCTTCACGTGTTCGATAACCAGGTCAACGTTGTAGGTTTTGAGGATGCCGTGGCAAACCCTACGATCCTCCTGCACTCGAATGTCGA
R1-87684	79	T	A	AATTCCCTCTCCTTAAACCCTAATTCATCGACACGATCCTCGATTTCCTTCTTCTTCCTCTCAATCACAGCACAACACACCTCCACACTCTTCTCTCTCATCTCCACCTTCTTCACCTTCTCACTCAACTCACGCATCAATTTCT
R1-87720	108	C	A	AATTCAGTCACAAACCTCCTAAATCTACAAACTTTGAGACTGAGGTCTTGTATACACCTCAAAGAACTACCGAAAAAATTGAGCGAGCTACGTAACCTAAGGGTGCTAGATATAGCGTATTGTTATAGGCTCGATTGTGTTCCTT
R1-87740	23	T	C	AATTCGGGTTTCCTGATGATTTCGAGTACTCTGTTGTTCTTAAGCATCCTCAGTATTTTAGGTTGTTTGATGAGGAAGGTGGTGTGAGTAAGTGCATTGAGCTTGTTGAAAAAGATCCCACATTGTCGGTTTGCGCAGTTGAGAG
R1-87805	11	G	A	AATTCAATTCGAAGCTTGGTAGATTACTCGATTGAATGATAGACTTTTTGATTTCTCGGTAGAGGAAGAGGTGGCGGGAGGTGAGGAAGGGTTGTTCACTTAAGTTTTGACGTGGCAGAAAAATATGACGTGGAAGGAGGAGAAG
R1-87813	74	G	A	AATTCAACCACCAATATCGAGACAACGACGACACCCAAGTCTCGATTCGCACTCTTGAAGTCCTAGCACAAAAGGACAACGAAGGTTTCACCGAGTACCTTACTAGGTGGAAGATACTTAGCGCGCAAATCCCTAACCGTCCACA
R1-87989	101	A	C	AATTCGAACAACAAAACCTAATAGATGATCAAAACCAAAGCAATCCGAGTCGGGAATTGAAATTACAAAAGTATAAAAGTATGAACCCTAAGATTTCTTGCGAAAGTACTTTAAAGTGTTATTGAAATGCTGTCAAAAGATTGGA
R1-88056	86	T	C	AATTCCCCTATAACATTTTCCATTTGTTCCGCAATGAAGTATGGAAGAGACGCGATGTGACCCGCCATTCCTATGGTTGTTAAGGCGAGTGCTGTGTAAAAGAGGCGCACTTGCGTATCCTCTATGCACTCGGGCTTATATTCTT
R1-88238	110	C	T	AATTCAACAGCAATTCCAATTGACATAATAAGGTTGACAACAGAAACTGCATTCATCTGGATACCAAGAAGTGCCATAACTCCCTGCATTTTCAATTGTTTAAAATGAGTCAAATGTTTTAAAGTGAGTCGTGGATACCAAGGAC
R1-88264	66	G	A	AATTCTCTGTTACTTTGACTCTTTGGCCTAAGGCCATGTTCTTTCGAGCTGGACTAAGTTGAACTGAACTGAACTGAAATGACTGGCCCTACAACATGGGGTTTGTTAATTTTCATTGTTAGTCACTCTTTCTCACTTTAATTTA
R1-88364	95	A	G	AATTCTATGATAATTTATGATGAGGACGATCTTCGAGAAAGCCTATTAACTGTTCATTCTATATCTCCGACAGTCAGTCCTTATTCAAATGCCGGCTTCTTTAGTAGCGTGACCTTCTCGTGGGTGGGGTCTCTTATATCTAAGG
R1-88368	64	T	C	AATTCTCAATGATCAGATCCCGTTTACAAGAACCATTACGAAAACAAACAATGGTAAAGAGTACGGACCATACAGAAGAAAGCCATTAACATCTGACTTGTTGCTATCTGTTCACGTTTCTGCCTCTTACATACGGTGATGAATA
R1-88438	132	A	G	AATTCTCTATCCTGAGAATCCTCGGCAGTTTTTTCCTCTTTTTCTACCAACACATTTTCTCTACTCCTTGATACCTTAGCATTCTCCCTTTCCCTTACTCCCCTTGCATATCTAAATTTCGCTTCAGCTCTGTCCATCGCCT
R1-88460	104	G	C	AATTCAACACTTTTCGCTAACCGGGTTCTGTTTTCTGGTGTGCGAAAATTAGGACCTGAATTAGGAAGTAGTGAAGTATGACGTTAGAAGTGGTTCGACAATCCACACTACATTAGATTGCTATTGGGGGAGCGTGGGTCCTACC
R1-88559	11	C	T	AATTCTTGTCCGACGGCGCCGGTTACTCCCACGACGGCCAGTGTGGGGCCGTCTTGTGTGAGGGACATTCGGGTGGTTGTTAGGGTTGTCCGCCGTGTGGTGGGGAATTTGACGGCGGCGGCGGTGGTGGTTGTGGTGGTGGTGA
R1-88574	25	T	A	AATTCTACTATGACTTTGGGGGAAAGTAGTGACCGTAAAATGGAAGAGTAATCTTCGGTCACGAGGATAAAATTGGGACAAAAGAATGCTAAAATTGTGCATTCATCTTGGTAACAATGCCCTATTGAACAACATCTCGAATCTT
R1-88599	58	T	C	AATTCAGCTCGCCCTTATAAACGTTACGGTTCTTGTCCAAAACCTAAGAGATATGCACGAAGTCACAGGAAATAACAATCTCATTCTCATTGCTGTGGCGTCCATATCGTCTGCATCGCCATTATTCCTTTTGAAAAACGTTGGC
R1-88628	20	G	T	AATTCGAGGACGTCGACACTCTGCGTTTAATCCCTCATTGCGATCACGTGTTTCATCCCGAGTGTATCGACACGTGGCTTTCGGGCCATACTACTTGCCCCGTTTGCCGGGCTAACCTTACCGAACCACCGAGCAACAAAAACGT
R1-88859	69	T	G	AATTCAGCTGTTTCCGAAAGTGCTTCAAAGGTAAGCATTGAAGCTCCATCATCTGAAATATAGCACGAGATCTTTTCCACGGGGTAGTCCATTGCTAGTATCGACAGAATTGTGTTGGTGGTTGAAAGAGGTGGCTCCTTCAATG
R1-88904	135	G	T	AATTCGATACTCTGTTCTTTTTTTGTTTTTGAGTGAAGGTTCAGGAAGAATGATAGCATTGCTCGTGTAATTGTTACCTAAAATGTTGAATTGTTGATATCTTTTGGATATGAACTCGTTTTGATTTCCATTAGTGTAATTTTGT
R1-88969	69	A	T	AATTCCAAGTTGGTTGGGAGAAGAGCTTGCCGTTGGTGGAGTTCTCTTACAACAACAGTTTTCAAGCTTGCATTAAGATGGCTCCGTTCGAGGCGTTGTATGAGAGGAAGTGTAGGAGTCCTATGTGTTGGGACGATGTGACTGA
R1-89116	64	T	A	AATTCAAAAACGGTCAACATAAATTCTAGTGATCTTATGTAGCCAAATCGGTAGATATTTCACACGCATATCACATTTTTACTCAATAAATGGAGGCATTTTGTGTAAAGGCGATCTAACGCGGATTCAGATTTGTTGTAAGCCG
R1-89204	62	T	G	AATTCAACAAGGTCTTAAAAGAAGTGAGTTTTGCCCACTGGTGTTTGTAGGGGAAGTCGTTGGGCAAAACCCACGTGGAGTTCGGGAATGGCTCGCAAAATAGGTCCAACATCTCGGCCTCAAATTCGACGAGCAAGACACGGGC
R1-89240	86	A	C	AATTCAAATATGTGGCATTTTTCGACCGTTTGAATCCCACTGTTTGAATTACAGTTTTTGAGGAAGTGGATATGACCCATCTGATAGTTGGGTCTAGGCCCAAGTATAACTTCTGAAAGTTGACCCGATACGACAAATCATACTG
R1-89332	112	C	T	AATTCTCATCAGGATCAGGTATCTCAGCACCAATAATTCTATCGACATTTGCAACCTCTGGAAATTTGTCGTCACGATGAAGAAATATGAGAATATGAGCATGTGGCAACCTACGTTTCTGAAATTTAATAATGTAGGTCGCTGA
R1-89382	128	T	C	AATTCTGGCTGAGCGAAGTGGCATTCTTAGGCCGCGTAATTTCGAAAGAGGGAGTAATGGTGGACCTAGCAAAGATAGAAGCCGTGAAGGGATAGGTTGCACCAAAGACCGTCACAGAGGTTCGAAGCTTTCTAGGCTTGGCTGG
R1-89650	133	T	A	AATTCTCCTTTTATACTTGATTTAACCTTACCTTAATTTGACACCAACGGATACCAACAATAAAACCTCAAATCTCTTACGACATAGTTATAAGTACTATGAGCCAAAGCGAGTGTAAAGCAGAGGGGTAAAAGCTAGATAGTCG
R1-89820	100	T	C	AATTCTCATCCTCGACAACTGGGGGCTTTTCAACCTTTGCACTCAAATGACCCTCCACGGCCTTCACAACTCTAGCTTAAGCTCACAACGTCGAACACCCTTTCATCTTGCATGAAACCTTACAACCAACATTTCAAAACGTTCA
R1-89888	80	G	T	AATTCAATACGGGTCCTAGAGCGTCCGAGTTTGACTGGTTACAATCGTTTGTACAGATGCCGTACTTGTAATCGTGGAGGGGTGAGAGATCGACGTGTCTAGAGTAATCTCACTTATGAAGCGAGCATTAATAGGGGCCGTCCCT
R1-89935	128	A	G	AATTCTGTGAGGAGCTCGGTGTATGTGGTTCTCTCTTCTGTGTTTAAGGAAGCCCTCAGCTGTAGTTCTCGAGGTTCTTCGGGCGTGCCTATGTTGATGGTTGTTGTGTTTTCAATAATGGGGTCCTGTTCGGGTTTTGAAACAA
R1-89955	54	G	A	AATTCAAGCTTCAAAGGGTACATAATGGACAATCAAAAAAATGTTTCTTGACTAGTAATCTACAAACTTGCTATTCGAAAAAACAAGCTGACAGTCCAAAAAAATTATCGATTGGGTTAACAACACCAAAAAAAATGTACCTCAA
R1-89957	125	A	T	AATTCAGTGGGTAACAAAGTTAACCTCGAAGAAACTACCGATAAATTGTACTTGGCTGCAAGGGAAGTCATCCTTCCTTTCAACAGCCACGGAGAGTATGCAATTGTAGATCTACCAGATGGCTTCTCAACCCCTACAGCTGATG
R1-89958	38	G	T	AATTCGACCCGGACTTACCCTAGCTACCTTAGAGTTTGTCAGGTTTACTTTTGACAAGGCGAGTGCGACTAAAGCCTATCAAATTTTGGCGCTGTTGCCGGGGAGACGGCATTGTTTTTGTTTGTTATTTGATTCTAGTCTTTTG
R1-90007	140	G	A	AATTCTCGCCTACATTAAATCTGGTTAAGTCTTCCGATTCTTTGCTGTCACAGAATCGACTATTTTTCACAATGATACAAGCAACGTGCTGTGCAATTTTATCGTCTTGGCGTGTTTACCTTCAAGGGAAGTATCGACGAAGGAG
R1-90068	79	G	A	AATTCGGCCTGAGGAGTCCAACAACGACGTCGTCAATCCTACTGAGTCGACGACGCCTGTTAAAACGAATGAAAAGGCAACTTTTGAGGACAATCCCGGGGATCTGCCAGAAGATGCTATAAAAACAGACGAGTCTCAGAAATCC
R1-90130	46	A	G	AATTCTTCAGAGACTCGTCCCTGGTGGTACTAAGATGGATACGGCGTCTATGTTAGACGAGGCGATTCATTATGTTAAGTTCTTGAAATCTCAAGTACAGTCGCTTGAGCGCGCCTCCATTAACGGCCACCACCATCACCACCAC
R1-90178	13	G	C	AATTCTAAGAGTGGAAAGATTAATTTTGCCAGATTGATGGCATAACAAACATACAGTGATTGTAGATCTGCGGTGGTTTCTCTTCGCCATTTGAAACTTGTCTGTAAGCTCTTCTCTTTGGTTTAGGATCATCTCCAAGAACTAG
R1-90223	103	C	T	AATTCTGGTTTCAGCTGTTCAAGTGGCTCAAACCATATGGGACGAGAGTCTAGTGATGTGAATGATGAGTTAGAGACGAAGACTAAGAGTGTTACTCTTGTTTGATCTCCTGGCTTTCCTGAAGAGACAAGCTCTAGAAAGAAGC
R1-90234	10	G	T	AATTCTCTGGTAATGAATTTGAAGATGTCGACTCGAGTTTGAGTGCATTGATGGTTGCACAAAGGAAGAGGGTTTGCATCAATGGATTGCAAGGTGAGAAATTGAGGAGCAAAATGGTGAGGTTGGACTCAAGTGTACAAGATTT
R1-90424	84	A	G	AATTCAAAACTGTGACCTATTGACAAATATATGACCGATATGGTCTTAATATAAATGTTACGGAGTACATTTTATTTCATAAAGATGTAAATTTATTGGGACTTGTTACCTATGAGATGTTATGTACAGGTTATTGAGATTACAA
R1-90429	113	A	T	AATTCAGAAGCTGTTAGGTACCTGCACCGCCTTTAATGTGAGTTTTAAACAGTGATAACTTTTGACAGTAGCTAACGCAATATAATTAATGCAATATAATTGGTGAGTAATGAATGGCTAAGATCAGGTCACTTGACTATCTTGC
R1-90603	96	T	A	AATTCAGCAAGTTTCGTTCACAATATATACTATGTAGATCTTGTTTTACGGTAAGTAATTATATGATCACATTTGTAATATGTAATATACTAAAAATAAAGCATAACATTACAATTTTATCTTCAATACCAAATTAAAGTGTCTG
R1-90721	137	A	G	AATTCTGAATACAAATCCGAACGAAACAGTCACTAGAACAAGAAGATTTACGGTTACAGTCAGCGAAATCGATACGCTGAGTATTCGAACCGCAGATGCGATCAAACCAGCGCATTAAGTAAGAAGAGCAGAAATCGATTGCGTC
R1-90731	86	A	C	AATTCACGGTTATGTAGTTCCACCATAGGGTTTGGAGGTATCATCGGTTAGGGTGAGGTTCGGGGTATTCACGGTTATGTGGTTAACCAGTGCTCCGTGCTTTCTCTTGCGTTGTTATTGCTTTGGTTGAGATAAGGGTGACGGT
R1-90763	9	G	T	AATTCGGGTATGAGCGAAAAGCTCCAAAATGCACGATGTGATAAATCGAGTACTAGAGCCAGATGGATGACAAGAATTGCAACAAAGACATAGGTGAAGTGAGACAATATGGAAAAGTGTTAACCTTACAAAAGTTTAAAGAACA
R1-90835	68	C	T	AATTCGCAACGTACTGCCTGGACTATGTACTCCCCTTGTGGCGACTTTAGTACAAGCCCCACTCCTATGCCTCGTTGATTTGCTGCGCCATCTGTGTACAGAGTCCTCCATTCAGGCTGTCCGTCCTACTGGAGCATCAAGACCT
R1-90870	142	T	C	AATTCAAAAGTCGGGCAGAATTTGATGGCAAACGACAAGGGAAATCGGCGATTGAAGGAGTGGTGGGACTCTATTCCTGTCATTCCCGTCCAAATTGTTGACGACCCTGCAGAATGTAGTTAAGATTTTCGTGTTTCAGTACAGT
R1-90924	62	G	A	AATTCCTCAAAAGTCATTCTTATTTCCATTACTGTGTCCCTGAAATTCCCAACATAAAACAGAACAATTTTTTCTTTTTGTTTGCTCCCTTTGATGCTCCACTTTTATGGTTACACAATGAAGTGAATATGGCCTTGCTTAT
R1-90931	97	T	C	AATTCTTTATTTTTTGGCTGAAATTCTTTTTCCAGTGGTTAAAATTTCAGTTATAAATAATAAATCATTGACTGATGGATGAATGTTTAACAGAGATAATGGGAGCTAGGTGCACCTGCGCACTGTTAGAAAGAAAAGGTATCCT
R1-90935	134	A	C	AATTCAGACACTTCATTCAAATCACATACGGTGAAATTTTCGTAATCATAGATTTCTTAGGTCAAGTTATCGCTTTAATCCAACAACAACAAATGTTTTGTCCAATAATCATTTGGGGTCGGCTAACAAAAACCATCACGTGGAA
R1-91122	115	A	G	AATTCTTTGTTCTTCTTCAACATATCATAGAAGGGCTTGCACCTTTCTGAGGATCTAGAAATGAATCTGTTCAGAGCTGCTACTCTTCCTGTCAACTTCTGGATATCTTTCACTAATCTGGGGGGCTCCAGATCTAGGATTGCTT
R1-91144	116	C	T	AATTCCGTCAACGAAGTTATATAGACCGGTCAAGGGAGGACAGTGGAGCTGGCAGTCTGAGCAGTTGGTGTGGGTCACTGAGCTCAGAACTTTGCTTCTTGTCAAAGCAGTGAACCGGGGCTTGCCACTCCAAATCATCTAGCAC
R1-91145	106	T	C	AATTCTGAATTGGAACAAAGGAAACCGTAAATTGTGCTAAATCTGTTGGTTTCTTTGCTTTGAATATGTGATTGCAAACAAAAAGTAGACTAATTGGAACCTGTTTTTTCGGACTTTTTAGAGCTGAACTGAACTGAAATGA
R1-91199	6	G	A	AATTCGAACTGCATTGTCCTCTCTAATGCTGATATGGTTGAACACGTGTTATTGGACTGGACTCTTTGGGTGACTGCACAAGTTCCTATTCAGATAGCATTGTTGAATTTTCTAGAGCATTTGGTATCCATTCATTGGTACAGAT
R1-91254	82	T	C	AATTCTGTCCCAAAAAAACGACCATTATTGCTTGAATATTTGAATCCCTCCCTAATTAATTAATGAAATCCCTATTTTACCCCTTTTACTTTATTCTTATAAACTCACCCTTATCCCTCTTATTCAAAATCAAATTGCCCCCTTC
R1-91374	94	G	A	AATTCCGTAACCAAAAAACTTGCCCGACCATCCTCTCCAAAGGCCGGAAGCCCCGTGTTCACTCCACAACACGGTGAAACCAGACGATATGCCATTGTACTTGATGGGATTTACCTAATTATTTTTAAATCAAAATAGAATCAAT
R1-91379	138	A	G	AATTCAAAAAACGGAAATTTAACATACGTGTCTCGTGCGGTTTTTGTGATGAAGATCGATTCTTAGAATCTAATAGTCACGTTTTTAGAGATTGTCAGGTGGCGAAAAGATTATGGGTCTGCGGTCCCTTAGGAATTAGATGCGA
R1-91402	45	T	C	AATTCACGTCGAATCTGAGCCGTCTCAGCCCGACTCTGACATAATTGAGCCGCCTGCTCAGCCCAAGCCATCCTCCACCGATTAGCTGTCCTGCACAGCTTCTTGTGCACCTCCTTGGCCACCTGCAACACACAACACCCCA
R1-91451	131	G	T	AATTCAGTTGGAGATCAAAGGGAGAGTCAAATATGAACGTTGAAAATCCTTAAATGAAGGAAATAACTCAGTCGTAGGAGTTAGAGTCAGTCAAAGTGACGACAACTACATTTAAGGAGTCAATGTAACAGCAGCTACATTTAAG
R1-91487	110	C	T	AATTCAGGAGAGCCACTGGATTTTCTATGGGTACTCTGCCTTTTAGATATCTGGGGGTCCCTGTCTCTTCCAAGAGATTGACTGTGTTGGATTGCGATAAACTGGTTGATAGGATTGTGGCTAAAATCAGAGGATGGGGAGCTCG
R1-91491	117	G	A	AATTCTAAGGTCTCAAGGTTCATCTGTAAGCATTCCTCTCTATTTTTGTATGCAGATTTGTATTGATAGTGTCACTTCATCTCTTCTGGTGTTTCAGGTTCAGAAGTGATAGACGCACTTATGCAAGTTCTATGGGGAATATTAG
R1-91517	31	C	T	AATTCTTACTGTTATTGATTTATGTTCTTCTTTTCACAGAATATACTTGTGGTTTCAAAATACTACTCAAGGATATCCTTGAAGAGGCTTGCAGACCTGTTGTGCCTTAGTCTGAAGGTTTGTTCCATTTCCGACACAGAGCTTG
R1-91528	46	G	A	AATTCTTTGACTTGCACTGCCGCAAATTTATTGATTCTCCATTGCACTTACTATACACTAATTGCTTTCTCCCGTTAAACCTCACTTTTATTCTGTCGACATCTTGGAACAGTAAAGGGTTCCTCCATTGCACCCATTGCTT
R1-91641	138	A	G	AATTCATCGGATCTAATCCCACTCGATACTAAGGGTCCGTTTGGATTAAAGGAATTGGAGGGAAAGGGAGGAGAGGGAAAGGGAGGGAATCATTTTCCTTTGTTTGGATACAAAATATGTAAGGATGGAAATGAATGGGAAGGAA
R1-91794	116	C	T	AATTCTCCTCTACACTTAAAGTCTCTCTTGCCTGAGATGCACTACGAAAATCGGTTCTACTACTCCTTTCGGTTTCATTAGAGTTATTGACTTTCGGTTCATTTCTTTCTCGTTTTACTCCAGGATCACGAATCGTCGCACCAGT
R1-91909	140	T	A	AATTCATTTGAAAAATTGTTAATACAAATTACAATACACTAGTATTTTATATTTTATATGAGTATGTTTTAGCATTGAAAATTTTCCAAATTGAGCACAAGTTGTGTACTTGTATATATGGAGTACAAGATTAGGAAAAATTCAA
R1-91926	25	A	G	AATTCTGCACAATTGTGCGACCTTGAGTATGTTTCTTAGACTTTAAAATCCTGTGATGTATTTTAATAAGTTGATTCAGAAATAATTGACGCTGTAATGGCTGGGTTTTCAGATCTGGCAACCACACACTCTCAGAAATGTTGTG
R1-91928	48	G	C	AATTCTTGAAAGCCTTCCATCTAATGTGCAAAATAAATAAGTGTTATGCTATCCATAGATATAAAGCTCATACAAATACAGGATGATGTTGTCGGATATAGATAGCATAATGAGAGGATACGTGCCTGCTGAAATTGATCCA
R1-91961	117	A	C	AATTCGATGATAAGCAATGTACGAAACTCTTTGTTGAATATGGGATTGTTCATCAGATTAGTATCATTGATAGGCCTCAACAGAATGGCGTTGTGGAGAGAAAACACAGGCATTTGCTAGAAATTAGAAGAGCACTGAGATTTCA
R1-92023	69	C	A	AATTCGGTAGAATCTCATGAGAAAACGGAGTGGGAGGTAGTGCTAGGTTCGGTTGTGCTTTGCGTAAGATGCCTACGTATCCACGAATGTGGAATCAAACCGGCGTAGTTCGATAGAGCTTTCGCTCAAATGTGTTAACTCGAGT
R1-92109	65	G	C	AATTCGGGAGTTGAATAGAGATTTAGGGTTTATATTTACGGTTATATCTTTAATTGGCTCTATTCTAATACTCTCCTTTTATACCGATTTTAATTGTGCTAGAGTACTACGGATTATTATTATTTATAGTAAGAAATTACGGATC
R1-92123	103	G	A	AATTCAAAAGACGAAATTTAATTGGTGTGTTGTTTTTCTGATCTGAGAACGGCAGCAAATGGTGGTGGCTGTGGTAATTCGAAAATCGCAGCTGTCTCTTGTGAGGTAGTGAAATGATCAAAACATTTCATATGAAAACTAA
R1-92152	35	G	A	AATTCGGGCTTGTGGGGTCCACCTGTTTCTCGGCGTTGTAGGGTGCTGGTGAAGGGATCTTTGGCGGCAGCAACGATGCTTGTCCTTGACAAGCAACCGTGACTTGGGTGCCTGGCAACCCGTTTGGTCGCGCCATACATCCAGC
R1-92155	98	T	G	AATTCAGCCATTTATCGTAACACAGGTTAACGGTGGTAAAGAAGAGACAGCTGCTTTTGCTGCTGCGGTATATATGGGGAAAAAGGCGAAGACTTCGGTTACCAATGGTAAACGACCGGAGAAGAGGAAAATTTCTTGGCAAGAC
R1-92229	61	T	C	AATTCCACTGACTTTGCATTGTATGAACACACGAAAAACTATATATTATCATCAGCAACTCTACACACAGTTGATCAAAATCCTTCAGTTTTGACACTAGAATGCTTGAATATTTACTACTCTACTTTGTAGCAGTAACCAGCAA
R1-92314	72	G	A	AATTCTCAGTACATAACTGATAATATACGGAAAACTATGCATTGAAATTTGATGTAGAGCTTCCTTGTTCTAAAAAAGTATATTACAGATTCAAAAGGCATCATCTAATTAAATTTAACAGAAAAGCTGGTAAGTATACCTTTTA
R1-92328	69	A	C	AATTCCTCCTTCGCGAGGCAACATAGCATAATCCATCATTGTAGGGCCGCGATCACGAAACGGCTCAACTGTAGGCCCTCCTGTGAAGAACCTGCAAAAGGAGAAGAGACATGCAAAACCTCCATAGTGTCTCCAGTAGAGTGAG
R1-92355	15	G	T	AATTCGACATTAACTATACTGTTTTCGTTTATACATTAAAGCATACTAAATTGAGAGTTTTAAAACAACTTTTTCATACTGCATAAACAAGGAGAAATCGCCTCGTTTGCTGAGCCAGATTAAACTTATTTGAACTGAATGAAAT
R1-92365	79	C	T	AATTCGGGGTGAGGGTATTGATGAGGGTAAAGTCGCGTCACCTCAATCAAAATAACCTAAGGTCAACTAACTAGGTAGTCAGTGGCAGTAGGGTCGAATCCACAGGGAGATGGACGAAGTCAAAGGAATGCTCAGCTAAACTAGG
R1-92379	50	A	G	AATTCATGATGTCACTGACGATGAGTTAAAGGCGTATGTTCAAATCCTCAGTATTGGGTGTCCATCAAAAACGTTTAAGTTTATATGAACACCTCACAGACTCATCGGTCCATCTCAACAGAATTGTGCTTACAAAGCAATTAAA
R1-92584	67	T	G	AATTCATATATCAGATACGCAAATATGTGTTTGTGTATCACAAGTACTAGTAAGTGTACCTGATTATTTCTTTGCACATACGAAGTAACAATTTATTTTCACCAACTTAAAATTTTGCGTACGGTAGTTTTTTGAGTTACAA
R1-92680	53	T	A	AATTCGAGGGTCAAGCTCTGACGAGTGATTCTCGTATGAGATCGTCGTACATATAAGACAGGTGATTGTGAATTTGTTATGATATATATTTAGGCTTGGTAAAATATATTTCTTGTTGGAATTATATGCTTGAACGCTCGACTTA
R1-92704	65	A	T	AATTCAGCTAAATTAATTCCGAAGAATTACATCTGGGTGTTGAGCATCTATCACTGATATATAGTTGGCTGACTAGTTGCCAATTTATCCGTCGAAAGAATTAGAATTGGCAAAAACAAAATTAATCGAGTATGAAGTGTAGATT
R1-92730	47	C	T	AATTCAGCTAAAATAATAAAGTTTCCAAGAACAGAACTTCAATTTTTACCTTCAGATGGATGTAATATGTCCAATAAGTGATGAGGAACCTCCTGAAAATAAGAACAACCACAAAATGACTACACAGTGAAGGCTGTGACGATCC
R1-92737	70	G	A	AATTCAGGTTTTAAATGACCAGGTCCAATTTGGTAAGTTACTGTGGCATCTGCCAGGGCCACAGAAATGAAAAATTTTCTTATGGAAAATTTTCACAAACACCCAACCGGTACAATATGAGGTCCGAAAAAGAAATATTCATATA
R1-92752	96	T	A	AATTCTTACAACTTGTTAAGCGGACATTACCACACCAGCCTCAGATTGCTTCTGTTGGATCTTGTTGCATAGTGGGTGCTATTGTAAACGACGAGTTATTTGTAGCCAATCTCGGTGACTCGAGGGCAGTATTGGGACGAAG
R1-92814	131	G	C	AATTCCCTGGCTTGGTGCAGACTTCAAGTACCTTAACACTCTCCTTGCAGTTTGGAGATGATCAGATGTTGAAGCTTGTACAAATTGACTCAAAAGTTGCACATAAAAGGAGATATCAGGCCTAGTTATGCTTAAGTATATCAAC
R1-92829	37	C	G	AATTCACAAGAAAACACAAGGAAAAGGGCAGCCACACTTGGGTTAAATCGGTTAGGAGTTGTTTAGAGGAAAATGAGCCTTGAACTTGTCCTACTTTCTTCTCCTTGGGTGAGCTCACTTAGGGACCATTTTGAAGTCTTCCCAT
R1-92899	15	A	G	AATTCATCTTGCTTGTCAGGCGTAACACGATGCAAGAACTCCACATAATCCGCCGAATGAAACTGCGCTAACTCCGTCGGATACGCTTTATGCGGTCTCTACACAACACAGATTTCACACAAACACACAAACTCAAAGTAAAACA
R1-92900	13	C	G	AATTCAAGGCGCGTCGATACCTATCCTTCTAAGGTTATTGTGAAACCAAAGTGGATTCGGGGCAAGTTACTTTTCGAAAGTTTATCAAAATGTTTTATGAAAAACTGAAATAAAAAAGCCTACGTAAAATAGTCTCTACTAA
R1-92923	7	G	A	AATTCAGCCAATTCTTTCTGGGATCTACTCGCATCTCCTACGTCATTTTGCCAGCTTTTGAACGGTTCCCTCTCGATCAAGGAATTGTACGCAGCCTTAATTATCACCATCCAACGCTTTGTCCCTAAGGACCGTAATGTGCTCG
R1-92934	56	T	G	AATTCATTCCGTCGCAAAAAAAGTTGCGACGAAGTTCCGTTGCAAAAATGTAATTGGCGACCATTTTTCTCGACGAACGGTTTTCGTCGCAAATTCCGTCGCAAAAGCCATTTTGTGACGGATTTGAGTGTTTAGCGGCGGATTT
R1-92946	126	C	T	AATTCTGGAATGAGTTGAAATTTGTCTACGGTGGATTTTATTGGTGCTGATAAATATTCTTTATCCATACTGTGTAAAAGAACCAATATAAATCGAATTTAGTACACTAATGAAAAGTTACAGTGCTATACTACTACTTTAGTTT
R1-92958	65	C	T	AATTCAAAGCTGCACAAGTAAAGATCAATTGGACAATCAGCATAAACTGTCGGTTATATAATGACAACACCCGACATTTGTAAGAACATCTTACACAACAGGAAAGCCGAAAATAAATGTCCATAGGGTTCACAGCTTCAGTAAG
R1-92982	91	A	G	AATTCAACAACGAAAAGCAAATAGATGATCAAAGTAGTGAAATTCGTCTCGGGAATTGAAAGTACAAATTATAAAAAGTATATGAACCTAAGGTTTTGAGAGAGAATACTTAAAAGAGTGCTTAAAACAGTGTAAAAAGATAATG
R1-93074	102	G	A	AATTCGAGGCAGAAGTTGCTGGAAATTGCTGAAACGAGCCAAACCTATCGGTTCACCTCTGAACCGATCGGTTCTGACGGTTCAGACCCCAGAACCGATCGATTTTCCCTGAACTGGTCGGTTCTCCCCTTGCTTTACGATTTTT
R1-93100	110	C	T	AATTCCGTGCAGAAATGGAAGCGCTAGGTAAACTCCGACACCACAACATCGTCAAGATGTTGGGGTATTGTGTTTCGGGTCCAGACCGAGTTCTTATTTACGAGTTCATTGAAAAGGGTAGCCTGGACGAGTGGCTACAAGACCT
R1-93107	106	G	T	AATTCCTAAATACATATAAGTAACTAGATTGAGAATGGATCAATGTCAAATTCGTCCCTCCCTCGTGTTGTTTCACCACTATCCTGTATCATACAAATCAAGGTATAAATACAACAAAGTAAATATATCAAAATGAAAAATATTA
R1-93134	98	C	T	AATTCACCATTTTGGACGTGGTTGCGTGTGATTTTATCCTTGGACCTTCTATCTGAATCCCCGTCATCAGAAGCAGAGACGAAATCATCAGTTACGTCTTCAGGCAAGGCGGTGCTACTCCCAGGTTTTAGGGGTAGATAATCGT
R1-93162	44	G	A	AATTCGAAATTGAAATAGACATTTTAAATGAACATTTCAAATAAATTTCACAACAAATTGAATCCTAAAATCCCTGGAAGGCAGGGAAAGTAAGATCACCCTCCTTCGTCCTCAAAGTGTGCAGTGTCGCTGCTCAAACCCTAAA
R1-93267	20	T	A	AATTCAATGTTACCGGGATACTTTTTTGATTTTCCTTGCATATTATTGCTTGCGTAGTTGTGTTCCATCATTATTCTTGCTCAGATTTATGCTTGTACTAATATTTTATTAAAATTTCATTGCTCAACAATTTTGGTGCTCTTTG
R1-93379	43	C	T	AATTCGAGCACATCCAATCATACAGAACTCATATAGCCACGTCATTTGAGAGATGTAAAGTGACTGAACCAAGGAAATGTACGAAATGAACTCCCTCTAACTATATCCAGCAAAACTGACTCGAGATCTGCGTCTAACTCGA
R1-93643	32	G	T	AATTCGAGAGCTAAATCGAGAGGAGTGACGTTTTCAAAATGGAGGGGTGCATAATCACAGCGGACGTCAACAGGGAAATCCCTGTCAATAAGATCCTGAATCAGCCGAGGAGAAGGGCCGAAACAGGCAAGATGCATTGGACTCC
R1-93683	90	C	T	AATTCATCCTCCTTTCTAGTTCAAGAAGCGAAGCTCTGCCGGATCTGAAGCGTCGGGACAAGGTAGGTATCGATCTTCTTGGATCAAAGCTTTTTCTTATTTTCTATGGACTAACAAAGGGGACTACACTTTAGCGCCCCCCCTG
R1-93822	22	G	A	AATTCACTTTAACTAACCCAGATATCAAGTTTTGTTTTCTGTCCTGCTGGTGTAATAGGGTACAAGCTAAACTGTAACGTAATCTTTTAGATTCAGTCATTTGTGTAACTTTTGATTTTGGGAATGCGTGAAAATTTGACGTTTT
R1-93856	125	A	G	AATTCTAAAAGTAGAATTAGCCAAGAGGTTGGCTTATCAATTTAAAGAAATTGAGTCTTGGGATCGCTTATGTAATCCTCGAGGGAGGTCGATTATATGAGTGCGCGAGTCATTGCATTAAATCGTTATTGCTTTATGACTT
R1-93934	140	A	T	AATTCCATCACGTAGAGTTCATACACCTCCCGCGCGAAGAAAACCAATTCGCCGACGCATTATCCAAACTCGCAACATACCCCCGGGAATGGAAACACTACCCATTGTCGTGGAACGACGGAACGAACCCGTATACATCAGTGAC
R1-93969	141	C	T	AATTCTTTGAATATTCCACGGTGTTCTTTCATATTTTGGGAATACAAGCTTGGGCGACTCTTCACTTATGATAGACTCCAAAAAATGGGGTATGTTGGTGATGCCTCCTGTGTGCTATGTGGTACTTACTCCGAATCTCATGCTC
R1-93988	79	T	C	AATTCTCCTCGGCCCAGCCAGCAGCTCAAGACGGTCAGGAAGCAGTGGAGCCAGCGGTACCTAGGGAGCCTATAGCAGCAGAGGAAAAAGGTGAGTCAGCCTCGGGGGCTGAAGATTAAAATTTGTCTCTGTTAATTTGAACACT
R1-94171	16	C	T	AATTCGATGCATAAATAGTTTCCTATAGTAAACAGAAATTAACGAATAAAAAGGGTTTCTAACTTCATTAATTAGGTAGCATTTCCTAATATGTATTTCCATCAAAACTAAAATACCACGAGTATCAATCAATTTGTCCTCCTAT
R1-94354	142	T	C	AATTCCAGTTAATTTTGAGGAACGTGGACTAATTTGTCGAAATTTACAGTAACCAGAATGCTGAGTATCAGCAGCTAGCATAGCTGCAATGTCATTCTTACTTACGAACACGATTTCATTATTCTGATTGAACTTTCATATCCTT
R1-94548	93	C	T	AATTCCTGACCGTCAAGGTCAGTTAGCCTTACGGCTCCTCCGGGAAGGATGTCCTTGACCAAGTACGGTCCGACCCAATTGGGTTTGAATTTCCCCCTTGGGTCGACTGGTAATGGTGCTCGGACTGATTTGAGTACCAGGTCAC
R1-94638	95	T	C	AATTCGAACAGTTAGAGAAAGACGAAGGAGGGGTTTCAAAGATTGACACAGAAGAAGAAAACGTCATTGCGACTAAACTTCAGGAGCTATTAATTGAGCAGCAGAAAGAGCTGGACGAGCTAAAGAAAAAGCACGAGTTAGCCGT
R1-94751	102	A	G	AATTCAGAATAAAATGAAACGAAAATGCTTTCGAATTTTAAAATTAATTGTCATCGGTCGTAAATGCTTACAAATTGTCCGTGTCTTCGAGGGAGAATGAAGCCTTGGTAGTCGACCCTTCCCTTTGCTTCTTCGAGGTAGAACT
R1-94864	90	A	C	AATTCCACATTAGCAGACGGAATTAAGTTCCTACAACTTTCAGCAGGGCTTTCTGTAGCAGTAGCAGACGGTTTCTCCAGCGGGCCAAACATAAAATTTTCCTCTTTGAGGTTAATTCGAGGCCTGTAAAATAAATGTAAAAAAT
R1-95020	96	G	T	AATTCCATCTATTTCAACCATTCGTTTAGTAATCTATTTTAGGAACGAGATCGTGAACGCCAAAATTGACCTTAATCCGCCACACCAATTTGTATTAATCGAATTACGGAGTACATTTTTGATTAAGAAAACGATCGATTTGTGT
R1-95210	123	C	A	AATTCCCTTTTCTCTGGCTATCAAACTGGCAGCAGCTGCATCTCAGAAAGAACTTATAGATTTGGAGAAATGGCTGAATGATAGTATTGTCTCGAGTAAAGAAACCTTTGTTGAGGTATTTAAACTGGAAATAAATGTTTGG
R1-95301	54	G	A	AATTCATCATTGTTCCTTACGCCAAAACTGGACGTAACCGAATTACGACTGCAAACAGGCTAGCAAGAAAAAAATAACAACTTCCCAAGTTACGGAGTAGTAATTATATTTACAATATGAAGACAGAACAATGAATACCCATTTA
R1-95306	76	T	A	AATTCCAAACCCACTTCAGCTAACTGCTACATCATTTGAATCCTGAATTATTAATACTGGTTCCACAATTTTAAAAAAACAAATGGCATAATAATTCAACTAAGATCTCACCCAAAGCTTATTATAGCAACACAAGTTATGAAAT
R1-95545	85	T	A	AATTCGTTTCGTTGAAATGTGCTCGAAAAACGGGTCGTTTGGAGCGAAAACCGTGTTAGAGGGGGTGAAGTCGGGGTTTGTGCTATGTTTTTGTCGTGTAAAATGATCCCGAGGGGCTTGGTTGTTTTGGAAATATTGTTGT
R1-95949	142	C	T	AATTCAGATTCAACAATGGAGCTCAAAGTCAAGACTTTAGACTCTCGGATTTATACTTTTCAAGCGGAGAAGAATGTGGGTTTGCCTTTTATTTTTGTTTAGCTTGAAAGCCTTGTTGTCCACACCCTTGAGGTGAATGTCTTGT
R1-95972	93	A	G	AATTCAGCCGCTTGGCCTTTGGTGCGAAGACCGGTTTGAAACTTTTTTCATTACTAGAGGAGCCCTCACTTTGGCTGAGTTTGACTAAGACGGTGGCAAAAATACCTTGCAACTTGCTTGGTCATTAGATTGAAAACCGTGTTTA
R1-96070	10	T	C	AATTCCCCTCCGGTATGAACAACACTAATATCGTCCTTGTTCCAAAAAAGAAGAGCCCAGATAAAATGGTTGATTTTCGACCTATTAGCTTGTGCAATGTGACGTATAAATTAGTCTCAAAGGTGTTGGCGAATAGATTAAAACA
R1-96289	110	C	T	AATTCAACGGTTAAACTTCAGACAATTTAAGACGATGAGAAGAGGTTGTAAATCGTTGCATACCTTTCTTGATCGGTGTAGTTTGTGTCGAGATGCCTCGACCTATCATCGGTGACAGAACTGTTATTGAAAGCATTCATAAAAT
R1-96332	113	C	A	AATTCAAGTAAATTGCGTATTTACGGGTTATCATAGGAGATGAAGCGTGAAATAATGGAGAGATGCATTCACTCCCTTTGAGTGAACTAGTTCTATAAGTTTGTTTTTGTATAGGTTTTCTAGGAGAGTAGAAAACAAGTGAGGG
R1-96481	53	G	A	AATTCAAGCAACAAAAACCAAATAGATGATCAAACTAGTGTAAACCGAGTCGAGAATTGAAAGTACAAAAGTTGAAAAGTATGAACCCTAAGTTTTTAAGAGAATGAAGTTTAAAGTCTTATGAAAATGCTTTAAAAAGATGGTG
R1-96529	122	T	C	AATTCAAAGTTCGGATCAATGCTCTTGTTGCTAAAGCACAAAAGGTGCCCGAAGAAGGGTGGATGATGGAAGATAACACTCCTTGGCCCGGGAATAACCCGAGAGATCATCCGGGAATGATCCAAGTTAGTCGTAAAGCAATTCT
R1-96607	115	C	A	AATTCAAGATTTCGGTGCTTGAAGCTTTTGTGAGAGTATGTATGTGTGCTGTAAAAAGCTGAAGGATTGATGATACGAATTGTGGTGGGGTGTAGTGTAACACCCCGACTTTTTCTCTTATCTAAATAACTCACTTCGTTTAGAT
R1-96666	113	G	A	AATTCGAAGTTAGCAAGGTAGCTGTATATGGGGACTTTAGCTCCCTCCCTGAGTTGCTAAAGGCGTTATAACGATTTTAAAATTGTTATTCGGTGCGGGATATACAACCCCAGGGATGGGGCATCATTGATATCTCCGTGAGCCC
R1-96669	141	T	C	AATTCAGCCCGGGCCCATCTTGATTTTATAAGACTTTGAGATGGTCTTTGTATCGACAGTTGATTTTAGAATGAAACTCTCTCAATCTCTCTCTCATAAAATGGACATTTATCATCTATTTGAATGTAGCTTGATCGAGACCGTC
R1-96783	101	C	T	AATTCAAGATTTAGATGAAGGGTTAGAAAGTTTGTTTAGGTGTTTGGTGAGGAGTAGGGCAACACTTCTTAATGTTTTAAGCCTTACATAAATATTGTTTTGTACTCCATCTGTCTCAGTCATTTGTTTACAGTTTGACTTTTTT
R1-96878	132	C	T	AATTCGTCCCCTTCGCAGTCTGATCAAGAACAAACAACCTTTCGTAATTCGACAATTTCTCAAGGTGTTCGATTCCCAACAGTGAATCGTCTGAACGAATCTTCGAGGCACAATCAATCTAACGAATGCATTTCTCAGCAAAATC
R1-96899	70	C	T	AATTCACAAATCCCGAAACACCGCCTCAAGCACAAAACGACACAAACCTGACATATGCAAGGATTAACTCCTTTTTTAGACGTTCAAGACTAAGACAAATGAGTTACTTTAACTAAAAATCGATATTGGCATTGCGAACCTG
R1-97176	68	A	G	AATTCTACCTAGTGAACTTAAGATCCCGGGAAGAGCAACTTCCTGAAATACTTATTAGCAAGATCACACATCATTGTGTTGGCTGAGGTCCTCTGGAGTACTGAATGTGCAAGGTTTGTGCCGGATATTCTCTGATTATTGTTCC
R1-97213	104	A	C	AATTCCCCCAACCCTCTTTCCGTGATAGCTCCGGGTAACACTCTCTTAACAGCAATCTTATTACCGTTAGGTAATTCCCCCTTATAAATTATCCCAAAACCACATTGACCTAAAATATTGTTCTCACTAAAATTATTGGTCGTGG
R1-97351	80	T	C	AATTCTCGTTTGCTATAAGAACATTTGCCATTTTTCTCTCATTTGGTGAATCGCAATATTCTATTAATATCACTCACGTTACAACTTGGCCACCACATTTTCTCTCCTTATCTCAATCCGTCAAACTACTTCAATATTCTATGAA
R1-97415	66	T	A	AATTCGTAAGGAAAGTGTGAAAGGTGATGATGACTCAAAAGGTCATCGAAAGGGCAAGGAAGCTCATATGTCGAAAGATGATAGAGTTAATAATGAGCATAGTTATAGAAAGAAGGCTGTGGAGAAAGATGATCGTCATCGTGGA
R1-97510	59	C	G	AATTCGTCATCCCCCATCTTCCTCACGAGATCAAGATTACGCGAATGCAGTTAAATGAGGATGTTAGACAGAACAAGCAAGACGCTCTGTGGACGGACGTATTAACCAGGGCTATAGAGTCTGAAATTAAGAGCTATGGAGT
R1-97539	132	T	G	AATTCGTACCAGGTGAACGTGGTGTCAGGTTCGTTGGTCCTGATCACGTTCCACCAATCATTCGCCTCGCCTTTCAAGTAGTAGGCGGCGATGTTGACCCTATCTTCTGGAGGCGTCCTACTCAGCTCCATGAGCTTCTTCATTT
R1-97570	77	G	A	AATTCTATTCTTTGCCTTTCAAGCTCAGCAAATGTTTTCCGTCTTTGTAGTTCTCCGAAAACTCCCTGTCTTTTCGATTTCTTTCGAGTTAGTTGTGCAGTGGATGTATGCAAAAGCGTTATATATTTGGTTTTAAAAGAAGAGC
R1-97592	45	T	A	AATTCCTCCAATGGCCAAGATAATATCTTATGGAACAAAAAGGCACAGGTCAAAAGGTAGCTTAGAACCAAATTTAAGGGTCCGGCCTACCAAACACTTTACCGAGAGGATTCTTAGTATATTGCCTATCAACAAGGATACTTTT
R1-97630	138	C	G	AATTCGAGCCCATTGAGCCGTTGTGGGTCGAGGAATACGAGTCCGATGGGTAGGTCGGGGTCTAGGAACACAAGCCCGTCTAGGCAAAAGGTGGTCAAGACGAAACCACGGGGTTTGGACGAAGAAACCGTGGCTACCTTCC
R1-97782	141	G	A	AATTCCATCTTCGTCCGCACTCTGACAGAGGTAACAGGTCGTGTCTGTTGCAATACCAAATCTGACTAACCTGTCCAAAGTACCTAGCCGGCCTCTCGCTGCCAACCACGCTATCATAATGTGGCGTGGAATATTGTATCAAACC
R1-97851	131	G	A	AATTCTTCGATTTTCAAATTACGGATTGAAATATGTAGTAATGACCAATGTAGATTGTCAATAATTTTTTCATCATCCCATTATGTGACAAAATCAATAACAAAATCAGGAAAACAAAGATGTAAAATCGAAAAAGATGGAA
R1-97924	18	G	A	AATTCAATTCCGTTATCGTCATCTTTGAATTACCACTTGGTATTTCACCAAATTGATAAATAGAATGCTCAGTTTCTTGTCTAAGATCCAATAGAATATTGCGTAGTTCCTCGAGATCTGACTGCAAAAACATCAAAACATTTCC
R1-97925	35	A	G	AATTCCCGGCTGAGTTACTTAAGCCCCAGAAAACGGTGCTGACTCCTGATCTCACTCGAGGTACGTGTAAAACGGTGTACAATTTTAGCTCTTCAAATCAAATTGCTTGTGTTTTTTGGGTATTTTTGCTAGTAATAAGTTGGTG
R1-97994	50	A	G	AATTCTTTTATTTGATTGCCTTATGGTCAACGACTTTTTCAGTGTTTTTATAGTCTGCAAAGTGTTGAGTCTACGATCTGCAGTAATCTGTCAAGCAAAGCTGCCTCTACATACGTTTGAAGGTCGATGTTTTCCTCGACAGTGG
R1-98057	110	C	T	AATTCACTATTCTCACCTGTATGTACCTCTACCTTTTACACTTTTTTAATTGTACCCTTAAACTTTATTGTTGAGTCCCAAACGTAACCTAAGTCGTAATTAACGTCAACTAGCTCCGATAAATGCCAACGTGACAATGATT
R1-98087	133	T	A	AATTCTTCAGCTTGACAGTGAGGAAGAACTTCTGCAGAAAGTATCTCCGATTCGACCGTTGAAAGAGCCGTTAAAGGTGCCAACTTCGTCGGTTTCCTCGAAACCGCCACGACAAATGAGGGAATATAAGACACTTTCTGGGCTG
R1-98089	138	T	G	AATTCTCTGTTAACATTGCCAACAAAATATAACATTAAAGATTGCAAGTAGTCATAACCCTTTTTTTATTCTTTAGCACACGATACAAAAATTGTATCATCGATTGTCGCTTCACAATAGGGATAGCACAAGGCCTTTTTCCTAT
R1-98145	127	C	A	AATTCGTATAGTCGAAGGCCTGATAAGTACGAGTACGTAGCTATCATCTTAACTAGATTTGTTTGACGAATAGCTAATTGAATTGGGTTATTTTTTTGGTCGCGTTAAATTTAAATAAAGGTTCAAATTTAGACAAATCGAGTTT
R1-98180	113	T	C	AATTCCGATTCTGTCATTCCCATATTTCCTCCTTCAAATTTCCTGTCGCTGCCTCTGATGAGCGTACTCAACATAGCAAGGTATACTTGCACAATTCTGCGCGTGTTCTCTGCTCTCGAAAAACAATTTATTGAAGTATAGTTTA
R1-98229	36	A	G	AATTCATAGTCGCCAACATGAGACAACAGACATCAATGTTGTCACTTGAATGAGTTTTATAATCGGCAAGTGTCGCCTCATCATACTCATCATCAGTAATAGCGGGAAGCACCGTCTCAAGGACGTAATCTTTTCTCTCCTGTTT
R1-98257	74	T	A	AATTCTGTGTGTTATATACCGTGCTAGACGGTGTTTTTGTATTGTGTGTATGTGAAACCTATGTGTGGGTGCTATGTTGTAGGTGCAAGACCTAGGGAGAAGTTTAGGAGAAATTGTGTTTTTCTTGTGTGGAAAACTTCTGCGA
R1-98281	56	C	A	AATTCTTCGGCGAGGCGTGCGGCGTTCTTCTCTGCCTCAAATTTTTGCGTGATGGCCATTTGCTCAATTGTTGCGGTGAGGCTAGCTATTATGTCATTGAGTTGTCGGACTTGCTCGGCAGTTACCTCTGGGGGAGGTGGTG
R1-98285	104	G	A	AATTCAACCCCACTGGTGACGGTCAAATCACCATTAACGACATTCTGGAACCACTTTCCGGGACTTCTGGGTTTAGCAAAGTGATTAGTAAGGCTAGACGTTCAGAGAAGAAAGGGATCACTGTTCAAACTCCACTTCCCAAGCC
R1-98318	88	A	G	AATTCAGCTCTTATAAGTTCAGTTTTTATAAATTGAGCTCAATTTCTATAAGTTCAGCTCCAAAAAACCGAAAAGAACAGGGCCTAAGATCATCACAGGACTTCACCCGAACCGTCTATAACAAATAATAACAAACCCAACCCAC
R1-98323	20	T	A	AATTCTCACAAATGTAGTAATGTTTCGATAAGTCGTCCACGTACCTCCAAGAATCATTCCTTACCAAGTAAATCACAACCGAAAGAGGGTAATTCACACGACTCTCCGAGTAAAAGGCATAGTTATCGATCAAATCCCTATCCGT
R1-98373	35	T	A	AATTCGATACTTTTATTTTATTATATGATTAATTATACTTCCTGCACTTATTTTCATTGTTTAAATTTCCATATAATTGTGTTTTTGAAAAGTCCGGTACTTCTATATCATTGGCATTGCATTGTCTTGCTTTGCTGCAATCTTT
R1-98439	11	C	A	AATTCTTTACACTTTGACTTTTTTGTATAAGGGATTTGAAAAAAATGTAAACAAATGACTGAGACAGAGGGGTATATCTATCGGAGTTTAATAAACTTTAGTTTGACTAGGTTTTCCTAGCAATGATCTGCTAATAATGTTGAAC
R1-98491	131	T	C	AATTCACAACGACGTCTACACTATAAATCCACGTGTACCCAAAACGCTTTATGTACGCTTCTAAAATGGTTGCATTCGATTTGTACATTTGATATATCGAACTATATACCTGTTGTATGCAGACTGAGAACAGTGAGAAGTAACA
R1-98541	57	C	A	AATTCAACAATGACTGATTTGGGTACTCTGCACCATTTTTTGGGTATTACGGTTACACGAACTGCGGATAGTCTTTTTCTTACTCACAAGCAGTACGCTGCTGACATCTTCGCGCGTGCTAATATGTCCAACTATAACCCAACCA
R1-98565	93	G	T	AATTCAAGCTGGATGTAACTGTTGATGTTACTTTAACATCTGCTTCCAAGGAATCCTTCGTGGAGTCTTTAGAATTTGATGATGAGGTAACATTAACATCATCTTTAACTTGGGTTTCATTCAAGTTTGACTCTTGAGCCTTTTC
R1-98666	24	A	G	AATTCAACAATCCAGCCTCGCTCGACACTCTCAAAGCCTTTCGTCAAAAGGACGACGAAGGTTTCGTCAAATATCTCATCCAGTGGAGGAAACTACTTGCCCGAGTCCCAGATCACCGACATGAGGACGAGCTCATACCTACTTT
R1-98667	100	T	A	AATTCCTTCTCTTTTGCTTCCTCTGCTACCTCTCAGCTTGTTCTTGAACGCATCTTGTCTCAGTCTGTATGTTCGCTTGCTTTCGTTCTTTGAAATTTTTGGAAGTTTCTTTGTTTATATGGTTAGTTTTGTGGAAAGCGATAAA
R1-98708	99	A	T	AATTCGACGAAAGTGGAATTCAATGGCAAAGAAGGTTGTCCAAGTGGAATGGTCCCCATTGCACCTTCTCGTGAGGGTGAGGACCCACCACCACATCTTGTACCTGCACAAGTTCATTGTGTAAGATTTTCATTTTCTCTAATTT
R1-98726	75	C	A	AATTCAGGAAAAAAACATACTTGCTTCACAATACTTGACCTACGATCAGATAATTGCGTGCACAAAGGACCAACAAGTTGCTTTAGCAGGCCCCGGAAGCTTGGGTAATCAATTGCCCCTGGAATAAGAAAATTTCAAAAATAAA
R1-98782	46	C	T	AATTCTTTATACCATCGATACATTAAGACAAAGTAATTGTTACCATCAATATATAAGAAGGGAGAAAATGCTTTTACTAATCACTTTTGTTTTGTAACGTGAAGGAGGAGTTATGTTAGAGAGCAAGATCATTAAGCTTGGA
R1-98806	80	T	A	AATTCAATTTCCGAACTCTTAAGGACAATGTGGACTTGTTGAAAATGATTCAGTTAGGTCTAACCCTTTTTAACGACGATGGGGGGTTACCGTTGTGTGGGACCGACAAGTACTGCATTTGGCAGTTTAATTTCCGTGAATTTAA
R1-98860	40	A	G	AATTCCAAATGCTCTTGCCTTGCTAAAGGTAATAACTTAGATTGTAGGATCATTTGGTGATTTTCGATGTTTAACTGATTTCTTTTAGCTATTATGTTAAATGTTTGTGGTAATTATGTTTTTGTGATTTAATTTTGGTGATTAG
R1-98933	131	T	A	AATTCGTGAGGAGTATACGTATTTGTAATTTGTAAAGAACGTATGTGTTTTGAAAAATATATGTATTGGACTCGTGATGAGTATACGTATTTCGATTTTTAACTCGTAAAGAGTGTATTTGTTTGAAAAAAATACGTGTTTAACT
R1-98948	105	T	C	AATTCTATGGGCACCGATGTAGGATTTGGATTGTTTTATCCAATAATGTTCTTGTTGAGAACTAGTTTTCCTTTTTTTTAATCTACATACTTCGTATCACATAATCCAAAAGACAAGGTCAGACTTACGAGATGCCTAGATTGAG
R1-98955	31	C	T	AATTCACCTGATTTTAGCGTCATTCAGAGTCATAATCAAAGTGTGTCTCACCTCTCCGCCGAGCTCTCTGTTCCGGTGAGTAATCCGTGCGAAATTAAATAAAAAGATTGACGGAATTTAAACCTAATGTGCTTGTAGTTTTATT
R1-98968	79	C	T	AATTCAGCGTTCTTGTGGCATAAAAGGTTGGCCCATATTTCGAGGAAAAGAATGATATTGTTAGTAAAAGACAACATTTTTCCTTCTCTTGATTTTACTAATTTTGGGATGTGTGTGGAATGCGTTAAAGGCAAGCAAACCAAAC
R1-99066	129	A	C	AATTCAAGAAGACAAAACTGGAGCTATCCAAGATACTAGTCAACACTTGCAAAGAATGCTAATTCAGTCCATATAAAATATATAAACATTACACATATTAACATCTGAAGGACAATGTGTTACCAGTCCACGAAACCAGAAATCG
R1-99130	74	A	G	AATTCGACCCGACTTACCCTTGCTACCTAGTAGAGTGAGTTTGGATTATCTTTCACTAGGCGAGTGCGACTAAACCTTATCACCCATAAAAGACATAATTTTACACCGACATACATTGCATCCCAGGAACAGCTATCCTAAGGAG
R1-99134	25	C	T	AATTCTTAATGAAAAGCAATGTAACCATCAAAGCTTTGGTTAAGTTCTGAAACACGCAGCTAAAAAAAAGGCCAGCCCAACAAGCCACAACTATCATAAAAAAATTACACTCTTCAGAACTACTCAACAACTGTTAACACACGAA
R1-99188	46	A	T	AATTCAATGCCACTAAGAACAAGGAAGAAGAGACTGAGAAAAGGATCAGTCCAATCTAAAAGAAAATGAACATTGAATTGCTACTAAAAGACAAAAGGGTTTCAGCAAAGTGAAAATAGAAAAGGGTCAGGGTAGTTGTTATTGA
R1-99192	112	C	T	AATTCCTTGGTAAGAATGAAAAGCCCTTTATAGAATTGCATTTTTAATACGTACGATCACTGACGCTGTTCTTTTCACAGGTGAAATGGCTGAGCGTATAGAATAGCGCTTCAAAGATTGTCGAGGTTGCGATATTTGGAGACCA
R1-99313	123	A	T	AATTCCCCCTGACTACCTTAGGTCCACTAAGCTTGGCTAAAATGACCACTTGATTAGCTTGACTTTGCACCTAGATGGACCCTAGGTTCAAGGCCTAACCTAGGGTTTGAGTCCAAGGACCCAAACCTTGGTCTAGCTCCAAACC
R1-99328	76	C	G	AATTCTTTAATTATAGTATTGTAAGTGCGTTCATCAGGAGGACATCCATTGTCACCCATCTCCTTTAAAAGTGCAGTTGCATCAACCAACAACCCTTGCCTACATAAAACTTTAATCATTACAGTGTAGGAAGCAACATTTGGCC
R1-99354	118	A	G	AATTCACACAGGAAGATTGTGGAGATGAGGAAGCAGAAGATGGGTGGTGGTACTGGCAGCCGATACAGCGAAGATGACGAGGATTCGAACCTGAAATCTACTGTCGACAATATGTCCGCCTAATCCTTCTCCTTAGCACAGTTTA
R1-99367	122	A	C	AATTCTATATATACCCGATGGGTGAAAATCCTAAACACATACCTAAATTTCTCATTTTCTCATTTTTCATTTTCTCATCTTCTATCATCTTTAACTCTAAAAAATTTTCCCCCATTTTTTTCAATCAAAAAATGCCTAATGA
R1-99384	50	C	G	AATTCTGCGCGTACAGGCTCACCAGTGACGCAGTACTGGGGTCGGAAATCAGAGTTTGGTCTGATGTGAACAGACCACGGTTGTTGAGGATGTTTCTGTAGTAGGCAGTGTCGGAAACTGTGGGACTAAATGGGTCCATTGGAAC
R1-99389	133	A	G	AATTCCTTTTATGATTAATTTAAGACAAACGGAGTACAATAAATCAATCACAATTGCTACAGCGATAAGATTAATACAGCAAACTGAGCCAATAATCAAATCTAGCATATGAATCAATAAAAACCCTAATTAGTTGATCACTCTA
R1-99398	78	A	T	AATTCAATCGTTGCATTATTATCAAGACAGAATTGCGAAACGGAAAGAATGTTACGAGAAATTGAAGGCACGTGAAGTACATTTTGAAAAAACAGTGAAGTAGAGAATGAGTTAATAGTAAAGGAACCTATGTTGGCAATTGGAA
R1-99435	98	C	T	AATTCATTGTTACGTTGTTTCAATGCATAAATAAGAAGGTGCTAGATGCATACAATTAAAATAAAGTTCAATTGTCCATTGGTTTATTTTAATTGGTCGATTGCTTATGCGACTTTGACGGTGTCATCGGATTTGGTGTGTACCC
R1-99594	72	C	T	AATTCAGACACCCTCGACGTCGACACAAATCATCTCCATCGAATTGACGACCTTTTTACCATCTTTGTCAATAAATTCTCTTAACAATTTTCTAAGAACACGAACCGCGATTTCATAGTTTCTTTTGTTTGGTGCTAAGTATTTA
R1-99600	79	G	A	AATTCCAAATTTCCCATTAATTTGTATGCTGAGGTAGTGGCATTGACCATAGTGTTGAGTACGGTGTAACTGTGTAAGATCGTTGGTATGATTATGTTTAAGAAAAGTGTTTATGATATTGTGTTGTTATTTTGTACGCTTTTAT
R1-99616	12	T	G	AATTCTTGTCGGTATTCAGTAGCATATTCCAGCATTGAGAATGTTTAGGTATTCAAGCCTATGAAAATCAAATATCAGCTGTGTATATACATTGGGTAAACTCGGTTAAGCATATAGGTGTGGATACTTGCGATCATTTGTCAGA
R1-99644	74	C	T	AATTCGATCGTATTTACCCTCTTCAACAGGCTCAAGACACTTATTGGTTTCCTTTTTCGCTCGTTCTTGCTTCTCCTTGTAAACTTCCCACCACTTGCCGAGGCGTTTAGCAGTACGACCTGGCACCTCAGCGGCAATCTTCTTC
R1-99653	95	G	A	AATTCATCTTGTTCTTCTTTGCCTTTATGGTCTTGATGATTGTTGTATCTGTCTAGGTTCGTCTGAATGGCCTAGCTACTTTCATTGGAATAGCAGGCTTATCCGTGGCTTTTCTTGTCTTAGTTGTTCTTCTAGTAAGGTAAGT
R1-99663	46	T	C	AATTCGGCAGTTCATCAGTCTGTTAACAAACTGGGACCTAGAACCCAATCTGGTGATGGATAGTATTGGCTTTTGGAATATTAGGGGCTTTAACAGACAAGCTAAGCAGGCTGAGATACTACATTTTCTTGGTATTCAGCGGGTT
R1-99743	60	A	T	AATTCACATAACTTGGCCTTGTCTTTTTAATAGCAAAACAAGCAAAATGATGTGTGTGATACACACCATTTTACTCGGCCAAAGTGAGTAGAGAGGAAGAGTGTGTGCTTTCTTTTTCTAGTAAAGAACAAAGACATGCATTGTA
R1-99774	44	T	A	AATTCAAGATCCAGCAACGCACCATCGTATCACACCGACGCCAATGTTGAAGCTTCGGCGAGGTTGCGCTTGGCATCGCCGTGGTTCCATCAAGAAAACCTTGCTTATTCTTCGACGCCATAGCCATAACCACACCTTTGCTCCA
R1-99798	63	C	T	AATTCATTGTAGTTATTTGTTTTATTTGTCTTTTCATCATTAGTCTTTTTAGTAGTTTTAATTCTCAGTATAATCCCCCGCCTGGAAGAGTTATTATATATGGGTTCGTAGAAGTCATGGACCAAATATGAGATTATGATAATCG
R1-99943	128	C	T	AATTCGTGTTATCACTTACATAGGAGAAGTATAGACTAACAATGATATAATATTTCCTGCGAAAAGACAACGTATATGGGTGGTTAGTCAATAGCAGATTTCAGGTTAATTAAACATAACCCCTTTGTTCTTGTTGATTATGTAG
R1-100065	112	C	T	AATTCAAGTCGTTCAGTGATCTTGAGGGCTTATCAACGTTTAACAGTTTTGAGACCGACCGAGATAACCTTGGAGTTCCTGGCGGCTTATCTGTGAATGCTCCCTCGGAGATGAAATTCAGAAAGCAGGCGTCGTTGCCTACATC
R1-100143	121	T	C	AATTCATCCGCAAGTTCCTTCAGCAAATCAACAGCAGACCTGCACAAAACATTTTGGGAGTCGAGTTAAAACACATTCCCAGATGCATAGTTGGAATATTTAGTTACTTTCGGTTTGACACACCTTAAGTCCCCATTTTTAATAC
R1-100160	63	T	C	AATTCTCGGACTGAAAGTCCAAAAATCCGAGAACGAAGATTGCGTAAAAAGGTAATGTACGTTTTTTCTTTGGTAATTGAGTATCTATGTTTGTGAGAAATGTTTTGATGTTCTAATTACTTGTTTAACGCAAGTCCTTCCACAC
R1-100210	47	A	T	AATTCCTCCTGAAAAAGGGTTACCAAGTCCACGGCTTAATCCGTCGTTCATCAAACTTCAACACTCAACGAATCAACCACATCTACATCGACCCACACAACACCCAAAAGGCTCAAATGAAGCTCCACTACGCCGACCTCACCGA
R1-100218	78	G	T	AATTCCTTTTGTAAGATTGTTATGCAGCAGTCCACTCATACTTAAAAGTTGTATCACTTTTGGTTTGGGCGTTTGCCTAATGCATTCTGTTTATGAAAACTTTTGTTCATTTTCTTATGTATGTTGATTATTTCAGGGATATAAG
R1-100221	47	C	T	AATTCTGCTGCAGAAACATTTGAAATGCTTTCGGAGCGTTGGGGAGCGGTGGACGTTGGTGTGTTAGTCTGCGGACCTTGTGCACTTCAGTCAAGCGTAGCTCACGAAATCAGGTCACGCAGCCTAAACAGGAAGCACAATCATC
R1-100237	13	C	T	AATTCTACAATCTAGCCTCACTCGACGCTCTCGAGGCCTTTCGTCAAAAGGACAACGAAGGCTTCGTCAAATATCTCATCCAGTGGAGAAAACTACTTGCCCGAGTTCCGAATCACCCACATGAGGACGAGCTCATACCTACTTT
R1-100383	67	C	T	AATTCCTCCCGACCTTGGACAACTTTCCAACCTGCAAGAATTGATTCTGTCACAAAATAGCTTCTTTGGCAACATACCGCTCACTCTTCTTCACAACAGAAATCTCAACAAGCTTGATCTCAGTAACAACAGATTGAACGGCTCC
R1-100411	52	G	A	AATTCACAATTTGGCAAGGCAAAGAGAAGAGAATAGGAGATGAAGCCGGTTGACATTGAACTTGGGGCTCAATTGATCGCGAAAGCCGAGATTATGGAAATGCTGAACACTTTTGATGCACAACACGCTCTTGACTGATTTGGTG
R1-100416	140	A	G	AATTCGACTTGAGATTTTGAAATAGAAACCTTTAAAATTAAATTAACACAGAAATACAAAAGCCATCCTGACTCACTGTGGCGTTGAAAATCCAAGAGATTTGAGGAACATAAGCGATAGTTCCTCTAATAACAACACTGCTGTT
R1-100541	136	T	C	AATTCGCACCCTTGGGTTAAAACCCGGATGATCTAGTAACAAATCAGTACGGACAACATTTTGTGAAATCTCTAAAATTATTAACTATCTAAACTCAGAGATTATGAATAGCACTCTTAGGAGTCGTTGTCCCTACTTTCTATCT
R1-100577	103	A	G	AATTCAAACAACAAAACCGAAATAGAATGATCAAAAAACGTACTCGAGTCGGGAATTGAAAATACAAGAAGGAAAATTAATCAAACCCTTAATTTTTGTGAGGAAGTACTTTAAAGTGTTAAGAAAATGCTCTCAAAATTTCGTG
R1-100583	16	G	T	AATTCCCAAGCTACATTACAACCATTGGAGAGAAAATAAAACTTGTAGCTTGAAAGCAGTACCTGCTTTCTCAAGCTACAAGCTTGAAAAAAAATTAAATAGAAAAAAATTTAAAAATAGTGAAAATTATATTAAAATATATCCA
R1-100630	122	T	C	AATTCTTTCCTTCCATTAATGAATTTCCTTATACTTAACACATACACAAAACCACAAGATGCACACTTGTCATTCCTACATTATCCTTTAAAGTACAAACCCAAAAGTTTTATCGTGCTCATTATAACCTTTAGGTTTTCCTCAA
R1-100652	57	C	T	AATTCAGTCGAGATTAACCGAAAGCAACATAGGGTGACAGTCACAGGATACGTGGATGCAAAGAAGGTGCTTAAGAAGGCGCAGTCGACAGGAAAAAGAGCAGAGATATGGCCGTACGTGCCGTACAATCTGGTTTCTCAGCCGT
R1-100706	12	C	T	AATTCATAGGGTGTAACTAAGTTGATTGAAAGCTTTTATCCAACACGTCGCCTAATTTTTGCAAGATATATAGTACATTCATAGAGGGCGATAACGTTTCTTCTGAGATTGTGTTTAGGTAAGTTGGCATTGAACGAGGACGTGG
R1-100748	117	T	C	AATTCCCGTCAATTTAACCTCAGCCTCAATCTTGCCATCCTGTATGAAATATGATAGCGAACGGTTAAATTTTAACGAAGGTGAGTATTCTTCATTGAAAACTGAGTCAAGAGACTCCTCATTCTTTGGCTTCAGAAATTAA
R1-100753	6	G	C	AATTCCTCAAACCTCAGTAGAGTGCGTGAAAGAGGCTTCACTTGACGGAGCTTCTCAGGAGGTCCCCCATCCTGATACTAGTCCAGTCAAGAGTAAAGTTCATTATAAGCCTCCTCGCATTTTGGAGTTCTCTCCTATGGGATCC
R1-100820	125	T	C	AATTCTAAACCCCAACGTAGTTAAAGGCCATTCATTGGGAAATTCATTAGGACAGAGGCTGCTTTTAGAATGGGTGCGATGCTGAATCGGGTTAGTCGTGATGAGACAATGGATGCTGATTTGGCTGGAAAGTTTGGGCCCG
R1-100850	84	T	G	AATTCCTTATTTGTTTATCAAGAAGCTCGGGTAGTTTGGCCGGTACAAGTGTTAACTCAGTCATCTTGCACCCTTCGTGGCCTTTACCAGAACTAGTTGGCCAATACCCTTTATTCTCTTAACTTCGTCAAAGATGACGATTTTG
R1-100861	133	C	T	AATTCCTCCTTTTGGTTCAAGAAAGAAGCGAAGCCCTGCCGAATTTGAAGCGTCGAGTCAAGGTAGGTACTGATCCACTCGGATCAAAGCTTTTTCTTATTTTCTTATAGACTAACAAAGGGGACTACACACCCTAGCACCCCCC
R1-100871	48	T	C	AATTCAAGAGATTCATCCTTTTGAAAAGAGGCCGTTAACGACGAATACGAATCGTTAGTTTCTAATGGAACGTGGGTTTTGTCTGATTTACCCAGTGGATCAAAAGCTATTAAATGTAAATGGATATTCAGAAGAAAATATAATA
R1-100983	112	A	T	AATTCAGTGGTTCAATTTGATACAAAAATCAGTCTGACTTTTTGGCCTGATCATTGGTAAACAAATAAGCAATAGAGAATCGCCCAATGTCACCGCAACCACCAAAAAAAAAAAAATACTGTCAAACTATGTACAAACTTGGATC
R1-101008	49	A	T	AATTCTTTTAATAAATTATCTTATTTCAGTACTTTAGTTTCCGTTTTTTGGGGTATTTATTCCCTGGTTTTCTAAACTCTTAAATTCTATTTCTTTTAAATCTTTTCAGTTTTTAGTAACTATGCGGTTTTTAAGGTGTTTCCGC
R1-101024	7	T	C	AATTCCCTCGAATTGAAATCACAAACCCTAGATTCCAAACTCCAAACCCTAGAATCCTCTTTCAATCAATCGATCAATTCTTTACAATGTCGCGAAGATTCAATCCCAGAAAAATATAATTCCCAATCTTCCGCCGTCGAACGCC
R1-101037	107	C	T	AATTCATTCACTACTAACTAATAATGTTTGCATCATTTCCTCAAACCAAGATGAAGTTCATTCAGCCTCGAAAGACATAGCAACGCTAACTGAGATTAAGGCAGAGCCAAGAGAATTAACAAACTTTACTAACACACAATAAGAA
R1-101211	99	G	A	AATTCGACAAAGTCAAAAGCCTGCTCACAAATCCACCCGTTCTAGTACCTCCACAAAAGGACTTACCACTATCATTATACTTAACAACTACACCAAACGCCATGGGTAAGAAGTCAACAACGAGAAAAGAGCAATTTACTACATC
R1-101216	90	C	T	AATTCTATCAAAATATCCAAAAATTTATCCATCGTCCGATATTTATTCATTACTCCGAAATGGTAGCTGAAAATAATAAACTGAGATCACGCACCCTTCTGCGAATCGTACCCTCTTATACACAGCTACGAATGCCAGTATCGAG
R1-101291	135	C	A	AATTCAGCGACTCTTCAATCTCTTTCACGTCAACCTGCAAATAGCATACTCGCTGTCAAATGAAAAGCACGGAAACGAGAGAGAACGTAGAGCTGAGTGTCAGTTGAGTATCTTACCCTCACGTTACCATCTACAGGAAGTTGAG
R1-101304	116	T	C	AATTCAGAGACTACTATATTTACCAAGAGAACCTGCAATATTCACATAATTACAATAAAAAGAGCAGGATAAATTTACCAAGAGAATCTTAAATTACAGATCACAACTAATTATTCAGATTATGCAAGGGCATAAATGATAAAAT
R1-101305	64	G	T	AATTCCCCATTTTATTATTTTGACACTTATGACTAAAAATATTAAAATTTGAAAATATTATTTTGAAAGTTGATACAATATTCTTAAAGCTCATTGTTTCTTCAAATTAGAATATATTTTTGACAAAATTCTTAGTTTAAAAGGC
R1-101315	131	G	A	AATTCATTATGAAATCCAAAGCTTAAAATTAGTCTTAAAAATATATAACTTGGGCAATTTAATACTTGGGGAATTAACATTACGATCTCTGCGTGTGGCAGTGGAGTGTGGACTCGGCACCAATAAACCGAGGTATAAGACTGTT
R1-101334	101	T	C	AATTCAGAAGAGATATGAAACCAACACATAAAGGCAACTGCTATAGAAAGGGTAACAACTAACAAGCAAGCAGGGTTACTCCGTACCACAGAGAGGAAGACGGTTACCTTGGACATCCATTCGGTGACTTCCTTAACTCCACGGT
R1-101338	89	A	G	AATTCGTTGCGCATTCCTATAATGTGAAATCGCATCGTCATTCAACCCCCACTCTTCAGCCCTAACTGCTTTAGAAATCTCCTCCGTCGCCAAATCATAATATCCTTTCAATTTACCAGCAATCCTCTCATTAGACACCTTA
R1-101392	130	C	G	AATTCCCGTCTTTGTTGGTTTCGAATGAGAAGAATTTGGTGTCAGTTTTTGGGATTTTATTGATTAATTTGGTCAGTTAGGATGATTTTGCTTTGAGTTTTCAGCTTTGTAGATGAACTAGTTTCATTTGACGGTGATTTGACAA
R1-101445	142	C	A	AATTCCACCCTCTCCACGTGGCCTTCCACAAATCGAGGTAACCTTTGACATTGACGCAAATGGCATCGTTACAGTCTCCGCCAAGGACAAATCTACCGGAAAAGAGCAACAAATCACCATCAAATCCTCGGGCGGTCTATCAGAT
R1-101491	111	T	G	AATTCCTTGGCGACAGTTGGAGTAAAGTACGTTTCCTTGCAACTAAATTCAAGTTTACAAGTTTGTTGAATTGTTGTCGTGATTGAACCGTGTTTCGCACCACAGGTTCCTGCAGGTGCAAACGAAACACTAGGGGTACTGGTAT
R1-101549	22	C	A	AATTCATTTCCTGGTTACTGCAACGAGACTCCTCGCACACCTCATTAGGTACGTCCGCAGCTGGTGCAGACAGTTTTAAGGCATCCCCGTTCGGTGGTAAGCTACTACAAGGCTGAGACGTAACCTGTGGCTGTCGCTGCTTCTG
R1-101629	96	T	C	AATTCATATTTTTTTCGTTTTTAAGTGTAAATTAGGCCATAACGACCGCACTATCAGTTTTCAAACCTAAGTCGTAGGTACCTTTCCTCAATAGTCGTTAATTACTTTCAAATGTGTCTAGGTCATATGAGGCTGAAGTGTCGTA
R1-101699	18	G	T	AATTCAGAAAAACGTGAGGGTATCACATAGAAACAAAAGACGAAGAAGGAAGACCTAGAAGAAGGGCCAGCAGAGAACGCTACGAGGATACGATCAGTAGGGGAAATCATAGCGTGAGAAGTGACAGCAAGCCTGAATTTGGCGA
R1-101714	111	A	G	AATTCCTAGTTAGTGTGAACAAGTATCTTGAAGCCAGAAGCCACAAGCTTTCTGTTGGTATGCGGTTCAAAATGAGATTTGAAGGGGATGAAGTTCCTGAAAGAAGGTACATCATACTAAGCCGTGGTGTCTTTTTTTTTTT
R1-101718	41	A	C	AATTCACACATAACGTGTGCGTCTTGCGGATAACCCTACACAAGTGTATCGGGAAGAACCGAAGGTGTACCAACCCTAATGCCAAAAGCCCGTGTCAAATACGTACAAATGCGAGGCTATAGTACCCTCACTATAGTTGTCTTTC
R1-101808	56	T	G	AATTCTTTCAGTTTTGTAATCATATATTCAAAACATTTCATAGTGTAATAACCCGTCTTTTTTGTGACTTAACTAAACAAGGTGAAAAATTAATTAAGTACTTTATATTACAAAACCGGATGTTATCGTATTACAACTCAAACTA
R1-101834	40	T	G	AATTCAACCACAACTTTGCTTTGTCTCGGAGGGAAAATGGGAAGAGCATCTCCCTAATTTGATCTTGTGTCACACCCGTCTGTTTTATTGTGGAGCAATAATCACAAAAATTTTGGATGTGTAGGTTAGGGTCCTCACCGGGACT
R1-101840	91	G	A	AATTCGAAGTGATTGCATTTCGAATTTCTACGGGTTGTACAGCTTCCATTGCGTAGGTTAGGAAGTAGGGTGTCATCCCTGTTGGTGTGCATATTGTGGTTCGGTATCCCTATAAGGCGAAGGGAATTTTGTGTGGCCAGTCGTG
R1-101914	124	A	T	AATTCTAATATGTAGAAACTAGAAATAACATACTCTGTAATATATAGCTTGCACGACACAAAAATTGTTTTTGTTTGCATACTTTATCTTGCAAACTTAAAATAATTTTAATTTAATCAGCTATATAGAACTAAAACCAATA
R1-101920	132	T	C	AATTCCCATATATCACCGCATTCATTTAAACATCGCCACACTTTTATTCATATTTTTCCAACTTTAGCCTTCATTTATTCGGGTGTTAATTAAATAATTTAGGGGAATAATTGCGTATTTTCGTAAAAAAATGCCGTGATATCTT
R1-102036	61	A	G	AATTCATGTATTAGACCCTCTAGTTGAGTCGACAACATCTTAAATCAATCTTAATTCTTAGCGGATCTCATTTAAATCTTCACTCAAGTCATCAACCTCAACCTTGATCACCATATTCTCTTCTGTACACACCCTGATCACCCAG
R1-102118	6	C	T	AATTCTGTGATTTTCTGAAATTATTGGCTGTAAATTAGTGCATCAGGTATATATAATAACTATTGTGCAAGTTAGATTCTACTGCTAAAACTTAATCGAGGACAAAAAGGCCTGTGTTGACCTCTATAACTAGTGCTAGTGAAAT
R1-102164	8	T	C	AATTCCTCCTTTGGTTCAAGAAAGAAGCGAAGCTCTGCACACTCTAGCCCCTCCACCCGGCTTTGGCAGCGAGCCCGCTTGCCGCCAAGTGGTCTTATTATTTCGGGTACACACCAAATCCGATGACACCGCCAAAGTCGCATAA
R1-102242	102	T	C	AATTCCGTACGAAGAGGGGAAGTCTAATAATAATGTGGTCAGTTTACTGACGGGTAAAAATGCAGATGCTCAAGGCAGAGAAAAAGACGATACAAGTAAGACGACAAAATGTGTGACATTGAAAACAGATGCAAAAAAGGAAGGC
R1-102261	26	A	T	AATTCATTTTAAAGAGCTTCCAAAGTTTCGCTCCTCCATAAGATATCGACCCCTAGGGTCACAAGAGACTCCAAGGCTCCCAGCTTCGTCACCCAGGTTCCTTTCACTCATATTTCTTCTTTCAAAAATCTTTCTTTAAAAATGC
R1-102308	126	C	G	AATTCTACGATATAGAGTTTATCAAAACTCGATCTCGAGGATCCACACCTCCAATCAAAATAGAGGTCATGAAGCAATTTAATGTAATAAGGCAATATTATCAACAAAATGTCTTAAAAAGGACGCATAACCTGATAGATCAGTT
R1-102329	67	T	C	AATTCCCGCCATATCAGCTGTTATGGGCACTCAGAGACTCCCCTTCCCTGGGATCGTCTTTGATGTTGTACATTGTGCCCGTTGTAGGGTTCCTTGGCATATAGAAGGTACTTTTTCATTTGATCTCTTGTTCAGTCATTTGTAA
R1-102358	130	A	G	AATTCTTTTACTGTGAACTTGTCCTCGTCGCCAGATGGAGATACAGGATTCGAGGATGGAAACAGATCGCATCTTCGATTAGATCTGCTGGCAGAAGAATAATCTTTACATATAGATCTTTCCTCGGAAGCCCTAACGGAAG
R1-102386	115	C	T	AATTCCATCAGGTTCGGGTTCAGGAGTGAGATCATTTTTGAAGGAGAAGATCCGGCTGTTCAGTGTTGCATTCGAGGAAGTTTACAGGAACCAAACTGGTTGGGTTATCCGAGATGAGCAGCTGAAGGAGGAGCTAAGGATTTCC
R1-102448	10	A	G	AATTCAAACGTCATTGCTCTTGCTTTGAATGCTTACGGAAAGCTAAGGGAGTTTAATCGAGCGGATTTGATGTACAAGGAGATGCAAGAAGAGGGGTGTATTTTCCCAGACGAAGTCCATTTCCAAATGTTGAGTCTTTACGGTG
R1-102455	18	G	A	AATTCGACACCCTGCTTACCACTAGCTATTAGTTAGTAGGACCGTAGGTTTATCTTGACATAGGTGACACGACTTTAGCCTTGTCAATTTTGGCGCCATTGCCGGGGAGACGGTTTTGTTTACTACTCTTTTCTTTGTTTCTAGT
R1-102494	59	G	T	AATTCAATTGTGGGGGAGCAGGAAGCTAAGTTACGAGGGTCGAAGGATATTAGTGCAGTACATAGCACCTTGCATTCATACTGGGCCAATATTTTTGTGTTACCCAAGACGGTGATTGTTGAAATCGAAAAGGACGTGTGTAAGA
R1-102514	131	C	T	AATTCGCTATGACGGACTTGGGCAAGCTACACCACTTCTTGGGCATTGCTGTCTCTCGGTCCAAACAGGGCCTGTTTTTGTCCCAAGGCCAATATGCTAAGGGTATTCTCGCCCGAGCTTCGATGACCGGCTGTAATCCTAGCAC
R1-102530	132	A	G	AATTCACAGTATCACTATTCACCTTGTAAGTTTTCTATCAAAACTCGAAAACACAATTAAATCATATGATTCAAAATCAGGACAACAAAAGAATCATCAGTTAAATTACCCTAACGCCTGTATCCAAAGAAAACGACGACGGAGA
R1-102552	83	C	G	AATTCGGGCAAGTTTCGGAACCGAAAAATTTCGACCAAAATTTCGGCCCCTGTACAAAATCACACGAAAATCACGGTTTTTCCAGCCGTTTTTCGCACACAAGTCGCCCAAGCCTCCACACTAGCATACTACAACACTTCCAAAA
R1-102570	12	A	G	AATTCGGCTCAAAATCGCCAAATTTTGCAAAATGTAAACAAGGGGTAGCAGTACCAAAATTCACAACAAATAATTCATAATGCAATATAGACTTGACTAGATGTGAGCTAAATGTGACTAACTTGGGGCATAAAAAGCTATAAAA
R1-102578	70	C	T	AATTCTGATTTTGATGATGCCACGGGTATAACCCGTACAAGGCTGTGTTTGGTTGAAACAATTATGGAATAAGTGGGTCTCTCACTTGAGAGACTCTTTTACCATACGACCTACGGTAATCAAGTAAATTTAATTAAACACTATC
R1-102601	42	T	C	AATTCAAATGTCAAGTGGTTGTTAAATTTGGAATATCGTATCTGAGAGTGACAATTTATTATGAGTGCAGGTTGGAGGAATATATGTAAGGCTTTTCTTGAAGGATCCTAAATTTCCACTAAGAAATCCAAAACGATTCTTGGAA
R1-102645	62	T	C	AATTCTTTACTTTTTAGAGCAGGCTCTTTGTTACTGCAGCTAGTCATAACTAATCTTCCGTCGGTACATAAGAATGCAAATATATTTTCACTCTCTCATCAAGAGTGTAAAGTGGTGATCTAGGATTAGAAAGTGACGGCAACCA
R1-102793	69	A	T	AATTCGTACTTTACTTGGCAAAGTTCCGATTTTGCGTGGGAATAGTTTTGGTATATGCTTGCATATGATACGAATACGTTCTCATTGGTTTGCGATTTGTGATCCGCTCTTATGGAATATGTATGATGTGTATATTCAGTAAACG
R1-102906	125	C	T	AATTCTCCCTAGTTAGGTGCGTACCTGGCCAACAAGAACACAAGATCTCCACACGGTTGCTGGGTTCCTCTAATACCATTTCTTACACCCTGACCCCAACTAAAGACCGGATTATCACCCACGGTAGCTCGCCAGGTTGCGTGCA
R1-102943	130	C	T	AATTCATGCTATCCACGGATGATTGAGTGTCAATTCATTTCCCTGATACATCACGTCATACATCTCCTCATTTAAAAGCGCCTACTTTATCCTCAAGAGCTTATTCGGACGAACCAAAAACACATCATTCTCCTTCAAAATC
R1-103164	123	A	C	AATTCAACATCAAAAACAAAACTCAAGCGTTCCAAATTTGCCTAATTTCTCCCAAAATTTCAAAGACAATAATCAACAAATCACAAATACGAATGATGAATCAACTAACACTCAAAAAATTAATCATACTTAGCAATTAGCAAAC
R1-103170	89	C	T	AATTCTCTTTACTTGTTGCATTGGCGAAGTGTCGATAATTCCCGTTGTCATCAATTCCACTTTTGTAAGGTGTGTAAGACATATACCTTTGCTCGACATCCGTTCTTATTTCTGTTATCGTCCCCGCTACATAATATTAACCGTC
R1-103428	92	C	T	AATTCATCGGTGCTGCAGCCTACGTATCGTGCATCCCTTCACTCCGTCACCACCATCTTAGCCCCAACGATCAATTTCTCGTGCTGTCTTCCGACGGTTTGTATCAGTATCTCAGCAATCAAGAAGTCGTTTCTTTTGTCGAGAA
R1-103468	93	C	A	AATTCAACTTTTCACATAATACCCCTTAATTTTCATTGGATTCACTGAAGAAATTATAAAATGTGTACTCTAATGAAATCATACTACAAAAAACATCTGCAAGTACAAAATTTGTTGGGTTGTATGAATACAATGCGTTGCAAAT
R1-103602	120	G	A	AATTCTATACCGGTGAGAATATATATGTCAACAACGATTCACACTTCCCCGGTGATGCCGTAGACGGTTCTGCTGATCAGGTGGAGTGGTTGAGAACATCGGGAACTAGTTGATGATGCAGTCTTCCGGCGAGCACTGCCGATTT
R1-103659	35	T	A	AATTCAATTCCAATCCAAAGAGCCTTATTACAAGTTTGAAAAAATAAATAAGGTAGTGATCGATCAATGTGGTTGATCACCAATTAATTAAGTAAAATTACAAATCAAATAGAATTGAACCAAATAAAATGTGAAGAACAATTGA
R1-103681	120	A	G	AATTCTAAAATCTACAAGAAAGATGGAAATGACAATCCTCAACACACTCCTTTCACGGCAAGATTTAAACCCAAAAGACCAAGAGATGAAAGAAAAATTACAAAATAAATATATGCCTGGAATCTAAAATTAGTGATTTGTTCTA
R1-103691	82	G	C	AATTCAATGGCTTGAGCAATGGCAGGTGTAAATATGATAAACGGAGACTAAGTAAACGTTCTTGAGTATACTATGTGTGTGCTATGGTTAATGATAAACTATGGATGTTAGCTAATATAGTTGTATAAGTTATATGAGCGTATGT
R1-103817	113	T	G	AATTCCAAAGATCTCAAAAATACGGTTGGTTTAACAATCGACAAATCTAACGCATCTAGGCTGCTAAGCCATCATTATATTGCTGGGGCAAAGGTAAATCACTCTGAGGATTGTTTTAATATTAAGCTCTTCTGTTGATCTGTGG
R1-103883	138	T	A	AATTCTAGACTATGCCTTCATTGTCGTTTTGAGAACGACTTAAAAAAAAATGTTTGATGGTACTTTCTGACAGTTTTGGCTTCGCCTTTGACTTTGAATTTAATCTTCGACGTGTTGCCACTCAATTTCTTGTATTTATGTA
R1-103895	132	C	A	AATTCAAGTACCAAGGGAAAAGGTCGTACCGATTGCTGGAAATTCTCGTCCAGGTTAGAAGCTTGTTATTAGGTAGAACCCTCAGAAGTTCGTTATGTTTTTCAAATTTGCAAGAGTAAGAAATGAAACTCACAACTACTTGGCT
R1-103979	110	G	A	AATTCACAATATACACACAAAAAATCTCTCAAAGCCTCAAGCACTCAAATCCTTGAGTTCAACACACCATCCCGTGTTGAATCTCCTCCTTTCTAGTTCAAGAAGCGAAGCTCTGCCGGATCTGAAGCGTCAGGACAAGGTA
R1-104026	125	T	A	AATTCTTTTTCGTGTTAAAAGACAACAATTTCGTAGAAAATAATGTCGATTCAAATTAATACTCCATATGTTATATGGAGTACGTGACAGTGCAATATTGTCGAAAAAGTAACAAAAATATTTCATGTCTCACTTTAGAAAAGTT
R1-104027	72	A	G	AATTCTCTAATGTGCTTGACGCTTTTCTCTTTTTGGAAGCTAAATCTTCATTGCCATAATGTTGCTCACGCGTTGACCTCTTATCCACCTCATTTTTGCCATTGTCAGTTTCAATTTGATCACTTCCCGCCTCATTAGTGAGAAG
R1-104102	74	T	G	AATTCAGACCGATAGCTTGCTGTAATGTTCTCTATAAAGTTGTATCTAAGGTGATGTGTGAGAGGCTAGCTGCTATTCTCCCTGAGATTCTAAGTGAGAATCAGAGTGCTTTTACAAGAGGAAGATCCATTATTGGTAATATACT
R1-104180	24	G	A	AATTCCATTCCTGCACAAGAATCGACGACATCAAAACGCTATAGCCTTGTCTTCTGAAAAAGCAATTCAAGCTATACTACAAACACGGTAAACAAAGCCTACCAATTGACCAAAAGATCTTCATCCAATTTGTTCTTCACATCGA
R1-104247	127	C	G	AATTCCCCTACCAAAAAGAAGTTAATACAATAAATTATCAATCTCGTAAAATATTTTTTTTAACTCTTCGAAACGATTGATATTCTAAATCAGTATTTCCCTTCGTAAACTGATTTCCCTTCCTCTGAATTTAGTAGAATGGTTT
R2-5	147	T	C	CATGATTATCTTGGGATGATGTTAGCGGTTGATAATGCTTTCACAGAACGATCAAACGCTTTGTTGACTGTCCAAACTCTGGTATCTGAAATATCTTCCTTACAGTCAAGAATTGAAAAGCTAGAAATTGCTTCCTCGAAAATATTTGGT
R2-47	92	A	G	CATGTTGCACTTTCGATAGGTTTAAATATTGATGAAACTAGGGATGACAATGGGTCGGGTTCTATAGGACCCAGACCCAAATCTGTTTTGTATGTTAGGACCCAGACCCGTTGGGTCTAAAATTTCAAGACCCATACCCCGGGGTCTGGG
R2-61	97	C	T	CATGGTCAATATCTCAGTAGTAGTGAAAGATGTCTACTGTTGAAGAAATAACAGGACATTTTGACAAAACTCAAAATTTTCAAAAGTCTAGCCATTCGAAGTGTGCCAAGAGCCAGCCGTGGTAAGACAGAGATAATGAAGTTCAAAAAA
R2-125	80	A	G	CATGCAACAAGTAAATTTAGCAATACCGTGAATAATCATCTATAAAGGTGATGAAATATTTCTCTCCAGAAAAGGAGGGAACATCAAATGGACCACATATGTCTGTATGATGATCTCTAAAAGAGCAGTGCTTCTTGTGGCGCCCCTTTT
R2-146	67	T	C	CATGCATCAGCTAGAAAGCTCCAAACTGACATCAGATGTATTGCAACTTAAAACGCCTTCCCAAGTTGTAAAGCTCTTGTAGACAAGAGATTTCCTCTTCTTGTACTCTTTCTTCTGTTTTCCTTGCAGAACATTGCAGATATTTTGCTT
R2-163	140	T	A	CATGCAATTAAAATAAACGTTCAATTGTCCATTGGTTCATTTTAAAAGGGTCGGTTGCTTATGCGACTTTGGCGTGTCATCGGATATGGAGTGTACCCTAAGTAATAAGATCACTTGGACGGCAAGCGGGCTAAGTGCCAAAGCCGGGGG
R2-247	53	T	C	CATGCTTTGTTTGACAAAATGGAGGAAAGGAATGTGGAATCTTGGAATTTTATGGTGTCGGGTTATGTGAAATTGGGTTTGATTGAAGATGCCTGACGGGTTTTGATGACGCGCTTGTGAAAGACGTCGTTTCTTGGAATGCTATTATTT
R2-276	94	T	G	CATGGGCAATCTATTTTGTTCGGAGTACCGTATCCATAGGCGATTTGACTTGAAAGGATCACGCCACGGTCGCACGACAGAGAAGACGGAGGGGGAGATCGACGAGACTACTACTCTTAAGGATCTCGATCTTGACTTTGTTTTTCGTCT
R2-279	131	T	C	CATGATTTCTTGTCCCTTTTTGTGGTCGACGCACAAGAGTAGTGTACCTTGAGGCTTCTTTTTGAGTAGTTTGCCCATTTCCATCACAAATTGTGATGATAAAAGGCGTAGGGCTCTTTTGCCCCGCTTGTCGATGTTTGGTGGGTATTC
R2-286	74	G	A	CATGGGCTAATTTCATCCTCCTATACTCTTGTTGTGCTTGCCGTGAACGGAACATTGCTTGTACTCGCACAACAGCTTTCTCAACACGCACTTCAGCCTGTTTTCTGCTAGCTCGATAGAAATCTTCTTCAGTATCACTTTCTGGACTTC
R2-316	10	G	A	CATGCAATCATCAACAATAGCAAAACAAGCCTCATAATACTCTCAAGCATCGATTTCAAGCAACGATAATGACAAAATTCAAATCAAACAAGACGGGTCGACATAAACCCTAAAAAAACAAATTTTGGGTTAAAATCAACTCAAACCGAC
R2-622	19	C	T	CATGTGTAATATGAATGTCGTGCAGGCACCATAATGACCATTTCAAAAGATCGTGTCAAACCATCTCCAAGTCCAGACAGCTGGAAGTTACAGGAGATATTCGCAACTGGAGTTGTCATCGGCACATATTTAGCTTTAGTCACAGTATTG
R2-634	13	T	A	CATGGTGGGAAATATAAACGACAAATGGGTAAATTCAATTCTCAAAAAACCCTTTATCAATTACTCCGTATCATATTTGGTTTGCATCTTCCTAAAACTATCTGTAAGCACCAAATGTTTAAGCTGGAGTTCAGTAATGATGATCCGTGA
R2-777	93	A	G	CATGGGTTGTTGCACCACCACCGTCATATTATATCCATACATTTTGATATGCTTTGTTGTTGCACTCGACGACCTATCCATCAAAAACCCGTAATTTTAAGGCATAACATTGGAATTATACTCAAATCAATTCAAAATAAAATCTAAGTC
R2-824	114	T	A	CATGGTGTGACTGTGTGAGTGATTTTTGAAAGCACAATTCGATTCGTATTAAAACAGCCATCCAATGTTGAATGATGCAATAATTCACGGTCATCAAAAGTGGGGATTAAAAATATAGGATGACGGTGAAATCATACTTTGACTTCCTCG
R2-937	85	G	A	CATGGTCAAGATGGGTCAAACTAGGACAAGTAAAGAGAAAAGGCCCACCAAGTCAAAAGCCCACTAAGAATGACTAAAAGAGTCATTGCAAATAGGGCAAGGAAGAAGTCAGCAGCCATAATTACTCCCAGGCGTTACAGGAGAGATAGA
R2-1198	122	T	A	CATGCCATAATCAAGTCATTGAGAAGCAAGGTTTTGCTTTAACTATGTTAGCTCTCGGAACTCTGATATCAATCGTATGCTCTTTTTTTGCTGGTGCAACACTTGTACGAGCAGTCTCCTTTTTTAGCCCTGCAAGTTTTAAAGTGTTCC
R2-1241	81	C	T	CATGGTCTGGTTTTTCCTTTAGTGAGTCAAAGCGGTAACCCACCAAGTCTACTAGATCATAGGATTACAATTAATACTAACTTTCGCCAATTGAAAATAAAGGCTCAAATTATGGTAGGAGGGATCGATTTTATGAGTTTGTAGTATTTC
R2-1259	145	G	A	CATGTGAGATGAACTAACCTCTGCATTTGGGAACACCGTCTCACCACCTTTCTCTACGTTAGATAAATACATAAGCACAGTGGCATAACGGTGGCCACCACGTGCAATGTTAACCTTGTCAGAAAAAAAATCGAAATGGTTTTCATACTT
R2-1266	126	C	T	CATGATTTCGTGTCCTTTTTTGTGATCGACGCACAAGAGTAGTGTACCTTGAGGCGTCTTTTTGAGTAGCTTGCCCATTTCCATCACGAATTGTGACGATAATAGACGTAGGGCTCTTTTGCCCGTTTGTCGGTGTTTGGTGGGTATTCA
R2-1491	135	C	T	CATGGGCACGTCCCACACGGGGACCACAAGCTGCTGCTGAACGTCCTTCGGAACATCAATCAAGACGGGCCCAGGCCGACCGGAGCGGGCCAAGTAAAAGGCCTCCTTAACAATCCGAGGAATGTCGTCGACATCTAAGACGAGATAATT
R2-1556	47	T	C	CATGCAATCAATAGTTACTTAAACAGTTTAAGTATTTCAAATTACTTGGAGGAAGGCGAGTGGGGCGACGAAGTGGCAGAGGAAGGCGAGTCTGACGACGTTGAGCTAAACAAAGGCGCATCAGGCAACAAAGACGGTGATACCATATAA
R2-1559	27	G	A	CATGCTCGAGCTCATGCGGGAGCTCGAGATACAAAAGAAAGACCAAAAAAGGCTAGTAGATACGAAGAACGGGAGGCCCAAAAGCATATTGGGCCAACCATTGGAAGAGAAGAGCCGGCCCAAGAATAAGGGTCAGGCCGGTCCAGCCAG
R2-1854	148	G	T	CATGCTAAAGATACCTAAGGTAATAAGGACAGCCAAATCCCTTGTCTAATGTATGCATACACCACTATAGATAGGATCGTATCATACTCGCCCTCGAGTAAGTAGTCACCTAATAATACGACTATCACCTTAGACGGGTACCCCCGGGTG
R2-2347	118	C	T	CATGTGTCAGGGGACAAAACAAGGTCTCAAATACGACGATTTTTGAACAATATTTTGTGCAGCACCACTACAATTAAACTGTAAACAACTAAATTACACAGCTTTTCTAGTGTAAGACCGTCTCAAAGACACCAATTCAACAAAAAACGG
R2-2359	118	G	A	CATGCCAGTCAGTTTCGGATCATTCGAGTAGACAGGACCAATCGACACAAGTAACGGCCTGTACGCATCTTCATTTACACCACGGAGATTTTCGGGGACTAAATATATGCAACAATCGGAGGAAATGTTGGGTAAATAGTCAAGCTTACG
R2-2445	149	G	C	CATGCCTGTTATCGGTTTAAGTACCAGAAACCCCGAGAGCTTTCTGATGGAAGCAAAACCCACTTTTCTCATAAAGAGTTACGAGGATCCGAAGCTGTGGGCCGCTTTAGAAGAGCTTGAAAAGCAGGGTGGCATCAAAACAGGTGCAGC
R2-2452	113	A	T	CATGAGTGTTTCGAAGCTGTGAAAGATCTCCAAAGTGGACAAGATCTCGTCGAAGATGCTCTTTTCTGCAGGAGGTGAGTGAGTTGCTCTCATATCCTGTCAGTCTGTCACTTAAAAAATGACATCTCATTGATAACTATGACCACCGAT
R2-2519	28	A	G	CATGGGAATGATTTGGTACGGGAACGCGTCATCTAAACCCGGTGGAAAAGAGCGGTGGACACCTCCAGTGTCTGACGCCAAGCCACAAGATCTCGAAAAGTTGCTTCACTCGAGTGCAGCAAACGACAAGGTGTAGAGAGTTTCAATCGG
R2-2525	46	C	A	CATGTTTTGTGCTGCGATCCACGTTCAATTACAAGAGTTGAACTAAAGATTTAATGAGAAGTCAGTTGAGCTACTAACTCTCAGCTGCGCTACTAACTCTCAGTTGTGCTTTGGAGCCTAGAGATTATGGACAATTTTTAAGGCAGATGA
R2-2562	84	C	G	CATGATTACAAAACATCACTGTACACGGAACTACGGAAGGCAGAAAATAGTCTTACTTTTACTTCCCTTGAGACGTCTGCTTTGTCAATTACGAGCATCCAAAATGGCGTCAATATCAGTAATAATGTCTCCAAACAAAGATCAAGCTGT
R2-2595	47	T	A	CATGCAATTAAAATAAACGTTCAATTGTCCATTGGTTCATTTTAAATGGGTCGGTTGCTTGTGCGAATTTGGCGTGTCATCGGATATGGTGTGTACCCGAAGTAATAAGACCACTTGGAAGGCAAGCGGGCTCGGTTGCCAAAGCCGGGG
R2-2682	46	C	T	CATGAACTCATATACTAAGAGGCGGTGTTCGTCTTCTAAGCAGTACCCGATGAGGTTTACGAGATTGTGGTGTCGTAGTTGCCCCAGGTAGATGATCTCAGTCTGCGAATCAAAACAATCACAAAAACAGTTGTTATGATCTGTGTATCG
R2-2734	92	C	T	CATGAGCCTCGTCCCTTAGCCTTGGGACGGAAAACAATGCAAAGAAGCAAAAATAAACTAAGTACAAGAAAGTGCATTTTGAAGCCTTGAACTGAACATCACGGGACAAAAGCCATCCCGGTCGGGATGAAGTGGTCCCGGACGGGACAC
R2-2811	140	C	T	CATGCTCGGTGTGTTTCCTAAGAATCCCTTTTCCATCTGACGCTAATGTATGATCGTCAGTCTTTTCACCTTCATCAACTGTTTTCATCGATTTCTCACCTTTTTCACCGTTTTCATTGTCATTCTCCATCAACTGTTTCCCCTGCAAAA
R2-2892	44	T	C	CATGCATTATTACTAAACCTTTAACTGTCTCGGAACTTGTACTTTGAGAAAACTTGATATGTCGTTTAAAATACACGTGTCAGGTAAGACAAGGAACTTCCGAGTTCAGGCCATCTCCATCCGAAAATCGTGAACGCTGCAAGCGCTCAT
R2-2910	46	A	T	CATGCCATTTTTTGACTTGATTTGTTTTGGTTTATTAATTTTACGAATGCAAATTCTGTTACTAGCTTTATTGCTAGTTTAATTACTGTCTAAATGTGACTGTTCTTAGATAAACCTGTGCTCTGTTAATTTGAAGTATTTGTTCCACCA
R2-3004	46	A	C	CATGCCTGCAATTTTTTAAACGAGTATTACGAGTCATTCCACATTCTACTGTCGAAAACCGTCCCAGCGTTACAAAGAAAATAAATTCTGTCGGTTCTTAACTAAGTTCTAAATCAAAAAACCGAAGTATAGGAACAACCGAGCAAGTAA
R2-3010	24	G	A	CATGATTTGAGTCTTGAGATTGGACTTATAAGTCTACAGCTTAATATTTCATTGTGATATTATTCTTCACCACCTTATATTGAATTTTCGATTGGGCTGTAAATATGTTAGTTGCTACAACATCGACTACTTTGCTTCATCAAAGCACTG
R2-3099	116	C	T	CATGGACATACCGATGTCACTCGTTTATAAAGCCATCACCTTACTTTAAATCATTCTCGTTTTGCTAGACTTTTGGTCACTTAAAATGAATTAAAAAGGATGATAGGATCTTCCTTTAAAACTAAAATTGAGATTAGTCTTTATAGGGAA
R2-3116	39	A	G	CATGGATAGTATATTAAACCGATAAATTCTTATTAACTAATTTAGTTCAAGATAAATTACTTGTTAATATTATACGAATATGTCTACCTTCTATACTATAAGTGAGTTACAATAATCTTAGCTAAATTACGTTTTTACCAATAATAATAA
R2-3233	99	T	A	CATGAGATGGCTAATTTAACTTCAACAAAAATGTTTACCCATTTCAAAAGAAAAAACGACTGACTTCACCACAATTCACAAATGAAAGAAGTGCAACCTAAATCCAGCATCTTAAATCTGAAATCTAGTAGCACAACATTATACTTCCAA
R2-3236	144	G	A	CATGTCTTATCCACCCCTGCAATCCGGTTCAGTTCCTGTACGCAACAAAAATAGGTTCAACTTCAAAAGTTTTTTGTATTCATAGCTAATGAAACACATTACTGCTTAAAAAGCAAACCAAGGCCCAAGGGCGTGTATTCAACGAACTAA
R2-3354	58	G	A	CATGCTCCAAATTCCTCTGATTTACAAGAAACAATAAACACATAGGAACCGCTAAGTGCTCCAAATTCCTGTAACGATTCCTGTGCAACATACTTCACTGTGCATTGCTCACAGCTAATAGGCACAAAAGGCAAGCAATGACTAAGGCTA
R2-3568	11	T	A	CATGCCATTTTAGGCCTTTCCGAAAGCCAAATGGGTAATCCAGAACCTAAACTGAAAGAAATGAACCGCTTATCAGTCACCCAATTTAAGGCATCGAGATTTCCCAATTTCTGAAACTTGAATTTTCAACTCTTTTTTCACATTTAGGGA
R2-3653	137	C	T	CATGTCGTTCAACCTCTTGACCAGACTTGTTATCTGTTGATGTTGTGTCCTTAGCCGTCGCATTATCTCCGTCAGAAGAAGAACCTCCCGGGGTAGAATGACTATTTTGAGGCCCTTTTTCACTTACATCCCTTTTTACGTCTCCGGTGC
R2-3714	31	A	G	CATGTATCAGCAATCAACTAGAGCTGGTGCGAGCCATCAAAGGTGACAAAACACAACACGAAATAAACACACTCCAAACACAACTGTTCAAAATCGAGTCAACAACGACACTGGTGCCAACACAACTCCCGCATCCAAATCCAAACCTCT
R2-3715	23	G	T	CATGATAAAGCTAATTAGTAACGTTATTGAATGTTTATAAATTAATGTAATGTACTCCATTTTACGAAGTATTGTACAATAGTTATTAATTTGTTTGTTGTTGTGGCTCACAGGTATTGTGGAGTAATCTTAATGAACTAATTAGTGAAC
R2-3802	84	T	C	CATGTATCCTCTAAAGAAAAATCATTTACAAAATCTTTAGAGTTAATGAAGTATCAAAGAATAAAACCGATAATAAATTGTTGTTTCATTTTTCGTAGAGGTAATAGATGAATGCTATAAACTCACATTGTTCCGGCAACCCTAGTGCTA
R2-3803	134	T	C	CATGGTACATTGGTTAACGTTATAAAACCATCACGTATTTTAAAAGGGTACAAAATATAAACAAGTAGCAAAGAAAGCTTTAATACGAAAACGATTATTCATAGAAGTCTAGAAAAGTGAAAGATGGGGGCTATTGTCCTCACTCTTTAG
R2-3905	55	A	G	CATGCTGCAGTTATCTAACAAGGATGGCCGAATCGAAGAGGCCTCTCCAGCATTGAAAGGCCTGTTATCCATCGGGAGAGGAAATCGGCAACTTGATCCCTACATAAGTGCTATTCTTAAGAACACAAACAGGATGATATTATATTGCTT
R2-4137	22	T	C	CATGAAATAAACAAGTGAGCTTTATTTTCAATTAAACATTTTATAAAATACTCTGTATTAATATCAGACAGTCTCACAAAAGATTTACTGGTGCATACAGGTGGTATCGAACGAAGCAAGGGCTATGTATAACGTAGGGTTAGCCGGGTT
R2-4161	105	G	A	CATGGCATACTACTAAACACAGCAACAGCTTCATTGATTCTACCGTTTTTCGCATACATATCAACTAACGCATTGCCCAAAATCAAGTCGCTCCTAAATTTGTCATTTTTCACAACCAAAGCGTGAATTTGTCGACCTTCACTCACCGCT
R2-4205	123	G	A	CATGCACCTAACACTTCCAAAACGCCACGTCATCAGAAGCCGTATTATACTCCTATTAAAAAACATTTAGATATAACGATAGCTATGAAACCAGAATTGAATCGTAACCCATAAACACCAGCGCTGCAATTCATCAAAAGCGAGCACGCA
R2-4232	124	G	A	CATGATAATTAGTCCGCACAATAATAGTATGACTCTCAAAATAAGGACGTAACTTCTGCGATGCGATTACAAGCGAATAAACGAGTTTTTCAAGAGGTGTGTACCGTGTTTCTGCATCCAGTAGGCTTTTACTTACATAATAAACCGGCA
R2-4266	149	G	A	CATGACTCAGATGTTGTCATTTAAAAGAAATAACTATTTCCGACACTTCACGTAGCTTCTGTATCTGTAGCGTGCTAGACACGCGTCGTAGAATCACGGTACATAATTTTAAGTTTAAGATGTCCGATGATGACAAATTGGTGAAATTAT
R2-4299	149	A	G	CATGTATTTGAGTAAAGAATAAACTTCCTAAGCAAAGCAACCAACATCCTAAGCTCTCTTCTGTCGCTTCGGGTTAGTCTCTTCATCCCCAAGAGGCCGATCCACCACGATCTTCGAGCTAATAGCAGGAGTAGTCCTCTCAAAACCTAG
R2-4301	88	C	T	CATGATCTTTCTCATTTTTGGCTCGAGAAAGTCGGTTCACTTGTCACATGGAATAAGCGTGATCGTAGTCAGAACTTAAAAACGATGCCATTTCCTCATACGAACTCCGATTCAGGCGATTCAAAAGGCTAAACTGCGTATTTTTCCGAC
R2-4308	100	G	A	CATGCTCTCGAATTGTCTTTTCCGAACAGGTGGCTGCTCAATGCTGTTCACGAACAAAAGGACGTTGAAACACCGAGCGCTCATCAAGCTCAACTGCTTGTTAAGGACCCATCTTGGTGCAAACGACGAGGCATACAAATGCTGCTATCA
R2-4532	50	G	C	CATGAAAAATAACGATATGAGCCAACAGGTTGACTCAATGCGCGGACAAGGTCTCTCCTCTTCCGCAGTATTGTTCTGGTGGCCATCAGCAACGTCTAGCCCTTGGTACTGAGATTCAGCTACTTGTCCCTCGAGGTCGCTAGTATGCTG
R2-4665	135	A	G	CATGAGCGAGCCATCTTTCCCATTCAGAAGACCCCTGAGACTGGTGAGCCGGAGTGGCAACTTTGCCCCATTGAAGGTCCATACCGAATGCGGAAAAAGCTTGAGCGTTGCAAATTGAAAGTCGATACCATACAGAATGTACTAGATTGG
R2-4671	57	T	C	CATGAAATGTGCGCCAAAAATCCATTACACAAATGGCTACGGTCATAAAATTGTCGTAGTCTTTTACTATTTATAAGACAATAATGGCTACGTTTGTGGAAGTAAACCGTAGCCTTTTGTTTCGTAACACACATTTAGCTACGGCTCTTG
R2-4675	17	T	G	CATGGAAAGTACTTCGTCAAATTAAACGACAAACAAATTGAGAATCAGAATAGAGGGAGTATAATTTTAAGTGTGCTAGTAATCATCGAATAGTACGTGAGCCTCATTTGTGCCACTCGAGAGACGGTCTTGCTCGAGTTTAATCCTACT
R2-4877	134	G	A	CATGGGTCGGTCTCCTCTCACTGACCGACCGTTTGGTCGGCCTTGGTGGCTTGAACGACAACTTCTTTCGGCCTTACCTCTTTGGCCGCAGCTCTATGTTGGGCCTCAGCTACTTGACCGACAAGTTTGGCCCGAAGCACCCTACTTCCC
R2-5040	28	A	G	CATGTCAAGTATGAGATTGTCTCATTCAAGCATTGCAATTGCACACAATCATCAAAATGTATGTCAATAGTAAGCATATTACACACGGTAAATCAAAATTAAACTAAGCTTATACAGTAAATATCAACAAGAGCGAAAATACGCGTTGAA
R2-5119	55	C	T	CATGATTAAGAGTTGCTTTGTATGTATCTGTTTTTCCTCATTGCTTGGTAATGACAAAGACGAGTTACCTGCCATTCTTGTTTAGTCGAGGGTCATTTAGCTGCTTGAGTGAAGTGATTTCTTTCAGTGTATTAGCTCTTTTAAACGCTG
R2-5163	113	T	C	CATGGTAAAGAGGTCAGATGTACGCAGCCTTTATTCGTGTTCACGTCTCTTTTAAAGGCTGCATACATCTGACGACCCCTTTATCTCGCTATCTGTGAAAGCTCTTGTGATATTTGGAGAATTGTGTTGTCGGAGTCAAAATTGTTCGAT
R2-5189	70	G	A	CATGTGTATCGGGAAGCAAATTGTTGCCCGGATTGGTTAGGCAATCTTGGAGTAAATCAGTCTCAACAAGTCACCGTATTTGAGGAGGCGACCATTCTGGATCGCTTATTTCGTCTTCTACCGCAAGACTTAGGGGGTGTTGCTTGGCCT
R2-5308	139	C	A	CATGCCTTGATGTTGAAGGTGTCCCGAGACCTTGGGACAGACTTACAAGCTCGTATGATCATTATTGACCTCGTCCCTACCCCTTGGGACGAAGTAGGCCTCGTCCCTATACCTTGGGACGACATACAAGCAAAGAAACGTTAAGTAAAC
R2-5329	84	C	T	CATGTCCCCAAAGCTCAATAGGTTCGGTTCAGTTCATCTCAACTTTAGTCAGATTGCAAAAGCGACTCACAATTTCTCGTCCGTCTTTAAGATTGGTGAAGGTGGTTTTGGGACGGTTTACAAGGCCCAACTGCCTGGTGGACAGTGGAT
R2-5442	5	T	C	CATGCCTTCGATGCCTGACATCGTAACAAATAAGGTAATATTCTCTAAGTTTGTAGTTGTTTACTTTGGCTTCTTGGGGACTTTACGATGTAAAGCAACAATAGGATCGCCCTACAATTGTAGTGACGAGATAATAGTCTACTTGGATAA
R2-5530	95	A	T	CATGTAACAAAACACTGAAAGTAGTATGTCTGGGAATCAATAGAGTAAGCCGAGTATTTAGCAAGTAAAATGAGGTCAAACTCTTCATTCAACTAATCTTAAGGCTTTTCCCTAGTTGAAATAGATATCAATATGTTGTTCAAATGATCG
R2-5618	76	G	C	CATGAATTTGATCACGGCCAGAAGTACGAGTATTCCTGAATCGCCCTCTAAGTACTCGATCGCGTGCCTTATAAGGAAACGAACTTGTCATAGAAGTGGCTTAACAGACATATGACTACATTCGACACCGAACCCAAGTCTAGCAAAAAA
R2-5907	23	C	T	CATGGACAATACGTCCCGTGTTTGTATCCCCTTTTCCTTGTAGTGGACCTTGTGAGTTGTTATGGCGTATTGGCATTACACTTCCCCTTACAACAACACAAAAGGAAAACCTCTGTTTATATAATTTATAAGTGTAAAATACTGAAATTA
R2-6066	143	T	A	CATGTTACAGCGTCAGCATAAAACCCCTTAGAAGTAAGATCAACAATAACCTTACCACTTTCAGATTCATTGATGACACCGTCATCAGAAAAACAGCGGTCAACAACTAACGTCTGAGAAGCTGTCCGATTTTGCACAGCAATAACACGC
R2-6451	117	T	C	CATGACTTTAAATTCATAATGACCATATCTGCTTCTGAAAGCAGTCTTCTGGATGTCCGCTTCTCTCACCGCGATCTGGTGATAACCTGACCTCAGGTCGATCTTAGAGAATACGCTTGCGCCTTTCAATTGATCAAATAGATCGTCGAT
R2-6477	34	G	C	CATGCCTTTGAGGGCTGTCGGGATTGGCCCAAAGAGCCTGTTGTTGGACACGTCTAAGGCAACTAACTTGTCAAGCTTCCCTAACTCAGATGGTATCGTTCCGTGAAGATGATTGAAACTCAAATTCAGGGCTATCTGTAAGTTTTTGAG
R2-6533	34	A	G	CATGGAAGCAGATATACCAGAAGCAGAATGGGCACGCGAACGATACGAGCAACTCATTCTCCTAGACGAAAGACGCTTACACTCACTAAGCACCGTTCGAATGTACCAATCACGGCTACAACGCGTATACAACAAATGAGTCAAACCACG
R2-6825	107	A	G	CATGGGCTGAAAGTGTTGCCGAGGCGGCTAGGAGAGGAGGAATCACCGAGGACCAGCTTAGTTGGGATAGTCACGAGAAGCTGAAGAAAGAGATAGCGTGTCGACGACATAAGCAGGATGAGGAAATAGTCAAGGAAAAGGTAATACGAC
R2-6972	117	A	G	CATGTGATCAATGTAGAAGAAAGCAAAGAAAAACTAAGTAAGAAAATAAGGAAAAAGAGCAAGTGAACTGAAAGCCACGGGACAGGTTGGTCCCGGTCGGGATGCTCCTTGTCCCGGTCGGGATGGTGGTCCCGGACCCCAGGGACGGGT
R2-6989	119	T	A	CATGTGTAAGATTGAGACATACGAGTAAAGTAAAACTGCCGACACTAAATGATTAAACCCATTGGGACAGCATATAATCAATCATCTTGCTCCGAGAAGCAACAGTGAAAGAAGACATTGTCAAACAATGCACAAATTAAGCACACAATG
R2-7016	7	G	A	CATGTCGATACATAACGCACAGTCAAACCAAAGAGTCAAGTTAACATTGACGGGACAACGTGCAGCGTAAGACAACAACCCTACCTCAAGGCGAAAATGTTTCCGTGTTGTTTGACTGGAATTTTGTTTCCCTGCAGCCCCAACTGATTC
R2-7055	144	T	A	CATGCATCACTTTCGGAGCTACATTGAAATTTGATTACCAGCGAATGTAGTAAGAAGCGCGCATAAGATCTTTCTGAACACATACGTAATCAACGACGAAATGACAGACATTGACTATACAGCACAACAAATAGAACATACATTATACAT
R2-7075	70	G	A	CATGGTTAAATTAAAACGCCTTCAACCTCACTCTATTGTTATTTCTCTTTCGAAGGAGCTCGAGTTATCGGGTGTTCCACCTGATTTGTATTCTAATAATATTGTCGCAAATTGCTTCTGCCATTTAGGTCGGGTTGATTTAGGGTTTTC
R2-7082	65	A	G	CATGATCGAAAACAGAAGCATATGCATTGATCAAAGCACTGTAGAGGTACACATTGGGGGAGCTGAGGTGATCAAATATGCGACGAGCGTAGGGAATGTCGGAAAGACGAAGCGTGCAGAAGCGTACGAGACGAAAGACGAGGAATTGAG
R2-7134	55	T	C	CATGCTTTCTAACACCTTGCAATGCTAATAAATTTCTTCGCTTCCTAATTCTTTTAGAATGGCTGCTCCTCAAATGACTAACGAGGAAAGACAAATTCTGGCCGAAGAATCTTTAATCCGTTTGGCTGAAATAGCCACGGACAACGCGAA
R2-7264	108	G	A	CATGCCTTCGGATATGAGAGTGTATAGAGATCTCAAACCTGTGCAAATTACACATCAGCAAGGTTTACACTGTGAAAATAACAATTTGAAGTACTTTTATGTGTTTGAGAAGTTGAAGAATTTGGATTTGCATTTGACACAAATCTAACA
R2-7297	114	T	C	CATGCAAGGTAAACATCCACCTGGGAAAATGTACTCTTTAATGAAGTCGGAGCTTCTTCGATACTCATCGTATCTCTCGTCTGGTATAGATATAAACTGGAAAAACAAAAATTTAGCTGATATAACTCCGACTTATATTTTTGTTGGGAA
R2-7328	125	A	C	CATGAACGTGATCACCGATTTACCCGATGCAATACTCAATTTAATCCTCTCAAAAGTCACAACAAAAACAGTGATCACAACATCAAGTGTGTCCAAAAGATGGAGAGAAATCTCAGCAGATTATATAACATATGCAAACAACTTTGATTT
R2-7331	76	T	C	CATGGACAAAACGACGGGGCTACAACGGATGCCATAATGAACCAAATGATGAAACAAATCGTCTCTGACCATCCTTAGCAATTTCGGGTGTTTAGCGAAAGCATCACCACTCAACTCCAAAGATGTATTAATCAAAACCAATGCAAAAAT
R2-7415	133	G	A	CATGTCCATAGTCAAGTTCGAGAGGAACGAGCAATGGAAGGTTCCGACAACACCGTCTTCCCAATGCAGAGAAGCGCCACACGATAATATCACGCCTGCGTTATTTTTCACAGGGTTTTGTAAAGCGGTCACGAAGTTGGGAAGATTATA
R2-7460	53	G	A	CATGTGATGTCAAAATGTGGTAGCTTGTTGGTTATTGTCTATGGCATTCAACGATGAGAACGAATTGAGGTGTCCACGGCTCCACGCTCGCATTTGTAATGCAAAGAAAATGTTTCGTATACCGGGTAACAGACGGCGTAATGCTCAATA
R2-7498	122	G	C	CATGCATTAGTGACGATATTGTCTTTTCAAAAGAAGTGCGCGGTTTGAACTCAGAAGCTATCGTTCCCACTGTTGGAGCTTTGATCACGTTTCGGTTGTCAAAAGATAATGTGGGAGTTTCGCGGTGCATCTTTACAATAGGCTCCCATT
R2-7648	53	G	A	CATGTTGTAATTTTTCCATTGTTCAAGCCGTCAAATATCAGTCACAGATAAGGTATATACTTGCAATGATGCAGGTAAACGACAGCTATATTAAATACTGCCTGGTATTTGGATTAGTCATTGGAAGGAGTAGGACAAGGTGCAGTAAAA
R2-7687	94	A	T	CATGAATCATTTGAGCATTCACCTTAATAATAGTAACCTGCAGTATTGTTGGCTTCCATAGTAACCTGATTCTCCCACCATTATGGTGACTATAATTAGTAGTAAAGGACCAATTCTGAGTTATCTTACTTATTATTTTAGCATTGTTAC
R2-7718	102	A	C	CATGTAAACGTGCTACTCGCGTCATCATACGCGTAGCTGTACGCTCTTGGGCACGCATTTTTAAAAAGCTGCGAATACGCCGTAGGCTTACACGTGGCAGGCGAGCTATACTCCCCACTACAACAATATTCCGGGTTCCCAAACGCCTCA
R2-7740	76	G	A	CATGATAAGGGTTAGAGAATTGAGTATCAATGGTGATTTCGGAATTTCGATCGCCTGCGCTCTTCTGACGATCCAGCGACCGAATTAGTAAGGATTACCAACTTAAGTTCCCTAGTTCTTCATCGAAGGTATTAAAACATCGTTTATTTC
R2-7969	65	G	A	CATGTGAAACTCGACAATTTTCCTAGAACTCTACAGAATGCCTTTTTTTAGATTATAATGAAGCGTTCGTGTGTCATACTAATGTCCAAGGCTTTTGAAAACTCGTTAGAATGGAGTAATCGCTTGCTGTTTTCGACTTTTTGTTACAAG
R2-8082	53	A	C	CATGCCTTGTCCCGGACCATAAGGACGACATTAGAAGATGTTGGAGCAAGAAAAAATTAGAACAAATTAAGGAGCAAAAAGCTAGACAAGTCGGGAAGCCATCTCGTACCCCTGGGAGCTTGTCCTGGTCGGGACCACTGTCCCGGACCC
R2-8207	140	G	A	CATGCTTCCAAACATCTCACAATGCTAATAATTTCCTTCACGTCTTAATTCTTTCAGAATGGCTGCGCCTCCAATGACTAACGAGGAAAGGCAAATTTTAGCTGAAGAGTCGTTAATCCGTTTGGCTGAAATAGCCACGGAAAACGCGAA
R2-8410	126	A	C	CATGATTCTAATACGCATCACCACCTTGCTTTCGGTTCTCCTAAAAATGCCAATACAAAAACAAACGTAAAGAACCCTTAGAGACTGAGGGAGTATATCAAAGTGTGCCTATAATACAAATACTCATCACTCATTTATTTTCCGCTCTCC
R2-8462	141	C	G	CATGCACCTTTTAACCTGTAGCTTTCAGTCATACACTGCCTATGTTTCTCAAAGTCGACTCTTATCTTAAGTGTCTGACCTGATAACTTCAGGAGAATGGGAGACCAAGTGAAATAGTAATGCTGTGAAATAGATCTATAGTTTCCTTAA
R2-8528	47	C	A	CATGGTTATGACTACCTATATAAGTTTAAGGGTATAGCTTGATGTACGCCAAATGTAGGGGTACAACTAGGAAAAGTGAAAACTACGAGGGTATAGATGAGAAACACCCTAAAAGTATCGTTAAAAAGACATTACACCGAACCTTAAAAA
R2-8562	99	C	T	CATGGACCTGTGAATACTGGCGGAGGATGGGTAAGAATCATTGACACTTTTTCGCACACTTCAATTCTCTTCTGGTAACAGATCAAAAGTCGTAAATTCAATGTTACCATCTGATGTTTGCAGTTTAACGACATACTGAACACGATATTT
R2-8860	43	C	T	CATGACAAATTTAAAGAAGCTATGGAATCAAAATCGAGTGTTCGTTAACAAACTATTGCTTGATTTGAAGGCCTCACCTGAAACCGGGAAGAGCGAGCAGTTTAGGAGGAATAGGGCCAGAAAATTGGTTGTTCATTACATTTCTGCACA
R2-8876	28	T	C	CATGGATCACTAATGTTAGTCATAACACCTTTACACATCCAAATATCCAATACGCTCTCTGACTCTCTGTCAAAGTTGAGTCACCAACAAAAGCAATAAAACAAAGAAAACGTAATACTCCCAAAATACCTGGGGTTGTACAGAGAAGAA
R2-9159	59	T	A	CATGTGAAAGACGAAACAATACACTAAAACCAATACAGTTCAGCTTTTGAGCATATCTTCACAGTTCACCATAACCGAACCGAAGTGACAGTGCACTAGTGCAGGACAAGGTAATGCGGACGACGCTACTCCATCGCAAAACAGAGAATA
R2-9228	94	T	C	CATGTATTTGTAAATCATACGTATATTTCCTCCTAAGTTTTTAATAGTTGTACGGTTTTCTAAAATGTACCCTAAGGAATGTGCCCTAACTCCTAAGAGCATTTGATAAGATCATTAATAATTAAATATATATCAAAACTCTTCTATGTC
R2-9518	104	A	G	CATGCACGGAGGTAGTAAGTCTAGTAACCAATAAAAACCAGTGTGTACGATAGACTGACGACTTTTTAAACGAAAATAGCCTTGCAAACTGAGAGCAGGAGGCGCAGTATTCAGTAAGAGTGAATTTGATGGTCGATTCTCAAAAATCAG
R2-9568	149	A	C	CATGCCTTGTGCCTAGGCCTTGGGACGACATATGATAAGTTAGAAGCAAGTACAAGTGAAGACCAAGCAAGGCAACGAAACCAAGGTTGCTGAACATCTCGGGACAAGTGTCCCGTAGCTGTGGGACAGTGGTCCCGGACGGGAAGGCAA
R2-9605	139	C	T	CATGCTCGTTGGAAAAAGGCCATAGTGTGTATAGCCTCGTACTTGTACGTATGACCCAAAGGATTTTGGCTTAGGGTAGGTACGCCTCCAACTATTCCGAGTACGCTTTGACAGATACTTAACCCCTTTATTTCCTCATGTCGTAACGTA
R2-9635	109	T	C	CATGATAAATGGGTACTTTGATACGGGTTACCATTTTGAAGCATTGGATCTTGTCGTAGAATTGCTTTTGAATGACGTCGAGTGTGATAACGTAACATTGTTGACTGCTATACAGGCGTGTTCAGAGCTCGAGTACCTAGAATTAGGAAA
R2-9714	45	G	A	CATGCAAAAGTGTACAAGACTAATTTCTACTGCCCAAAAAAGGGGTAAGGGGTTTAAATTTCATCCTTTTCACAGACGACTTGGGTTAGGCGACGTCCTCTTATTTGCAAGAGGTGATGTTCAGTTCATTGCGATCTTACTTAATGTTTT
R2-9778	66	C	G	CATGAAAGATAACTGTGATGCAATCTTGAAATGTGATGCCAAAAACCTTGACGAAGTTTCCAGCTGTGTGTATATGGCGAAGCCATCTGACAACACAACTTCTTCAGATGCAAACTTGTCTTTCCGGGTTATGGTATGTCTTGATCTCAG
R2-9782	62	C	T	CATGCTCTACAGATTCTGCCCCCTCAGTTGTAATGAATGGGTCACACAGATCAAATTCCTTCGTTAGCTACAAAAGCAAAAAATCACCTGCGAGGTACGGTGGCTTTACCTGTCTTGAACGAAGAATAGAAGAATAATAAATTATTACTA
R2-9835	28	C	T	CATGCTTACCCATCGACTCTCGTGCAGTTGGTTGGCGTTTTGTCAGCTCAGGCGGATCAAAAGTCATAGTCACAAACTTTACAACACTCTCCAGCTCAGAAGTAAGAAAACCATCTTCGAGTATGACTCCAAGCAAAACGACTAATTTCT
R2-9890	145	G	A	CATGGTTTTAAATATTGATTGCAACAACAACAACAACAACAACGTGTGATCGATTTTATTACGGTTTTGGAGATTATTACGGCTCTATATAGAGAGAGTAAAAACCGAAATTATTCTGCAAGAATGAGATCAACTATGACTACCGACTTC
R2-9908	81	C	A	CATGGCTCTTCCTTCAGAATCGGCAGCAACCTATTGACCACGGAAATCAGTGAGCATAACTTAGCAGCTTAGAACAAATGCACAATGTAGATTCTTATGAAACCAGTATACGTAAAATAAGTTGAGTGACGTAAGTGGAACGATAGTTAC
R2-10007	144	G	T	CATGCATCGTCTGACTCCACTTCCGTCTCTGGGACGGTCTCTATTCTATAGATGTCGAAATCTTTGTCCCGTGTCGGGTAATTTTGCTTGAACCAACGAGTCGAACCTTGTCCTCTACCTCCAACATCGATATACACTCTCCTTGAGTAG
R2-10020	18	T	C	CATGGTTTGTGTCGAAGTAGAGACGCGTGTAGCCAGGTTTCGATCCTAGGACTTGCGGGTTTGTAGGCCCCACCACGCTCCCGCTGTTATATGTCGTGTGTCAAATTTTATTGGGTTTTAAATGACACGGCACGCCAACACTTCATTTTG
R2-10201	31	T	A	CATGCTCGGTTAACCAAGGTCGACAACTAATTCAGTTTGAATCTTGGTAAATTACTGCTACAAATAAAAAACTTGGACAGATGTTGCTCTTAACAATGGGCTCGGTTGTTTTCCTAAAAAGAACCCACCACGATATTCCAGTAAAAAGAA
R2-10264	10	G	A	CATGCTCCCACGATTTCTGTGACGTCCTGAGGACGACGACTGAGACTCCCTAAGAATCGTTGACTCGAGTATATCAACATTGTGTAAACCTGCTATAGCCATACCACCCAATTCCAACAAAAAAAACAACTCAACAACAATCAATCATCA
R2-10335	147	G	A	CATGGTTTTTCTGGGATTAACTTAATTGAAGTTATTGCTGCAAATCCTCGGATTTTGCAACAGAATTTTGAATCTTTATGTTCACCTGCAATACAAGTTTTGAGAGAAATTCTGGTTTCTGATGAATACGTCATTCGTGCTATTAAGAGG
R2-10338	105	C	T	CATGTCTCCACGATCGTTTGATAACCAAAGTGCCACAAATTCCCCAAAAGCCAACGATAAATCCGAGCACCACACTGATGTACAATCCTGTGATAAAATCAAAGTTGTCGTGGTCGTCTTCATCACTGATATCATCTTCGCTCAGTGCAC
R2-10372	146	A	T	CATGAGAACGTACATAAGCAAGGGACGAAATCTAACTGTGACTTTCACTCGATCTGCTTGCTAGAAGATGATCCATATGCCTCTAAAAAACGTTCACACGTTCTAGGAATCCCGTCATTAGAAGCCTACATAACTACTGATAACTTGAAA
R2-10374	136	C	G	CATGAGTTTTCGTAACTTTGCAGGCCGAGAGCCTTAATATTAGTAGAGATGTATCTGGAGAGGGTGTCCAACAGGCATTACTTAAAATGCTAGAAGGAACGGTGAGTCTATTTTTCAATCACTTTCTATGGTTATCAGTATACACGAAAC
R2-10544	109	T	C	CATGAGCCTCGTCCCTTAGCCTTGGGACGAAAAACAATGCGAAAGAAGCTAAGTAAAAAAGGAGCCAAAAACAAGCCAAGAACTGTAGACCACGGGATGACTCCATCCCGGTCGGGCTGGCCTTGTCCCGGTCGGGACACCTGTCCCGTG
R2-10549	34	C	T	CATGTAAATAGTTCTAGAGAATTTTTTCCACGGCGTACCTAGATACGCCTTATTTTTATGTCGAAGAGGGAAATATAACGGATCAGAAACAACGGTGCAATTTTGTAAAACAAATCCCGTGGGCTCTTTTTCGTTGACTCGACCTTGTGC
R2-10757	147	T	C	CATGCAACAAAAGTAAGGCATAAACGAATACACCTCAGAAATCCAAGAGGGAAGCACTCCTTTCTTTGTTATTTTGACTCACCTAGATGATATCTCATTCTGTTGATACCGTTGCAGAAAAGGATGGTTGAAAAATTCATCAAAGGTTAG
R2-10774	138	A	T	CATGGATTACTTGAGCAGACTCTACAATGTGATAGGACGACAGAGTGATTTGCCAACGGCCTTCTAGTCTTCTATAAAGGATATCTACCTTCGATGCGTGTATTATATGATGGTTTCTTGGCATTCTCCGCTGCTTCTGGCTTGTGTATG
R2-10911	57	A	T	CATGAGACATTACATCATTCTAAAGCGCCCGCAGTATTACAATACAGGAGGATACGAACGTTACTATATTGACTAATCAGTACTTAACATAGTTTATTCATTGTCCCTAAAATAAAATTCTTAATGTGAAAACCTTGAGAATAATTCAAG
R2-10919	89	T	C	CATGATCATCCTAAGCCTTGTCCCTACCCCTTGGGATGACCTTGGCCTTGTCGCTTAGCCTTGGGACGAGAAAGAAGCAAAGAAAAACCAAGTACAAGAAAGTGCAAATTGAAGACTTGAACTGTAGACCACGGGATGACTCCATCCCGG
R2-10941	106	C	T	CATGCTAACGAAAACAGCGACGAGTTTAGCCATATTCAAAGAATCTTGACCAAGGAGCACACCGACAAATAGTGTAAAGAGTCCGGAGGTTGAGGACAGAACTGTCGTACTTGCGACACTTGTACGTGCAAGGGCAGCATTTGAAAGATA
R2-11046	69	G	A	CATGTAATAGGTTGATTTGTAACTAATTGGTAAGAGAAAAAGTTAAACAAAGGTTCCAGGAAAGGGAAGTAGTTAAAGGGAGTTCAAGGAGGGTTAACTTACAGAAGGATTGTAAAGTTTAAGAGTATATCGCAGATATTAAAAAATGTT
R2-11112	108	C	T	CATGATTCACCCACTTAATCCATAAATGGCCCGCTTTCGATTCTATCCACCACACATATCTCCTTAAGGCCGCAACAATCAATTTACACGCATCCTTTAGTCCTAAACCACCACACTCTTTGCTTTTACATACCTCCTCCCACGCCACTG
R2-11152	52	A	G	CATGTATGTTATAAGTCCAGCGGCTTTGCCATCTGAGAACTCGATACCCTCATAAAGCTTCTGTGCTAGCTTCATCGTATAAGGAGCACTGAAATGTAACTTGTTAGCCGCATCTTGCTGAAGGGTCGATGTTATGTAGGGTGTTGGAGG
R2-11158	10	G	A	CATGTACCTGTGAATGTCAAACTCGGGATGCCCAAGACGGCCACCCCTACCAAATCCCCAAGTATAGAGTTCTCCACGAACAGTAACTGCCACACTGTGAAACTTCGAAGCAGAAGTCAACTTGATATATGAACCGTGGAGGGCATCAAG
R2-11383	76	T	G	CATGTTATTTATGGTTAAAAAGATCACTCTAATACTTGTTGTGACCATTATCGGGTAAAAAGTGACCGCTTTAAGTGGTTTTAAAATGGTCACAATAAATATTAAACAAGGGCACGATAAGCGTTAAAATAATTTTTTTAGGCACAAATG
R2-11460	81	A	C	CATGGGAAATAGAGTTTAGTAGAAGGATCAAGGCGAAGACGACGACGAGGAGGAAGCAAAGACTTAGCAATGGAAGAAACAGTAATGGATGAAGTTTGAAGGCTACTCTGGCCTTCAACATAAGGGTAGCCCAATCTCTGAGGCTGAACA
R2-11597	137	G	A	CATGTGTAAGATCACATCCAATCAACATTCTACACATACTCTACGGTTGAAAGCACTAAAATCTGATCCGCATCCAGTACACTTAGATACAGCTTCATCAGGGACCTGAAAAATCGATCAAGCCATAATAAGTACCGGTCAGAGCATTGA
R2-11636	34	G	T	CATGGTGTGTCAAACCATTGAAACAAAATAATTGTAGGAATGGACACCAATACCAACACCAACTTCTCAGATCGATTCCCTCCACATCATCCACATCCTTCTTCTTCTTCCTCTTTCAAATCTTCTCAATTTCCCGCCGATTTCCACCAC
R2-11749	41	C	T	CATGAGGAACACTGATGGCGTAACTTGGCGCCCTAGAGTTCCGCCTCAGAAAATCGTACCCATAATTTATCGCAATCTTCTTAATCAAACTCGACCCGCTTTTAGCCCGTACATACGAGTGTCCTAGTATGAAAACCATACCTGATTCCC
R2-11800	49	T	C	CATGCACGATGCACCCTCCGTACCCGAACCCCGGTAGCCACCGGTGGTCGGAAATCCGGCCTGACCACCGAAGCTCCGGCGGCGGCGCCCACCTCACCACAACACAACAATACAAAAGTAATGACAAAGCCATAATATCAAGTAGAAATA
R2-11943	55	A	G	CATGGAAAGCCTAAATATACTTTCTGCTAGATTGTTCACCGTTATATTGCTTATGCAGCAACATTTATCCTTGGAGCGGTTCAAAACTTTGGTAGACAACAACTGTTTATGTACATCAGACCATATTTCTTTCCAGTAAGGAATTAATGC
R2-12055	96	A	G	CATGTGTAAGGGTGCAATGCTTGGATGTGGATGTGTCTTGTAAGGTACTTGTGCTTGAACTCGCCGAGAAGCGTCTATGCGGAAGTGGGGTGCTTATAATTGGATATATTGCAGAGTGTTTAATGCTTGGACTTGCCGAGGAGTGTCTAT
R2-12154	86	T	A	CATGCCTTGTGTTCCAACGGTCTTTTATTTTGGCAAGGGCTAATTTTATTCGCATTACAATATAACCTGATTTCTCTTTGCCATATTGTTAGTCCCGTTTTGACTTTATGTGATCTCCAACGCGTCTTTTCGATCATGTCTTTTATCGTT
R2-12183	36	G	A	CATGTGTTGCGACCTTTTGCTGTAGTCGTACAGGAGCGACAAGGGGTAATCGTCAAAATTGGTTACGAGCCTCTGCAAAGGCCATAGTTAGAGCATCAGGTTATAACTATGTAACGCTTAGGGTCTTCAGCGATCCCAACTTCAAGATCA
R2-14907	93	A	G	CATGATTTCCTGTCCCTTTTTGTGGTCGACGCACAAGAGTAGTGTGCCTTGAGGCGTCTTTTTGAGTAGTTTGCCCATTTCCATCACGAATTGTGACGATAATAGGTGTAGGGCTCTTTTGCCCCGTTTGTCGGTGTTTGGTGGGTATTC
R2-16219	111	T	C	CATGCCTTCACCCGGCCCAAGGCGTGGCCTCCCCACGCCAAGTCCCAGCTCACACTTTATTAAAAATTCTTACTATTCTCTCAAAATAAAATATGAAATACCTAAAATACTCTTCATTAAAAAGTACGGAGTACTTCGTGATACGTATTA
R2-19771	98	C	T	CATGTCCACTTTTTTCGACATAACTGAGCACAACTAAAACAACATTATAAATTTACCCTCCCCGAGTGAAATCATCATTTAACGAAAATACATAAAGTACAATTTAGGCGTGTCTTCGATACAAACCTTACTCAAAAAGTTGAATAATTT
R2-19897	91	G	A	CATGTTTCAATGCCCGAAATCTTGTTTGACTTGCTCCTTGGCACACCATAACTACACTATTAAACCCTTACAAACTGTACCCTAAATTCCGACTATTCTCAACACGGCTTCACAACACTTGAAATCGTGAGTTACAGAAAGACCAAGTTG
R2-20122	108	A	T	CATGTTCTTACTTTATCACAAACTAGTGATGCGACCCGTGAACTTCACGGGACGTTCAAAAGTCTTGTTTGAGCTAAAATTTGTGCATCCAATTTCTTTAGTCTACTTCGAAATTTGTGTATGTTATTTGTGCTACATAAATGATAACTA
R2-20200	107	C	T	CATGATTTCGTGTCCTTTTTTGTGGTCGACGCACAGGAGTAGTGTGCCTTGAGGTGTCTTTTTGAGTAGTTTTCCCATTTCCATTATGAATTGTGACGATAATAGGCGTAGGGCTCGTTTTGCGCGTTTGTCGATGTTTGGTGGGTATTC
R2-20401	131	A	C	CATGCAAAATCTGTACGAGACAGTCAAGAAGGCTCAGATGGTTGTCCAAGTCGAAGCTGTAAAAGTTCAGAAAGAGCTGGCTGCGTATGTGCTATTTGCTAGTACGAGATAGAGTGAATTTGCGACATAAATACTGTTTATTCAAATGAA
R2-20560	29	T	C	CATGGGACTACCTTGACCTTAACCCTTGTTCTTGGCACGGTGTCGTTTGCGACACGAATTTCAATGTCGTCACCGTCTCGCTCCCTAACAATCAAATTTTAGGATCAATACCTAGCGACATTGGCCTCTTGCCACATTTACAACACCTTG
R2-23885	20	C	T	CATGAGCTAGATGCAATTCCGGCAAAATGAAGTATATAACTTAATCTGAATATATATCCCCTATGCATTACTTAATTTAAAACCCGACGCTGAATCGCTTTTTGGTCAAGAAATTGGTCGTACGCCTCGGTATATACAATTCTAAGGGGA
R2-24070	86	A	G	CATGCAAATATCACCATCCTAGGAGCCGAGTTCCCTTGTCTTTGCAATGTGCTCTCAGTCAAAAGGGCCTTCCTTTGAGACCCGTACGTTCCCTTTATTTTCAACACTTTTCCTGCGCTTCTTGTTATCGGAGAATTTCACTTACGTTAT
R2-24288	29	C	A	CATGAGAAGGTAACGTTGACGACAGTTGATCTTCTGAACCCAAAACAGTGGAATTATCAGCTGCACTGGCTGTCGCCACGCTCCAGTCGATGCTGGCCTCGCTGGGTGCGTACCCAATTGAGTCGTGTCTCGGTCCCCCCTGGCTCACCG
R2-24850	132	A	T	CATGACGCTCACACCGCCTCTATGGGGTTGAGGCGTATGCCTGATTTCCTTTAGTTTTTGAGATATGTAATGGATAAAGTATCCTATTACATATATATAAACATTCATTGTTTAGAGTATATTTACTCTTTAAAGTCATTTTGAATGCAT
R2-24918	101	C	T	CATGGCAAGTCTTTGTGAAATAACTCCGATGAGAAGAAAAAAGAAGGCATTAAGAGACCCTCCTGGCCCAACCCTAGACACTCTAAGATCCTTTTTCAAATCTGCTCCCATTTCGAGTCAAGAGATAGATAAATAGACACATCCCATTCC
R2-25118	95	G	A	CATGTCCACGACGAGCCTTTAAACCCCGACTTTTATTTTCATCATCGGTGAAATAAATACAGTTTGTTTGCAAATGTTTAGCCGCCGATGCTACGCTAACAGACATAGAGTGGTTGCATCCTACAAATAGTGCCACATTACCCACATCTT
R2-25437	59	C	T	CATGTACCACATCGGTGGTATGATATCAGGCGGTCTCGACCTGATAGTGTCGAGGCCGCCGGTCAGTGCAACAAAGGAAGACAAGAGATTTTATGTCAAAGATTTGCTTAACAGGCTAAAGATTGGGGACACACAAATGAAAAAACAAGC
R2-26102	104	C	G	CATGTTCTCAACTCTAAACTCACGCGTTTTTATATACCAGGATTTCCTTATCATTGTTCACGGCTTATAGTCTATATCAACATCACTCGTCAATTTATCTCTACACACAAATTGCTTTCATTATCACCAAACTATTAAACTCAGATAAGT
R2-26123	107	A	G	CATGAGCTTGAAGTCATAGTACGAGTACACGATGTCCGCTCCCAATATGAGCGCCAAATGGAAGAGTGAGTGTTCAATCCCTAATTGAGGCTTACTATGTATGAGTATAAAACATCTGTCTTGCCTGACTAGTATCCAAAAATCAGAAGT
R2-26347	149	A	G	CATGGGTCGAATGTAACAACGAAGTCGTGTTTCTCGAAAACGAGGTTAATAATGTCGCTGACGAGGAACGAGATGTTACGTTTTTGAGTAGTTTGTTAGGGTTAATGTGTTATTGTCGCGGAGTACTATACGATAAGTTAGATGAAATAA
R2-26583	39	T	A	CATGGATAGATGAGAGAAAATCTATCACAATCTCGGTCATATCACAGCCAAAATGGACCGAGTTGGGCGATACACGATTCAACTCGGTCAACTTGGGCAATTTTGTAAACTGTTGTTAGATTTACCCAATACATCTAGCTATGTCTATAC
R2-26585	96	A	G	CATGTATAATGTTCTAGCAGCTATACAAGATATTTTGTGAGACCTCTGGGCCTTGGGAAGCGGGCCAAGAATGGGTCGGGCTCGGTTTTTGACCCGAGACCCGAAAAATGTAAAAGGGGTGCATTTGGATGTCTATTTTGAATTGAGAAG
R2-26758	144	T	A	CATGGATACTGATAACAGCGGTGCAATTACATTTGAGGAGCTTAAAGCTGGTTTGAAAAGATATGGCTCAAACCTTAAGGATGTAGAGATACGCGATTTGATGGATGCGGTAATGTTTACGTTATTCACTATTCAGTGGTGACTTCATCT
R2-27146	142	A	G	CATGTTTTGTACTCGTAGACCTGGTCTATTGCTGTCAACTGTATCTGCTTTGGACAACCTTGGGCTTGACATTCAGCAAGCGGTCATAAGCTGTTTCAACGGGTTTGCTTTGGATATTTTCCGAGCTGAGGTAAAAATTACAATCTCTGG
R2-27238	147	C	T	CATGCAAATCATATTTGTAACAATCTTAATTATTACTTGAGAAAAACTTTTCTCATAGTTATAAAATCCAATAAATCGATGTTACTTTTAACAAGACCTTATTATTATGTATTTGTCACATAATCCCATATTAAAAATATACTCCCCCTG
R2-27297	42	C	T	CATGGTTTTTCTTCTATAACTGTCCTAAAATTAGTTAGTGGCGGCACAAATAAAATTGGAATTGAGAATGAATGATAGAGCATATCTATTTTAGTTTCATTATATATTTGTGGCAGTTTCTCTAATATTTTTTTATCCTTTTGCAGGTGT
R2-27439	5	G	A	CATGGTAGATGATCTAAGTGACGTGATTCGACCCCAGTCAAAAACTTAGTTATGGGAGTATGTGATGTTGATATCTGAACTTATTTGTGCAAATTCTTCGCTAGTGACGTTTAGTGATCTTGAGCAAGCTAGTTTTGTTTGTAGGTTATG
R2-27449	122	C	T	CATGGTTTCCAAGAAAGTCTCCCACGAGATTCTTATCCAACCCAGCCGTGTATCGGAAAAAGCAAGCCACACTTTGTGGGTCAAGTTTTTCTGGCAACAAATGTGTCCCTTGAAGGAACTCTAATCCCTTTTTTGGATCACGATTAAAGT
R2-27489	120	G	A	CATGAACTTGCTCACCCTCAATGGACTTGAATCTGCGCAAACAATTAAATGGGATAAATCATCAATTTACTTCTCCCCCAATACTTGCAACAGTATACGAAGGGCCATTAGTAGAGAGAATGGGATTCCAATAGTTGAGGATTTGGGATG
R2-27519	91	C	T	CATGCTAGATTCACCGCCGACCACCCATAGCGGGTTCACCGTCGCCGTTTGTCGGTCTTACTTACTTAGTTAATCACTCAACTCACAACTCAACCCACCCAAACCACCACAGCCACTCACCTTGCCGTCGGACCTCACCGACCTGCAACC
R2-27544	133	C	A	CATGGAATAATTGTTATTAGTTACGTTCTATCGTTCTCTTTTGAAGGCTTTGCGATACATTCGGCAAATAGCACAGGAAACAAGTGGCGAGGTTGTGTATGGCTTAGGTAGGCAGCCAGCAGTTCTACGAACCTTTAGTCAAAGACTTAG
R2-27591	53	C	T	CATGAATCAAACCAAATCCAACACAACCAAATAACTTGAAAATCGATAAAAACGAATAATTCATTCATCAATGCTAATGCAAATAACATTTAGACATTACCTCACCAGCATTCACAAAGATAACGTGCGGCGTAAAACCAACTCCACAAT
R2-27600	33	A	G	CATGCTATTTATAGGTGATACGCACCCTGTTGGGCCCAAATTTTTCGGCCCAGTCTGGGCCCTATCAGCAGCGGTACCTAGCCCAGGATCCTGGACAAGACAGGACCCTAGACAAGGCAGGACCTTGGACAGGCGCAGGACCCTGACTCT
R2-27662	73	G	A	CATGATTTCGTGTCCCTTTTTGTGGTCGACACACAAGAGTAGTGTCCCTTGAGGCGTCTTTTTGAGTAGTTTACCCATTTCCATCACGAATTGTGACGATAATAGGCGTAGGGCTCGTTTTGAGCGTTTGTCGATGTTTGGTGGGTATTC
R2-27707	57	A	C	CATGTATAGGGTTGTCGGAAGCTGCGTAGATTGCTCTGTTTCTGCCGTGTTTAGAACCTGTCGTCTGTCGTGTGTTGGCTCCCCTATTGCCGTGTTAAGGCTGCTGTGGACAGCCTCGAAAGGCTGCTGTGGACAGTCGTGAAAGGCTGT
R2-27997	145	G	A	CATGGATGTTAGACTAGCAGTATAGCTGGAGTTAATTATCAAAACTACGAACAGCCATATGATGAGCACGAGGCGGCCCAATGTACTCACAGTATTTTCCTCTGCATAATCAGAAAACGCCATACAATCAGTCTTCTATGAGACAGTTTC
R2-28029	131	C	G	CATGGCAATTTCGGAAGCTAAATGTGTGGCAAAGGTGGGACAAAGATGGGCAGGTAAGTATCACCAATCTTCAAAGTTTGAAACCGCTATTGAGCTCCTTCCTCTATCCACATTCCACCACCACATCTTAGTCGCCTACTCACCAATATT
R2-28034	109	C	G	CATGACTGAAATGCTAGAGATATCTAAGGTAATAAGGACAGCCACATCCATTGTCTAATGTATGCATACACCACCTATCGAGGATCATACGTATTCGCTATTCAAAAGGTATCACCGACGAAAAATCCGACTATCACCAAAGACGCTTAC
R2-28049	99	A	T	CATGAAATTATTTGTTGCATTCAATTTAATTAAAACTAACATATAAAAAAATAAAGAGACGTAGTTCACTTGTAGTTATTCCATAAACGACATAGAAATGGTGTTTACGTAAAGCATTCTGCTTTGTAATAATGAACCACACACTTATAA
R2-28127	61	T	C	CATGTCCGTATTTGTTTTGGATTTACAGGCCCTTTTCAAGGCGAGATTCGAGCAAGCGCTCGAATCTCAGAAACTAAACATAAAAAAAACCGAGCAGCAGCTTCGCAAGAAGGGAATTAGCCCTGATGATCCTGTCGCTATGGCAAGCAT
R2-28165	88	C	T	CATGCTGTTGTAGCCCACCAAAAGACTGCAATGATACGCCCCTACAATTTCTAGACGAATTGACACCAGGTTGCACAAAGTTGTCATCTCCTAGAGAATCCCCAGACTTGTCGTGTTCATTTACTGCACTAGGCTCAGGATGATTGAACC
R2-28316	43	A	T	CATGCTTAACTTGTTAATGAAAACGGTTCAGTTAATGTCGAATTTATTGTTAAGTTGTTTTAATGCATAAATAAGAAGGTGCAAGATGCATATAATTAAAATAAAGTTCAATTGTCCATTGGTTTATTTTAAAAGGGTCGGTTGCTTTTG
R2-28384	31	T	C	CATGTATTCCAATTATGCCTTGAAAAGATTCGGGAATGTAGTGATTATACCCGAGTGATTTGTGAGAAATGCTTATAGGGTTGAATCAAAATAGTGGAGGACTATTTGGTTCAACCCAGAACTTCGAAAATGTTTATTTCGAAGTTGAGA
R2-28395	147	A	T	CATGGTGGACATTGTTGTTAATACTTGATGGTATATGTTATTTATCAATTCAGAGGAAGCAGACGGATGTAGTTTAGACAATTGTTGTTTTGGTGTGAATTGCTGCTTGTCTGATTCTGCTTTTCTCTTCTGCACTTGCAGATTATACCG
R2-28510	14	T	A	CATGCCCCCCATCAAAGGTTTTGCGTCTTTTCAATGACATACTTGAAACAACCGCTTCATCGTCGAAATTTGATACTCCTCGTTCCTCGTGCTTGTCGTGATTTCCCTCCCTAGACAACGGGGAGCGACCACTGCTCACTGCGTCGTCAT
R2-28576	121	G	T	CATGTTTATTAAAATAATGTATGATCACTTGTCGATTTTGATTTTTGAGTAGTTAGACGTACCAAAAATAACCTTTCAGTGTATTTCATATGATTTGTCGTATCAATTTAAAATTATTCTGGGAATTTTTTTTTTTCAAATAAGTCGAAT
R2-28720	150	T	C	CATGTGATCAATGTAGACCTTGTCCCTACCCCTTGGGACGACGTAGGCCTTGTCCCTATGCCTTGGGACGAGAAGAAAGCAAAGAAAAACTAAGTAAGAAAAGAAGGAAAAAGAGCAAGTGAACTGAAAGCCACGGGACAGGTTGGTCCT
R2-28820	112	G	A	CATGTCCTTCAAAAACTCCATACAACTCTCGTTCTCGTCACCGTTCATTCTCGCGAACACCACCGTCTCCATTTGCCTCGACAACTTCACGACTGTTGGGTACACCTTGACGCAGGGCCCGCAGTGCTTCAGACCCACGTCGAGCACGAT
R2-28828	78	T	C	CATGTTGACCTTTAAGTTTGTGACTATACTTATTTCAGATACGAGAGTTGCATTGATGCTGAGATCCAACAACGCGCCGTTGAGTATCTTGCATTATGTAAGAAAGGTGTTGAATTGGCAGACATATTGGCTGAAATGCCAAAGTTTCCT
R2-28855	116	A	G	CATGATAATATCACTCACAATGCTCAGTATACAGTAATAGCAGCACCAAAACATCAGGACACAACAGATTTCACTCAATACCACAAACTCGCCACTATGACTCTCCTTCAAAACAACAATATAGCACCCAAATTATCCATACCTTGTCAC
R2-28888	65	T	C	CATGGACGGATTTCATCCAACAGAATTTGTCAACATCGTTACTGCTTCGATTGCATTTACTTCTCCTTCACTCACATTTGCTCACCCTCTAGATATTAGTAACTTAGTATCCTCGTAATTACTTGCTTCCTCCAATCTGTCAAATTGTTA
R2-29079	107	C	T	CATGCTTATCATTGACAGAATTTAATCGTAATAGGAAGCGATAACACAAGTCATTTAAGTAACACAGAAAAGATACTTTTTTCCATTGAAATGTAAATGCTAGTTATATCGGTTTTGGATAGCAAAATGCATCTAGTACATTTCCTAGGA
R2-29110	144	A	T	CATGATTAAGGAAGCTATAATTCGTGATAGAAGGAAACCTGCTGGTGTTTCGATCCCACTTCGTTGCCAGTGTACTTGATGTCTGTATATCGGTTTCGTGTACTTCATATTCTTTATACAGACTTTTCTTTTTCTCACTTTGCAGTGTCA
R2-29227	33	A	G	CATGCCTATACATTTTTCTCGCGTAGCGTCCGACCCCTACTCAGGTGGGCCTACGCGAGACTATGGTTATATTGATACCATCAGTTGGCGACTCCGCCGGTGACGAGCACGTTTTATCTTCAAAGAAAACAAGCTTTTTCTTTAATTTAA
R2-29334	110	T	G	CATGGATGAAGTCATCAAAGACTTGGAATCTCAGTTTGTGATCGTCTGTAACGCTGCTAATGAAGTTTCTGCAATGTTGGAAGCGTATCGAGCACAATGTTTGACAACATTATCTAATGACGTGACAGGTACATTTTAGGCAAATGATTA
R2-29335	117	C	T	CATGCATTGTGCCACCTCTTGGGCGTTGTGGAAGAAAACTAAATTTAGCGGTTGCATAGTTACTTGGTAGTATTTGCTTCATCTAGCGCAGATTAGAGTTACGTTGTTTCTTTTTCCTGTGTAGACTTGTTCCGAAAGATAACGACCGAC
R2-29339	7	A	C	CATGCCCTATTGACCCTATGGATCGGTTATTAATCAGTACAAGCATTATCCGAAATTACAGTTCGGATAGCAATAGGACCCGTACGAGTAATATTTAGGCGTAAATAAAATTGATGTGACTGAAAAATCATTCAATGTCGTAAATAATGT
R2-29380	146	T	G	CATGTGTGAGATGACAGATAATTTCTGCAAGCAAAATCTGTTTGCACAAACTCAGCTAGGAGAAGCATATAGGGGAAAGATTCCAGAAGATTGGACAGGAATGGAATCTCAAAATGTTATAGTCAAGATGTGGGGTAGGGTGAAATGTTA
R2-29414	34	C	T	CATGTCATACGACACTTTCATTAGTGCATCCTTTGCCGAGCCTGAAGAAGTGGGCACCCGTTTCTTTTTGTGACGAGCAAGGTACAACAATGCCGTAACAATTAGTACCCCAACAAGTGCACATATCAGCGAAACAATCAATTTCAAGGC
R2-29420	22	G	A	CATGATTTCTTGTCCCCTTTTGTGGTCGACGCACAAGAGTAGTGTTCCTTGAGGCGTCTTCTTGAGGAGTTTGCCCATCTCCATCACGAATTGTGACGATAGTAGGCGTAGGGCGCGTTTGGCCCGTTTGTCGGTGTTTGGTGGGTATTC
R2-29516	15	A	T	CATGTATTATGTTTACTATGTTTGAGAATATGTCACCAATATTATATAGTATGTTACCATTTTTATCAATATTGTTGTCATTTAAAGTTTGTGTTTTTTTATCCGCTTCTTAAGTTACATTTTAAAAAAAAAGTAAAAACTAAAAAAAAA
R2-29525	123	C	A	CATGGTGGTGAATGATGTGATCTAGGCGAGACTACTTGGTGTTTCGAAATTCTTAAGTACCAATCACACTTTTTTATCGGCTCCTTGACTCGATTATTTATCGAGAAATAAAGGTGCAAAATAAAATTTGCACATAATTTCATAGTTCCA
R2-29529	84	A	G	CATGTGACGAGGTTGCAATGGCTATTGCCAAAACGATGCCCAAATTACGACACCTTGAGCTTATTAGACACAACTTGACGAATGTCGGTCTGACATCAATCCTTGAAGGTTGTTCTCGTCTTCAATCCCTTGACCTACGAGAATGTTTTC
R2-29530	115	C	T	CATGATGGTCATTGACAGCTCCGAAAACCCGTTGAACAAAATCTGTACTTGAGAAAAGAAGAGGGCTCCCAAGTAGATATTACCGTCTGTTATGTTTCTCTTATGCATATGAACCCTCAAAAACAATGTTGCCGTGATAAGTGCCGTGAT
R2-29534	133	T	C	CATGAACATCAGCCCCAACCTAACATTATAAAGTTACTAACATCTCTGAGTCAACCGAAACCTTGCAAAAGAACAGAAATTGTATTAAAATGTCGCCCGTGATTACCAAATTCTGGTTGCTGATGTGGTTCATAGGAAAAGTCTGTGTTG
R2-29824	76	G	A	CATGGTTCTGAAGACTACACACGACAACACGACGTCAGCACAGCTCTCTGAAAATGACTCGACCCGAACCTAAATGGTGGAAACAGGATAACAAACTAAATCTAAATGATTTGTTACAGCTCAAGGTGCACAACAAATCCTACGTAATTT
R2-29840	89	C	T	CATGGATGAGTGGCTGCAGGTATGTTACCTTTCGTCTGAATTTCCGTCATTCTTATCTTTTCAATTATCGGTATCTTTTCAATTATCGCATTCAACTGTCTGTTTCGGTTATCCAGGGAACTGCTTACACACAGTCTCAGGCGAACAAGT
R2-29863	144	G	T	CATGTTTCGGTTTTTAGGCTGTATAAATTGCTGGTTTGTCGCGGGCAGCCTCGTCCGAATCATTTCGTTTACCCGACTGTGTTGAAGTCGTGTTCGGAGTTGTGGGGTTCTTATGGGACTAAAATGATGCATACCCAGATACTGAAAACG
R2-29884	56	C	T	CATGATTGTGTGTAACGTTATTGTTGTATTTGGAAAAGTTTTAGAAAAGACCATCCTTTACATTTAGGCTAATCGTGACCTATGTTAAGTATATTGTGACCACGTTGATACGATCAGCCTAAATATAGTCACATTTTATGTATAAACAAA
R2-29888	52	A	G	CATGGTTGCGCAGGCTGACTTCCAAGCAGCCAGTGGTAGCCCCTCTTAACAATGTACTCACCTCCAATCCATTGCTCCGAGATAAAGCCTTCCTTAAACAGCTCTTTTACTCTGCACACTTGTTTCCAAGTCCAACTAGCTTGTGTACTA
R2-29983	8	T	A	CATGGTTATAAAGATGCAATGAGTTGAGCAAAAAGAGTACTCCGTACACCACGGAAATGAAACAATGATTCGAAACGGCTAACATATTATATATTCACATCACTTTTACAATCATCCTACCATAATAACTACCATTATTAATTATTAATA
R2-29993	139	G	A	CATGTTTGATGAAATGCCTAACTGAAAAACTTTTAGACTACACTAACATTTATAATTTTTTGTATGATGCTATTGTTTTGAAGGTATTCAATGGCATAAAGTGATGGCCAAAATGGGTATTGGAAAACACGATTGGCCATTCTGGAAGGC
R2-30067	37	A	T	CATGGATAAGATAGACTAGTTGAATACCTTTCTACGAACGCTAAGCTGCTCCTGAAGAAGGGATTTGCCATTCAAGTAGAGGATATCAAAAGCAAAGATGCTAACATCAACTTTAATCTCACTCAACGCCACATTTTTACGAGCTCGGGT
R2-30222	24	C	T	CATGCAGCCTTTGCTTTAGGCTACGAGGCAGGCATAAATAAGAGCCCCATTGATGGCAATTTGGTTCCTCCCGGTGCTCTTATTACCTTCATACAGAAAGGGCTCCAGTACCTGGAAATGGAAGCTAACTTGAGTAGTGTAAGCAATCTT
R2-30283	24	T	A	CATGGTCCTCCCAATGATGTGGGAAGTGGAAGCAATAGTCGTCCGCCGCCTCCCAGTTTCCCGCCTGATCTAAGTAATGGGGTCAATCATTCCCTTATGAAGGGTAAGGAAATAGCGACAGATGATAATTCCGTGAAAGAAAAGCTCCCA
R2-30340	68	G	A	CATGATCAAAGGACTCTGTCGTCAAGGACAGTTAGTTGATGCAACTGCACTTTTAAAAAAGATGGCCAACGATGGATGTTCACCTGATGAATGGACGTATAACACGATAATTAAAGGATTTTTAAATGCTAATGACGTTGCAAAGGCTTC
R2-30488	68	G	C	CATGATTGTTGTCATTAATAAGGTTGTTAGAGTGTTGAGCAGTGGGGATGTTAAAGTGTTTATGTAGGTGAACAAGTTGATTGAAAGCATCAGAAGTACGCCTAAGATAAGCAGCAAAAGCTGGGGAAGCTTCATTGGGGGAAGCAGTAA
R2-30522	31	C	T	CATGCACCCGGAACCGACACGTTAAGCGGTCGTTCACCCCGCGTGCGTCTGCTGTTATAACGGCCGCCCCTAAGCGAGAGACAGACCCGAAGAAGCGGGTGGTGGTGACGGGTATGGGGCTGGTGTCGGTGTTTGGGAACGACCCGGATG
R2-30666	48	A	C	CATGCTCATAAAACTCCATAGTCCCAAAAGATTGTGATCGGGAACTGAGATGGAGATATAACGTAAAAGATCAAAGCAAAAAGAACCAACCTTCTGTTATCAGGCATCCAGCACCATAGATACCTGTTGGATGGAACTGCACAAATTCCA
R2-30730	94	G	C	CATGGGATAAAGTTGATTAGTCTATGGTGATGGTTGGCCGTTGGTTGTGTTTATACGTGGCTCGATCTCTTAGATGTGGGTAGTTCAAATTGAGCCTTTAGTTAGGAGCGTGGTTTTAAATAAAGGCTGCGACACCGAACATAAGAGTAC
R2-30827	75	A	G	CATGCTTGGTGCGGTGCGCCCACGTGCTCAATATTTCTGCTGATGTGGAACAAAAGTTATGTACAGCATCGCCTAACTACATTTCACCTGAACAATCCATCATTGCTGACCCTATATGACAGAAATTTATTTGATTTGCTGGGCAAGCTA
R2-30837	5	C	T	CATGTTATTTGAATCAAAGTATCACAAATCAACGAGCCATAGTGGCCTCATCATTCTCTTTCACCGTCACCCCTTGTCTATCCCGCTACTTCTACTAACCATCAGTGCTAAAAGCAAATTTCTAGAAATAGCAACACTAATTACACAGAT
R2-30885	50	G	T	CATGACATACAACACTTACGAAGTCTTACGTTATTACCGACTTACCGTGGAGTTGTGGACTGGTGATTGAGGTTTAATTTAGCATATTATTGTTTGCTAAGTTTTGTATGTCACGACGAGTGTATGGTATGGCAAATTTATCGATGAAAA
R2-30938	29	G	A	CATGACCACTGTGGAGCTCCAAATTAATAGATCCTCCTCCAAAAGCAGCGGAGTAGTAGACCACAAGCAGACTACCGAACCGTAAGTGTCTAGTGGTCGAAATCCTTCTTGCTCTTGTCTTGTATTGATGTTGACTTGGACCTTCGTAGT
R2-30959	83	G	C	CATGCTGGAGAAGGGTTGGGTTCCCGATGCTAGTACTCACGGTTTGTTGATTGGATCCTCGAGTGTCGATGCGGAGCTAAAAGCATTGAAATTCGACAATTCTGTCGTAGAAGATGAAGTTAGTAGCATACTATGTGAGGGACTAGGGGA
R2-31008	150	G	A	CATGCCCAAACGAATTTCTGAAGTTGGCAGAGAACCATTTGAGTTTCTTAGTTTGTGCAACCATTCGATAGTCTTCTCTCCAGCATCCTTGGGTAAAAGCTTAAGGCTATCTCCTGCAAGCAAATGATAAACATAAATCAGAATTGCACG
R2-31145	28	A	G	CATGCTCAAACAAGTGTACGTGTTATTAACAGTTTTAGGACATCATTGTATCTATAGCTATGGTGGTTTATTCTTTCGTTTTACCCTTCTTGTAGTCTTGATCTTTCGAGGTGTATAGTTGGGTTTCTTAAGCCTTGCAGTTCACGCTTT
R2-31188	90	C	T	CATGCTTATCATAAAAATAAGTGGCATTGAAATTGATTGGAGATGGTACTTACTTTTAGTTTACAGCTCGAGGACACATAGGTCTCATCCGCTGAAACACTGTCTTCAGCAACTTCGTCCTACAATAGAAGTGGTAGTATAAAGTACAAG
R2-31877	143	T	A	CATGTGTTATGCACTTATGCTGCATAATTTTAAAAAAAAAAACTCCTTTTCTGAGTAATCGTAGTGATATTCGAGTTTGCTCAAGCTTTGTATTCTCTGAGCTTCTTTGGAGAGCTACTGGAATGCAATACTATCGTTTACGATCTCAAT
R2-32097	97	T	A	CATGATCAATATTGACCTCGTCCGTATGCCTTGGGACGACCTAGGCCTTGTCCCTATACCTTGGGACGACTTAGAAGTGAAAATAAGCTAAGTACATGAAGTGCCACAAAACAAGAAAAAGCTGAACTTGACGGGATAGGCTTCCCGTAG
R2-32103	8	T	G	CATGACTTAAATGCTAAAGATATCTAAGGTAATAAGGACGGCCATATCCCTTGTCTAATGTATGCATACACTACCCATCGAGGATCATACGTATTCGCTATTCAAAAGGTATCACCGACGAAAAAGTCCGACTATCACCAGAGACGGGTA
R2-32166	10	A	T	CATGTCTTCAATCGAAGTACAATACATTGTTTCTCTCTCCTCGCTTGCTTCTATGGATGCCGTTGCTTGTTGGAGCTGAAACTCTGTGTCCTTAAGCCGCTCTTCTAGTGAAACAATCTTTTCGTCCGTGATATTACTGCGTTTTAGAAG
R2-32235	10	T	C	CATGTGACGTCCAGTCCTCGAGCAGATGGAAATAGAGTCAGAACCTATTAAACCGTCAGGAAATCTCACATTAAAAGTTAGTATTGACGCTCTAAAATGTAACGTCACAGCAGTGGAATAGTAAATCAGCCCCTGCTAAGCTGACTAATC
R2-32253	34	A	T	CATGAAATTTGGTTGTATGATTGTGGAACCTTGAAGACGAATTGGAAGCTTAATCAACTAGTTTGAAGTAATATGTTGGAGTAGTTCCGTAAATGCTCAGTAAAGTTTCTACAAGCATAGCAAAAAAATATTTCGAGAACCACAGCGACT
R2-32606	50	C	G	CATGTTCGTTTTTAGCTCGTTTCGTTCGAAAAAGACTCTTTTATGTTTTCAAAAAGATGGAAGTTTTCAAAAATAATCTGCGAGTGTTTTTGAGACGAGGATGCGTGCGCGCAGCTCATCTCGATGTTAAAAGATTTTGCTTTGCATCCA
R2-32686	38	T	C	CATGGACCAAGGTACGTACTCAACCCGCTTGGTTTTTCGTGTTTTGAAGTTAGTTTGAGTCGGTTTTAGCTCAAAATTCGTTTATTAGGGTTTATGTAAAACCGTCTATTTTGATCCGAATTTCGCCTTCGTCATTGCTTGAATTTGATG
R2-32716	144	C	T	CATGGTGGCTAAAATCGATGGGGAAACACTGTCGATTAAAATATCGTTGTATCAGTTAAACTTTTTATGTAGACACCATTATCAAATGTACTCAGCTTTATTGTTGGACATTCAAATGATTTTTCCACTGAAGTTTTACATAACAAATCA
R2-32753	80	A	G	CATGTATACCCGTTTTTTCCCAACTATATTCTATTTGGTTGAAATCCCCGATTAACAGGAATGGATCTTTAAAGGAATGGAGCCAGGATTCTAAGAGATTCCACACGTCACTTCTATGTTCATAAAGGGGTTCACCATATTGAAGGTACC
R2-32798	52	A	C	CATGCTTGCAGTCAAAGCAAACCCCATCTAGATGCTCCTTATCTCTCATATCGGTTCCATCTCTTAGACTACCACACTCAATAAACCGTCCACTTTTTGGAAAACAGATAACAATTGTCAAAATTCCTCTCAGAATCTTCAGATCTTTTA
R2-32858	10	T	G	CATGCCCAGTTTATCTCGTACGTCTCAAAAAGGCTTGGCAATTCCATTTGACCCGGAGCCGGAGCGTACATTGCATAGGCGCAAGAACTTGCTTAAAGACTTGGAGGCTGTTTCTCCTTCTACTTCGTCTACTCACATTGAACCCATACC
R2-32891	106	A	G	CATGGGAAATAAATGTCGCCCTTTCTTGGAATGACGTGTATATGAAACCAAGATATGGATGGTTTTCGGTCCTAGGGTCCTACAGCACGTTGATCGAGAAAAAGGGTGAGCCTTTCAACAAAGTATATCAACAAAATGAAGTTGAAAACT
R2-32980	150	T	C	CATGATTTTAAACATATTGCTTTGATTTTTCAGGACGCAGAACATTCGTCAGGAAATCAACAGTTCGATACAAATAACAGCAGTCATAGTCCTGATACAGTCAGAAAAACATCGACAACTGGTTAGTTAAAACGTTTTTACCGAAAAACC
R2-33158	54	A	G	CATGCGATACGATCGGTATCACCGGACGAGCCGCCAAAGGAGCTGTATGATAAATTGGAGTTTGCACTTGTAAACGACAACAAAGAAGAATTTTTAAGGCTGATAAATGAACCTGATTTTTTTGGTTATGGTGTGGATCGAATACTTAGA
R2-33269	92	T	C	CATGGCAAATGGCTACGTGAAGTGTCGTAGTAACATATGGAACAAGGAGGAGACGTAATGGAGGCCTAACCTTTGCTCCATCCCCCCTCTTTATTCCCGTCCATCCCTCCGTTTTCTGATATCATATTCAAACAACGCCTATCAGTTCAG
R2-33297	48	C	T	CATGAAACAACATTTATGACCTATTTTGCTATTAGTTTCTTAACCATTTTTGGCGGCTCAAAAATTGATTTTCACCACCTTCTCCAAAACAAGTACTCTCTGCGATTCAGTCATTTCTTATCATTTGGTTTGAGACAATTTTTAAGAAAA
R2-33306	59	G	A	CATGCTCAACAACACCAGGAAGCCTCAAAATCGCATCACTCGCAACATCCAAATCCCCAAACCCTTCCTTGGAGTACAAATCCACAATGTAGTTCCCGTTATCAGTCACATACGGTTCCTCAACAACACAATTCTCGTGTTTCGTTACAG
R2-33618	137	T	C	CATGTTTTTCTCTGATTACCGTGACAGAGTGTGACCCCAAATCTTGCTTTGGGCGGAGAAATCTTTTATGCTGGTCAACACAGGAAGTCCGGTGTAGGCTATGGTGCTCGATATAGCAACAATAAGACGGTATTTTCTCTTTTCTCCCAC
R2-33734	136	T	G	CATGATTTTGAACTTAACCCGGCTTTTCTGGTCAAATTGCTTGTCATTCTTGTCTGGAGGCTCGACAAATTTGAACACTGTACACAATCAAATTACTTGTTGTTAGACCATTTACATTGCAAGCATTTCATTCAGTGATTAGAAGTACAA
R2-33754	87	C	G	CATGCAAATCCACGGAGTAAAGCCAAATTGCGTCACTTATGCTTCCTTATTAGACGGGTTATGTAAAAGCGGACAACTTGATGAGGCAGCTGCTGTGTTTAGGGAAATGCAGCTTAATGGAGTTTCTCCTGATATCGTCATCTACAATAT
R2-33792	89	C	T	CATGTCTTTTATTTTGGAAAACTAGCTTTTCTTTTATTTTAAAAACATAAAGAAGTGAAACTTGAAACTTTGAAAATATTTTCGCTTTCGATATTTGGGCAATAGTACGTTTCGAGTCGAATCCTCCTGATTCATAACCACACCCCTCAA
R2-33874	142	T	C	CATGCTTAACATTGATAGAATTTAATCGCATTAGAAAGCGATAACAAGTCATTCAAGTAACACAGAAAAGATACTTCATTCCATTGAAATGTAATGCTGGTTACATCGATTTTAGATAGCAAATTGCATCTAATACATTTCTTAGGAAAA
R2-33880	106	T	C	CATGACCTTAAATTCATAATGACCGTATCTGCTTCTGAAAGCAGTCTTCTGGATGTCCTCTTCTCTCACCGCAATCTGATGGTAACCTGACCTTAAGTCGATCTTCGAGAAAACTCCCGCGCCTTTTAATTGATCAAAGAGATCATCGAT
R2-33966	92	A	C	CATGATTACACGGCATCTCCTTCGCTTCTTCGCCGACGTTGAACTCCTCCTTACAAACCGCGCAATACGACGCCGTTTCGAGGATTGAAATAATCGGCATCGATTCGATTGCGGTTTTCGACGCCGCCCTACCGTTGATGTCGACGCGCG
R2-34037	133	G	A	CATGTACTTCTCTTGCACCCATTTCATCTTTTGTAAACTCTTGGCATCCAACTCCTCCCCCAACCAAGCATTTTCCGACCCTGTCGGACGAGGAACCGTCCCACAGGACGACGCCTCGAACGACCAAATGCAAGCGTGGGACGTGAAGTT
R2-34197	88	C	T	CATGACCAAGGTTATGAAGTGACTTGGAAAATTCAAAGCCACTAGCATTTCCTCCACAAAATTCCATTCCACCGAGTCATAAGCTTTCCGAAGATCAATTTTGAGCAAACATCTTGGTGAGCACTGCTTCCTGGTGTACAATTTGACGAG
R2-34289	128	T	G	CATGCTTAAACTTTTTAACGAAAACGGTACATTTAATGTCGACTTCATTATTAAGTTGACTTAATGGAAGGTGACGATTGATAATGCATAAATTTAAAATAAAGTCTGTTTGGTTTATTTTAAGAGATTCGTTGCTTATGCGACTTTGGT
R2-34426	42	C	T	CATGGTTTAGGTATCTAACCCTTAACCCTTAACCCTTAACTCTTAACCCTTAACCTTAACCCATAACCCTTAATGCTTAACCCTTAACTCATAACGCTTTACGCTTAACGCTTAACGCTTAACGCTTAACGCTTAACGCTTAACGCTTAA
R2-34739	142	C	T	CATGCCTTGTCCAAAGCCATAGGGACGACATACAAAAAGATTGGAGCAAGAACAAATAAAAAGCAAAAAGCTGGAAGCATAGGGACGCCCGTCCCTACCTCTTGGGACGGCTATCCCGACAGGGACGCCCATCCCGACCCCCTAGGACGA
R2-34755	128	C	T	CATGACCCTTGATTTCCTCCAAATCAATCCTTATCTTTGGATCTTTTTGCAACAATTTACCAATCAAATCCCTCAACGGCGTCGTTTCGCCTACTAAATCGGGCGTTTTCGACAAAATCCGATAAAACGTTTCTTTTCGATTCGACCCCC
R2-34758	17	T	A	CATGAATAGACTTTGCTGGTGCTCGTTGAAATCTTGAGTCAAGTACTGATAGTAGAAAGAACCTATTTTCAAACGAGGACGCCTTCCTTGAGTAAGATTGAAGAAACTAGTGCCGCCACTCAGCAATTCACCAAAAGTCAGTTAACTCTA
R2-35007	134	T	C	CATGTGATCAATGTAGACCTTGTCCCTACTCCTTGGGACGATGTTGGCCTTGTCCCTTAGCCTTGGGACGACATTCAAGCAAAAATAAACTAAGGAAGAAAAGTGGCAAAATGAGCACCAAAACTGTAGACCACGGGATGGGCTTGTCCC
R2-35027	131	A	T	CATGACTGCCTTAACAGGATAATTAGTTCGCACGATAATGGTATAACTTTCAAAATAGGGACGTAACTTTTGCGATGCAATAACAAGCGAATAAACGAGTTTTTCAAGAGGAGTGTACCGTGTTTCTGCAACCAGTAGGCTTTTACTTAC
R2-35118	128	A	G	CATGCACATAACTCATAACCCGTTTGTCTAGCCCAGTACTATAGCCAACAAGTTTGGGTTTGAGTCTTGGAATTTTTGTTAGATCCATATATCGAGTTTGGCCCACGCCGGGAACTAACTGACAACGAGATGAATAACTCCTCGACTTAC
R2-35190	53	T	A	CATGGTGATTTATATGTTGGAACCCTAAAAAGGGTCTTGTAACGACAAATTTTGTAAAACAATTAAAATGTAATACAAAAAAAGCGATTTCAGAAAATTGCGTGTACAAATCTCTATAATTCCTCTGATTCTAATTGTCGTACAAATAAT
R2-35240	32	C	G	CATGCAAAGCGTCTGCGTATACAAACATTCACCGAAATTTATCAACATAGAGCACATATATTTAGTCTAAAGGAAAAAATTAACGTCGATTATTATTTTCTATATAATAAACTAGTCGTGTTGGTAAAATTAATTGCTATAAATTTTGAT
R2-35296	44	T	C	CATGCAAAGGAGGCCACCGCCGCCGACAAGGAAAGCCGTGGTCTAAGAGGACGTAACCTCTAAGGACACACCATCAACCTCGATGGTTCTACCGCCTAACACGAGCGAGACGCTTCAAAAGCAACTCGTTCGCACTAAGGCCGACGTTTC
R2-35385	10	A	G	CATGGTTTTGAATCTCTGCTATTAGGCTCAGCGGTTGGTTTTCGACTCGATAGCTTATTGAAGCTTACTGAAACCCGTGCTAGGAATAACAAGATGACATTGATGCATTATCTTTGCAAGGTATGACTGTAGACTTTTGTAAGACAAGCA
R2-35456	31	C	G	CATGAAGGGGAATATTTTTCTTTACCTTGTCATTTGCAGAAGACACCCCCCCGTTCGCAGAAGGCGGTTTAATAGAAGATGGTCTCGATGCTGGAGCAGATGGTGATGGTCTCGATGGTGGAGGAGATGGTGACGGTCTTGATGGTGGAG
R2-35539	31	A	C	CATGGAAGATTTACAAGACGAAGGCAACGAAGCAAACCGAGACGAAAAATCAGGAAAATAACTACTACCACCGTCGTCGTCCAAATGACCATTATGCCCCTGACCCTCGTCGAAATTAAGGGCATAACTCAAAGGATCATATTGGAATTT
R2-36191	42	A	T	CATGTAACGAGAAAGTTGGAGAAACGTCAGGAGGATCGTACATTGGATTCTCACATTGAAGAACAATTCAGTGGTGGTCGTTTGTTGGCCTGCATCTCTTCACGCCCTGGTCAATGCGGCCGTGCTGACGGGTAATTGATGTTCTTTTGC
R2-36231	75	C	T	CATGCGTAATAAAAGTCCGTGTTACATCACAGGGTTTTGGTTGGCAGGGTACGGATATGGGTATCCACAGTTCCCTAAGACCATCCACAGTTAGGGAGGTCAGTGGGCGGGTCAATGTGGATACCACCTCGCATCCGCCCCAGTTAGGGT
R2-36239	47	T	C	CATGCCGAGACTCTGACACCTAATGGTCTATTTGGCGGCTTTTTCTCGTCTTCCTTGGTTTTCCTTTAAAAGAAACTGGAAAGTGTGATTTGAAGTTTATAATCTTGATTCTAGGCGCGTGCAAACATCAAGGAAATTCATTTCCTGCCT
R2-36467	131	G	A	CATGGTGCTCGTGAAAATGAAACAGACTGCAGAGTCTTACCTCGGCTCTGAAGTTAAAGACGCTGTAATCACTGTTCCTGCCTACTTCAGCGACTCTCAGCGCCAAGCGACTAAAGATGCTGGAACAATCGCAGGACTCAACGTGATGCG
R2-36516	18	C	T	CATGGCCGAGGCACCAACTGTGCACAAAAACCCGACAATGAAATGGGCTCTTGAGATCTTCCCATTGGTGGAGCCATCATTGTTGGCGTTGAGGGCTAAAAGGCACGCGGAAATTGTGAGCAACACAAGGGAGTTGAGCACCAAGATGGT
R2-36555	112	T	C	CATGATCGTGAAAGCTTCCTCTGCATCGTTGTCGTCTTCTGGTGTTTCAGGTCTGTGGACAAACCCGTGTCCTCTACCCTCGAAAATCACTACCTTCGACTCTTTTCCAATCGCTCTGTTAACCTCATTCGCGATATTAACTGGGCAAAG
R2-36574	83	A	C	CATGATTTTTTAGATTCCATGGTCGCAAACAAAATTTTCCGGAAATCACACATAAGATTTCTTGGATCATATAAAGCGGCTAAAAAATTTGAGGAGCAACGGAGAGTATTTGAGGGTGGCGGTGTACGTCAAACCATTATTATTAGTCGA
R2-36703	34	C	G	CATGTTGTATTTTGAAAGTCTGAAATGATTGTACGAAGGCAAGGTCGAGCAATTCAAGGTATCGCCCTTAGGATTCCTAAAGAAAACAAGGAGCCCATATGTATTAACTGTAACTCTCTATTATTAGGATTCCTAAGGAAAACAACGAGC
R2-36949	97	G	T	CATGTATTCTAAGTTGGGTTTTGTGAAACTCGCTCGTCGACAGTTTGATCATATGTTGTACAAGGATGTTCCTACGTGGAACGCTATGATTGATGGTTACGCTAAACGGGGGGATATGGAGGAGGCGCAAGCGTTGTTTGAGACAATGCC
R2-37006	117	C	G	CATGAGACTAACGATGATGACACAAAAATCATCGCAATCTATCAATTGTATAACTTATAATCCTTCTAGAATGACCCGAATCCTATACTTCTTATTTATTGCTACTACTGAATGAGGTGTAAAATGTAGCACTCCTGTAAGGCGGCTATA
R2-37238	32	C	T	CATGAATTGAACTTTTTGTTTGTAAGGTTTGCATTCTCGTGGAAGAGTACCTTCTTCCAGTGGAAATTTCACCACCCATTCCTAAATTGAGAAGTAAAATCGTTGATGAAATTTTAACGCACTTTTCATCTTGTGTAATTTGGATACAGT
R2-37350	34	G	A	CATGGCCAAGAAATTCATCATTTACGCAACCACACGAAAACGGAACATTGATTCTACTACCAACTTTAATGCTGTCTACGTCCGGGATTTCGTCACGATTGTAATTCTTGATATCTACTAAATAGCTACGATTATAATTGTTGAAGTAAC
R2-37378	25	G	T	CATGGTAGCCACAAACCCGATGCAGTGGACGCATTGGTTGGTATTACGAGAGAGACATCAAACATACGTAGTCTGTTTTTGTTCGAGGTGGCTCCACAGATCACGAGAAAGGTTTTTAGCAAAGCGTTTCTAAAAAACGTTCGACTGTTA
R2-37752	39	C	T	CATGGTACGTCTCTTGATTATTTCGAATTTTAGAGCGCTATCACTTGGAGAGGAAAATTCTTAATCTTAGCTTTACGGCAAGTACCCACACACTGAATTTGGATAAGGAATGAATGAGTTGCATCCATTTGAAGATAAGCTGTCTAAATT
R2-38299	58	T	C	CATGATTCACCAAGAGATCCTTCATCCTTCTCTGCCAAAGGGTGAAGCTACTTTTCCTGTCAAATTTTGACACTCCAAACTGAGGACCCATATTTGACATCCTTCTCGATCAAAACACCGAACCACTCGGAATAAACCGAAATGGCTCTG
R2-38513	43	A	G	CATGGTAAGCGTCGGTCACGGAAGGCAGAGGGTCGAGTTGAAATTGCTGACGGCGGAGAGCACCATACAGCTCACTATCAAGTCCCATAAAGAACTGATAGAGGTGTTCATTGTCGAGACGATTGATTGCTTGAGACGCAATGTCACAAG
R2-39089	8	G	T	CATGTGCTAGGTCCACTGAAAGAAAACACCGTTGTATAACGTTTAGTGAGTCAAAGTAGCAAATATCTTTTAGGAAAGAAAACGGAAAAAGATCACATAGAACTGGAAGAACTCAAGTAACTCGTAATAGGTAGGAGCATACCATCTGTG
R2-39160	121	C	T	CATGCTATACATCTGGCTCTAATTTTTCAAAGTCGTGAGCAATTATTTCTCAGAATCAGCTGCCAGTCTAAGACGAACATTTTGAATGTGTCATATGCAGATATGTGGACAACTCGAAATCATTTGTATCGAGGGTTTTTTAGTTTATGA
R2-39228	43	C	T	CATGGTAAACAAAGAGCTTTACCAGCAAACCTTCCTTGAGTGCAAGGGTTTTGGCCATTTCAATGGACTCGTCACTGGATACCTGCGCAATAAATAAATAAACGGGGAACATAATACACAAAATCTCATATAGAAATGCGTCAAATATAA
R2-39385	70	A	G	CATGGGCTTGGTCCAACGCATAAATTACTTCCCGCTCAAAAGGAGGTTACCAACCCGATTTTCTATATTGTTACGAAACAGACCAATCACGGTCCAACTTATGTGGTTAGTACACAAAGTACTTCCTCTAGTTCACAGACACCTACCATT
R2-39394	150	G	T	CATGTGTATTATAATTATTTTAACATCCGAAAAAAAACTTACACGTGGATAAGTATCATCTCAGAACTGAAAAGCTGAGGCGGGATTTTCCCCGAAAGCTTGTTTTTATTGAAGTGACTGCAAACAAAAGGATTAGTAGGGACTCGACTT
R2-39500	62	A	C	CATGCCCAAGTGATATAAACCCTAGTTTGTATAATTGACTAATTGAAAGTACATAAAAGCACCCAAGTATTACAATAATGAATTGATCCAATTCAGTCGAAATGAAACTAATTCGAAATGAAAACGTAACAAGGAGGAAAAATCGTGTAA
R2-39544	109	T	A	CATGTTTGTTGACAAATTTTGGGTACTAATTATCGAACCTTAAAAGATAATCATCACGAGATGAAATTCCTAGCTTCTTGTTAGCAGCTTCACGAAGGAAGAAAGTGCTTATAGTTTCATCCAAAAGGTGCCAAACCTAAAATGAAATGA
R2-40306	122	T	C	CATGATAAATTTAGGATTATGTCCGAGCTCTTGCATCCTCAATCAAATTCCAATCAAATAAGGTAATTTTAAATATATATTTACCACGTTGAATCAAAATCAAGCAATTTTTTTTACGAATCGGGTCAATTTTGTGACAAAAGGTAATAC
R2-40328	124	C	A	CATGAATGGCGGATGATAATTACTACGTATTTATCACTCCATTTCCATAAGTTTCTAATTTCCTACTATGTCCTTTGACCCACATTATTGTGAAATGATCACACTAGTGATGCAATCTTCATTCGGTCAGGTGACATTTCTACAACAAAA
R2-40460	53	C	T	CATGCATACTCTCTAGTTCAAGACCGTAGACGAGATAGGATATTGGAGGATACCAACTGACAAACGATATCAAACCCTCCGCAAGAAACTAACATCCATACAAACTTGAAGGACCACTGGCTATACATTTACAACTAGAAGCCGTGGACT
R2-40522	144	C	A	CATGATGTAGTGATTATGAGGTTTAAAAATATGGTGCAGGATTATAGGAGCTACCAAGCGGAGGTGAGTAGCGTGAGAGGCAGCACCGAGCAGGCTGCTACTTCGTGGCCAAGACCTGCTTCGTAGCCTGTCTTGAGCAGGGTCGGGTGG
R2-40797	66	T	G	CATGAAACAACCCATTCCCGAGACTGCTCACACGAGAGCTCTGCGTAATGACTCTTTTAACAGCATTCGTACCATCAACCCTAAACGAAAACTCGGTCTCTTTATCACCAACCATTTTCGGAGGCAATGTTTTCAAGTAAACCACGCCTG
R2-40852	127	T	C	CATGCTCTTTGATGTAAACAATGATGGCCTAATATCTTTCAAAGAGTGAGTAGTCAGAATATCTTTACACGATATATACGTTTTACGACTACTTTTTGTTTCAGGTATTATGCAAATCGATAACAACGGGCGTGTTTGTTACCCTTTCTT
R2-40993	129	G	A	CATGTACAATTAATTTCCGTGTGCACTCAAAATATTCAAATATCCACTCTGTGTAAAAACAGTTACTTCCGCCCTTCCAGGTGATGTTTTCTTTTCATTAATGTGATGTTTCCATATTCATAGGAATGGACGGCTCACAACACAATTTAG
R2-41008	99	A	T	CATGTCTAACGATTTGAAGATTCGGTATTTCAGGATTCAATTGGAAGGTATTATACTGCTGGCCTGAAAAGAGCAAATGAAATAATCGGAACAACGACAGAGGAGCTTGTTTTGAAGGTGAAACAGACTGCTATTGGCAGTTGAATACCG
R2-41212	142	T	C	CATGCGATTCAAAAACCGACGTCGTAAAATCACAAAACCCATTAATGCAGCAGCAGCCATTGATAAAGACCACATAGGGTTCACCTTCATCACACAATACTTCAACACTTCCACAGGAATTTTCCACCAAACTACACTCTTTTTCTCATC
R2-41363	145	A	C	CATGTCTGTTTTATCATTTCCTACACCTTTATTCTGTGGATAAATTACAACAGACATTATACATTCCCTCAATTGCAATGGGGAAACATTGCATCATATTCAAAATTACATCCAACCACCCTATCTCCCTTACTTGTCTCAACAAAGATT
R2-41375	37	C	G	CATGCATTCATCAAAACAATAACATATAAACAAATTGGAGGCGCTTATCACATATGTGTGCGGGAAGCACCTTGATTAGGTTAAGTTAGTTGAAATGCTCCTAGCAATTGTCGGGGTCGACAATGTGATCGAATTGGCTCAAGTCGATGT
R2-41455	121	A	G	CATGGAAAGAAGATTCGAGACGACAATAGAACACTTACTCAAACCGGCATATCCCAAAATGATGATACGAGTACAGTTGGGTTTATGCTCGAACCAAGTACCACTACTCAACCTACTTCAATTGTCCCTAAAGAACCGTGTCCTCCACTT
R2-41515	107	G	T	CATGACACGTTTAAGACATACTGGTGGTCCTTATTTTAGTTCTAACTTACTCCTTGGTTGTGAAAGCAGAAAAAACGGATAATGAATCCAGATTTAGCGGAACAAAGCAGAGCACCACAGTAAATGAAGTCAGTAGCGAGGAACCGAACT
R2-41526	78	T	C	CATGACCTTGGGCATTGTTTTGCGCTGATCACATCGGCTCTTCGAGTAGGAGCAATTGGACAAATCTCCAAACACGGTTCGTTGATGGTGGGGTCGTTTTCTCGGGTAGGAGAGGGTACTCCGAAACTGAACTGTTAGACGTTAAACCAC
R2-41600	21	G	A	CATGGGTAAGGATTTAAGAGATCATCAACCAACATCAGCTCGACCAAGCAGTGCGTCATCTTCTCATTTGTATCATTGTACAGTTGACAATGTTGTCGACGAATTTCACAACCACGATGAAGAGGCTGAACTGCCATATGTTGAAACATT
R2-41637	61	T	C	CATGGAAGCAGACATACCCCAAGCAGAATGGGCACGCGAACGATACGAGCAACTCATTCTTCTAGACGAAAGACGCCTACATACACTAAGTACAGTTCGAATGTACCAATCACGTCTACAACGCGCATACAACAAGCGAGTCAAACCACG
R2-42054	73	C	A	CATGCTGTTACGATCAAATGATTCCAGGAGTTCCCCCAAACACTTCAGTAGAGTTATTACTTGTGTATCTCCATAATGAAGTGGTCAGAGGAACTCTAGGGAACATTTGATAAGCTCTTTTTGTCGGACGCTGTGATTTGAAGTAGTGTA
R2-42056	124	A	G	CATGGATTGACATCACATTATCACAAAACCATAACGTCATAATTTTTCAAAAGTTTCCTTCCAAACCATTAAAATCAACCGAAAAACGATTAAAATATGAAGAAATATAAATAACACAAACAAAAATAAAAAAGATCAGAAAGTCAAATT
R2-42130	16	C	T	CATGATAAACAAAACCTAAAACATTTCAATTTATAGAACAAGATATACAACTTAAGTATCATTTCAATTCTGTAACAACCCGGTTTTTTCGTGACTTAATTAAACTAAGGCGGAAATATTAATTAAGTACATATATTAAAAACCAGCTGT
R2-42131	63	A	T	CATGCACGTGTATCGAGACCTGAAGACCAAGTTCGAGCTTATACGGGAGCTCGGGATACGAATTAAAGACGCATAATAATTTGTTTGGGTACTTCAATAAAAAAACATTCGATAAAATAGTTGTAATTTCATAAATGAAATTTCTTATTG
R2-42257	13	T	G	CATGTCAGATTAGTATTATTTTAAATTGAAAATGTAATATTTAATAAAAATCAAACATATAATAAAACTTAACTTTCATCATTGATTGTTTTGGTTGAAAAGTCTAACTCAATCTTCTTTTATTCATTAGTCATAACCTAACAACCTATG
R2-42336	84	G	A	CATGCACCCTCAAAAGAGCGTCTTGCGCTGGACAATGAGGGGTCATCGACACGTCCTCGCTCCCCTCATCCAACTCTTCCTTCGATTTTTTCTCAGGAGGGCTATATATCATAATGACACGTTCATCGGACCCCGGAATCGTGTCGGAAA
R2-42463	27	G	T	CATGACGTTCCTGGTCGTTGGAGTGGTTCCGACAGTTCGGTGCTTTGGATTGTCGACATTGTCGAGATTGATTATAACTCTAGTCGTTTGAGTAAGAATGATCACAATGAATCTATAGGCGCGTACTATGAACATTTTACGCCTTCTTCT
R2-42561	140	T	C	CATGTTTATATCGCTCAATAACGCTAAGTCGTGCTGTTTCTCTTCTTTGGCAGAAAGAAGGCACTTACAAGGGCAAGAAATTTAATGCCATCTGCCACTTTTTTGGCTACCAGGCTCGAGGTTCTCTACCATCGAAATTTGATTGTGACT
R2-42585	49	T	A	CATGGTTTTAAGAGGTAACTGTTCTTTTATTGATTATTCCTAATTTCTTTTGTAGTTTGTTCTACTTTGTTTGTCGTTAACATTTTTGTCGTCGAGCTCCTTTGGACCCTCGTACTTTAGGTCTTTTCTTTAGGTGCAATTTAATGTGTC
R2-42640	122	A	G	CATGCAATTAAAATTAACGTTCAATTATCCATTGGTTCATTTTAAAAGGGTCGGTTGCTTATGCGACTTTGGCGTGTCATCGGATATGGAGTGTACCCGAAGTAATAAGACCACTTGGACGACAAGCGGGCTCGGTGCCGAAGCCGGGAG
R2-42775	58	T	C	CATGGTCTTTTAGTCCTGTTTTCTTACCCTGTAACTCTTGAATCGTCTCCTTTGATATCGTCCCTTGATACAAGAATATGCTAAGCTCCTCATCACAGCCTCCCTAATACGCAACAGGTAAACGAGGATCAAGCTTGTGGAAATTGTACG
R2-42857	40	C	A	CATGGACATACCGATGTCACTCGTTTATTAGGCTATCACCTTAGTTTAATTCATTCTCGTATTGCTAGACTTTTGTTCACTTAAAATGAATTAAAAAGGATGATGGGATCTTCCTCTAAAACTAAAATTGAGATTAGTCTTTATAGGGAA
R2-42999	37	G	A	CATGGATGTCATTCTTCATCTTCACCATTGCCACCGGGTATTGTTGGCATCATCACCATTGCCACCGGGTATTGTTGTCATTCAATTGTTGTCATTCAATTGTTGTCAATTGCTGGCATCATCACCATTGCCACCAGGTATTGTTTTATT
R2-43145	118	C	T	CATGGATACGTAGGCAGCTTTCCAAAGCACAACCGAACTTCTTTGCACGCACGCCCGAAGCTTATAAGGTCTAGGGCAATGCACTCACAAAAATGACACACTCAAAGCTTAAAAAAGTTGAGAGAACAGTCAACACAAAATGACACGCTC
R2-43150	54	C	T	CATGGTCGTGAAGTCTAAACAAGAGGAGCAACACGTACAGCACCTCCAGGAAACATTCAACGTACTTCGTTCTTACAAAATGAAGCTCAATCCCACAAAGTGCTCCATCGGTGTAACAGCCGGGGAGTTTCTGGGCCACATCGTCACAAA
R2-43227	147	G	A	CATGTTAAGCTTCTTACAGATGGAATAAGGGATCACACTCACACAGTCACACTAGCTCCTAAATCACAAAGGGCGTTATTAATAGTGTGGGTGCCTATGGCGCAGGGGATTAAAAAACTACCTGGATCCTTCAGCTTAGGGGGAGGATTA
R2-43244	113	C	T	CATGGACCCGGCTCAGCCCAACCACTCCATCCAAAAGGGCCCGGCCCGAATCAATCCTCTCGGTCCAGCCAGTCGGCAGGCCAGCCCGGCCCAACCAGTCCCGTGGCGACGTTTATAGGGTATCTTTTATGATAAAAACTATAAAAAGAG
R2-43339	79	A	G	CATGACCGTGAAGTCGGTGTGCCATTGCTTGAGTCACGTGTGGATATTGAGCGGCGTGTTGAGGAAGTCGTGGTTTCGAATGAAAATATGGCGTTTGAAGGGATTGGTCTAGGGTCTTCCGGTGCAGTTAAGCTAGGTTTAGGAGATTTT
R2-43545	92	C	A	CATGCTTATTGAAGACTTATTAAGTCTTTAAATGCTATATGTTTACTGCTATGGGTTTATATGGCTTAGCGTGTGCGGGGTGAAATCGAGTATGACAGAAAGTTACCGTAGGTACCCCGAGGTTAATTGACGATGAGCACTAGGGGATTG
R2-43775	53	G	C	CATGCTCAAAACAATACAAATGTTTAGAATCCAAAACACCATTGACAAAATAGTTAGGATGAGGCGAATACAAAAGCTCTGCACACAAATCAATGAATGTACCAAACACAATGGTGTAGAGCTCCAAGTATTTCATCCCGGGTACGGGGT
R2-43818	82	G	A	CATGGCCTAATATTGTGGTCAGGACGGAGTTATCCACAGCAGTAGGTTTCAGATTCGAATCTCTGACTAGTACTGTCAGTAGTAATAAATTAATAATGTTTCGAAATTTTGATGTACATAGTACGGAGTAATAAATAAGAGCAAAAAGAA
R2-43857	81	G	T	CATGTTTTGCATTTTGCAGTAGTAGGTCAAAACAACCTTAATGTTTTCACCTCGCCTCGCCTTTGACAGAAACGTATAGCGAAGCAAAAGAGGGCAGAAGAAAAGAGTTTTGAAATAAAACAGTCTAGGGCGTGTGAAGCTTACTCAATT
R2-43873	48	T	C	CATGTATAGGCTGCTAGATGTGGCTGCGTACGGGCTGCCTTGTATGTTGTTTTTGCTATCGTAAAACACTAAAACACTGCCTGGTTTTGTTGTCTAATACTCGCTTTTACTCTGTGTTATCTATTGTTACCTTGCAGTGTCTGATTTTGT
R2-44117	70	C	T	CATGTTTTCTTCGTCTTGTCTGAAGTCTGAAGTTCTATGTTGTCTAATTTTTTTCGAAGTTCAGTGTTTTTTTAATATTTTCCATATGTTGAAGTTTTCTGAAGTTATCTAATTAATTATGAAAAAAGTAAGATGTACTCGTATCTGTTT
R2-44234	150	T	C	CATGTGAAGAATTTATTGAGGTCTTACTACACAATAGAGACTCAACATTTAAGTAAGCTTCATCATTATATTTACAAACTGTGGACTATATTGAGTACTACGTGAATGCTAAAGCTTTAATTACATCAAACTTACTGTATAAAACTGTAT
R2-44245	113	C	T	CATGATAAGCTTTGTATACACATACCTCTATTAGCATTTGTCCATTCGTATTGATATTTTCGACTAGAATCGGGCAGATTTTCATATGGCCTCCCACCTCTACCGCCCAACTCGAACCTTGCTCGAAACCAGATCCTAGCACGCCCATTT
R2-44280	88	T	A	CATGAGTTGTCGCTTCATCCTCTCGGCATCCCTCATATTGATCCCTTGTGCCTCCACCGTATTCTTCAACTCCTCGTTCTCCTCCTTTGTCCGCCTAATTTCCGCCAACTTAGCAGCCAGTTCCTTCTCCCTCTCCACCAACGCTTTCAC
R2-44426	69	C	T	CATGTTTTAGATTCGAATAAAGGGTTAAGGAGGCTTGTTCCTAACTCATTTCTAAATTTTGAAAAATTTTAAATAAAGTAATAAAATAGAATTTGTTTGCTTTTGTCTTGTCTCTTTGCTTTCTTTGCTTTGTTTTGAAATGTTCTCGAC
R2-44502	111	A	G	CATGCCAGAAAAGATGAGACCTGGGTACTGTACACAGATGGAGCAGCTAATGTCAGAGGTTCTGGAGTGGGCATAGTCCTGAAATCGCCACAAAGGGACATAATTGCTCAAGCTGTCAGTTGTGAATTTCGCACCACTAACAACGGAGTA
R2-44603	97	A	G	CATGGGAGAGTTTCACCTCTCTTCTGAGCGGTCTTCCCTGGCGCAAACGCTGCTAGTTCAGTTTGTGTTCATACATTTAGTTTAGTTCAATTCAACATAGTTTTGAGCAGTACTCTCGATGATATCCTGCAAAACATAGGTAATCGCCAT
R2-44737	105	C	A	CATGTCTTACTTGAGGCCAAAATTGTAGTAACTTACTACCAATACCCACGGATCAGGGTAATTATAAGTGCGACGAACAGTGTTTTCCGAGAAAATCACGTTCAAAAATTCTCAGGATGAATTGAAACTTTGTTCACCCCCTAGAAAGTT
R2-44775	27	G	A	CATGATCTTCACCCAAAAATCCAAGCAAGTTAGCCCCTAAAATATACCCACTAATTACTAGAACACTTATGAATTATTAGAAATAATATTAGTGTTTTATTTTAGGTGTTTTAGGAAGAAAAATGGAAGAAATAAAAGAGAGGAAATGGA
R2-44810	133	T	C	CATGGCATTCACTGGGGATAGAATTTGCCGTGCAACCATCGCTAGACTCGCACTCTAACTTTCTTCTTTTTGTTTCTCTTATAACATTGTCTGTGTGTTCATTTGTACAGGAGTGGTGTTTCTGGGGTTCATTAACTCTTTGAATTTGTG
R2-44847	113	T	A	CATGAAATTAAAGACTAATCAAAGAGTAATTGTATGAGAACTTAACCTAATCTCTCTCCTAATTTTTCTCTCTCAAGCTGCCTAAAAATAAGATGAAAAGATAATGATAAAGTATCTCCTCGCAAACCCTTAAAAACTCGTCTCAACATA
R2-44902	63	A	G	CATGGTCGTGGTGCTCAAGCGTTAGAACTTTTCGAGCAAATGCTTGAAATAGAAATTTTACCGGACCGAGTCACATTTCTTACAGTTCTCTCTGCTTGTAGTCACTCGGGACTGGTCGATCAAGGGCAGCGATATTTTGATTTAATGTGC
R2-44977	112	A	G	CATGTATTTATATTAGTTTCTTCTTATCAGTTTTCGTTGAAATTGTAATTTGTACGGAGTAATAGATTTTGATGCAAGGGTATGCAACTGTTTGAGATCTATATTTTCTATATTTTGTGTCTTGTGGTATATTTACTCTCAAATTTGCCC
R2-45147	83	C	T	CATGGGAGACAATGCTGGATGAAGTGCTTGCTGAAATTGAGATGAATGCTGGAAAGGTAAATTTATATGCATTATTTTTCATTAATTTACCAATTCACCTGCATTGTAGCTCTGTAAGAGAACTTATTTTGTTATTGTTATGGTGTTAAA
R2-45176	16	G	A	CATGCACAGGGTGCCGACAGAGGAAGCGACAAGGGGAAGCAAGTGGCCGATGAGGTGGCCGAGGAGACTCCAAACCCCACCGTATTGGCTCAACAAAACGCAGATGGGTATCTACGGAAAACCAGCACCTGATGATTTCGTAAAAGATTA
R2-45187	77	A	C	CATGAATTTTTCGACCCTCATCAATCAAATTCAACCAAGCACACGCCTTGATCACAAACGGGTACGTAAAAAAATCCGCTCTAACCCCTTCAAACTGCATCCTATAATAATATCGCATCGCATCTTCAAAACGACCCTCATCAACTAAAC
R2-45358	55	A	T	CATGTTTTATTTTAATTAAGACCAAGTTCACTCACATTTTGATAGGAATGTTCTATTTGGCTAAGTTATAGTCAAGTGTATTATGGTGACGGCCGCACCAGGACGTTATCAAAACGTGGTAAATAAAATAGCTGTCAAAGTGAGATGATA
R2-45653	133	G	A	CATGAACTAAAAGCTCTATCAAAGTTCAAAAACAGCTTCACCAAAGATCCTACTGATCGCCTTTCTACGTGGGTTGGTGACGATTGTTGTAATTGGCTTGGAGTTGTGTGCGACAATGTCACCGGAAATGTTGTCGAGCTAAATCTACGG
R2-45668	132	A	G	CATGAGAAAAGATGCTAAAAAAAAATACGTTATCTCCACTTGGTTTGCTCAAACTAAAAAAACCGTGTCAAGTGTAAATACGATCAACTAGGCAAAATGAAGAAAGTTGTTCAATTGCATTAAAATAAAACAACATTACTAATATCCAAA
R2-45710	98	T	G	CATGCTTATTATCCTGGACTGACATCACTAGCCGTACAATTCGTAAGACTAACGTACTTAGGTTACAGTTACACTCGACATTATACTTGTCGACGTTGTCATACTTTATTCCATTTTGTTCTAATCCATATCCAATAAAGCCGAAACATA
R2-45817	70	A	C	CATGCAAAGCTGAGGATTTTTACAAAATACTATAATCAAACACGAGTCGGAAAATAATGTTTACATAATCATTTGAAACAATGAATTGTTATTTACGTATATTTCCTATAGTGATACGTCATAGCTTTGACTATTTATATTTACTTTATG
R2-45856	108	C	T	CATGGTCACCAGGTCAATACTCCTCCCACCGCAACAACGGATGGGCCGTTTAACGCTATAAACTCAAAGGCACTAGCGGCGCAACCAGTATTCCTAGCACAGCCCGCCCCTGCTGCACCCAGGTCATCATCAGTAGGACCACGTCCGTTA
R2-45858	134	C	T	CATGTCTTTTGTTATGGACAATCTTACCATATTTATCGTGAATCTGTTACTTCAGCTACACTGAGTATTAATCTTATGTCAAGTGCTCCACTGCAACAATGATTTTACATATGATTGAATCTTGTGTTAAGGGCGAGAAACAATAGCATA
R2-45888	63	T	A	CATGTGAGCATTACATTAACTCAATCAAATAATCAAACTACCCGTATAAGTCCAACAAAAACTCTCAAAAGTAAGCTCCTCTTATCTATAAATCTACAACGAAAATCATATCCATCAAACGGAACATTCGCTAGCTACTGTGTTTGTCTA
R2-45890	147	C	A	CATGTCCATTATAGCCTTTATAGGATTAATAATAACTCAAACCGGAGGAACAAACTTAAAAATTATGGGAAATGACTATGCAAGGGAAAACAAGACCTGATTAGGAACCCAAATCAATGACTATCTATCAAATATTCTCTCCAAATATTT
R2-46030	101	C	A	CATGATCAAATCCTTGTCGAAAACCACCACTTTCCGCCACATCTTCGCTCCATTTCCGCCGCAAGTTCGCCGATTTTCCGCCGGAAAAACTCTATCGCTGACGTCAATGGCGACGGCGCCGCCGCCGAGATCAGCAACGCCGCCGATCGC
R2-46230	134	A	T	CATGTTTGATGTTTTGTTCCCGTCCAGGCTTTCTTTGGAACAGAAGGCTAATATAAAGAGGGTATTAACCCGGAACCAAAAAGAGTAATTCTCCTATGCGACAGTCGTACGCGTATGACAGATGGTTTACGACAGAAGAAATTACTGTTT
R2-46314	34	G	A	CATGCTCCCCACACCACTGAGAGGGGTAGAGACGGGTTTTTTTGGACTTTGGTTTTTCTGGATCGGAGGAGCTAACCCAAATAGAGCCACATAGAACCACAAATTCCGAAATAACTTCAGAAGTGAGGGCTCAATATTGCCGGTTGGGTC
R2-46367	49	T	C	CATGATACACGACATCGATCCAAGTAACCCTATGGGTATATCTTTACCCGGGTTTCTCGTTTCTTCTGCCAGGTTAGCGATCGTGTCGAACCCACCATAAGCAAAGTAGATTATTGCAGCTGCTTGAAACACTCCTTTTACTCCGAAAGG
R2-46372	126	A	G	CATGGTTGAAACAACAGCCATAGACGACTCGAATCGAACAACGACACCTCCATTTTTCTTCTTCTTATCGTTCGAGGGTTCGTTATCAGCAGGAGAAGCATTGGATGGAGAGAGTTGTTGTTCAGACGGTGTGTCGGTGACGACGTCTAA
R2-46467	25	G	A	CATGGTCCAAATCCTCCCCTTCGGGTTCAGAACGGTGAATTTCAGGGATGCACTTGTCTGCGAATCATCAAATAACCAAAGCATCATACGTGGTCAAATGGTGTCAATTTTCGGTGATATGTTCTTGCAATATACTTGAAAACGATAATA
R2-46484	98	C	A	CATGCCAGTCACTCTCGATAATCACTTAATCCAAACACTCCGGTTGTCTCAAATATCGAGAAAATCAGTCGAGTTCTTGACTCTCACAATTCAATGAAATACGACATACACAACAAACATTCGACGACTCTCAAATCATCATACAAACAA
R2-46767	132	G	A	CATGATTCTCGAGGTTTGCTAGCTCAATTTATATTTGAAAGATACAAAGTCAAGTTGATTTACAAGCTTTAAAATCAAATGATTTCCCCCTCTAATCCACCTGTTTCTTTATATTTGCTTAATTAAGATCGATTTATTAAGAGATGTATA
R2-46783	75	T	C	CATGGATGAGACATTTCAGTCGAATGATAGACGGCGGTGAAAGACAATCCTAGAACAAAGCTGATACAATAGAACAAGGACGAGAACTACAGTTGCCTTAAACATTAAACCTCATAAACGGTGTTAAAATCATCCTAAAGAAAATTGTCG
R2-46794	138	G	A	CATGGATAAGTTCGTTGTAAGGAGTAATGTTAACACTGACGAAAGTCCTTCTAAGCCCCCCGATGATGCGTCATCCCAAAATAGTAAAGGCTATCAACTTCTTATTGACTGGGTTTGGAATTATTTTTCTAAAGACAGGCCCAAAGAATC
R2-46903	67	A	G	CATGTTCCTGCAGACAGTGTTCAGCCTACGCCCAACAATGGTGGCGATTTTGTGGTTGATTGGGCAGAGAACAATCAGCCCCTTGATTGGGCAGAGAACATTCAGCCCCACCTCGGTACAGACCTGCTCATTTCTGACCCGGTGACCAGC
R2-46953	28	T	C	CATGAGCCTCGTCCCTATGCCTTGGGATGACAAATATTGCAAAAGAAACTAAGTACAAGAAAGTGCAAAAAGGATCAAAAACTGAAAGTCACCGGACAAGGTGTGTCCCGGGCGGGTTGGTGTTGGTCCCGGCCGGGGTGGCCTTCCCGG
R2-47054	89	G	A	CATGGCATATGTGATCAGTTGCTTTGGGAACCACACCATCTTTCACAAGGCTCTCAAAGAAGCCTTTGAGACGTTTTTGAGCAATGGCGTTAATAGTACCTCGAGTGCTGAACTGCTGGCAATATTTTGCGATAATATCCTCAAGAAAGG
R2-47132	134	C	A	CATGAGTATGAAAACTTAATGACAGTTCTCGACTTTTCCGTAATTAAGTTTGCAAAGTGATAACCATAATGTTGAGGAGAATTTGCAACGGCGTACGATTTGTCTCAAAATGCAGTGTTCATCATAGATAGAACTTTGGTAAATCCATAA
R2-47134	106	C	A	CATGGAACAACAACACAAACTTGACAAAATGAAACGAGCTATGAATTTTGTAATTCGAAAACTTAGCTTGAACGACCGTTTATCAATAGTAAGATTTTCCACCGACGCTAAGCGGTTGTGCAACCTCCGTCAGATGACCACGGACGCTAA
R2-47150	116	C	T	CATGGATTGGAATCAACATCATATTTTGTAAGTGATTTTTTGTTCGACTTTGTTTATACTTCAATTTGAAAATATATTGTGAATCTCTTTTAAATGATGCAAGTATATAGAGCGTCACTAGGTGGTACTATAATTTACAGTATGAGTATA
R2-47195	135	A	G	CATGACTGATTACAAATTAGCTCATTCTTTTAATTTTCCCGTTTGAAGAATGATTTTTCAGACAAACGGTAATATGAATGTTATCATAGTTACTACCGGTGGTGTTGATTCACCTGCACGGTAGATAAGCAGGTACTAGATTCTTCATTT
R2-47199	70	C	T	CATGGCTGAAACCGTTATAAGTTGATAATTACAGCATAGCAGTGTCAAAGGTTCAGCACAGTTCATTAGCAGGACACCGATCAATGTTATTAACGAGAGCAAAGTACCCAAAGTTTAAAGAGTAATACCAAAAGCGAATTAAAGATAAAT
R2-47222	116	A	G	CATGGTTCTGTCTTATTTCGAATTTCAAAATTTAAATTTCCCCAACAGTCATATTTGAATTTTTAATAATGCACGACTTTTAATATGTATCTACCCGAGAAAATTAAAGACTTTAATCATTGCACGCTTCCCAACCTACTGACGTAGCAT
R2-47519	22	T	C	CATGTTAAAAAACCAGTTAAGTTGATTCCACTATATCATATTTTTCCGCATTTGTAGAGCAAATAGATATGGACTAGATTGAAAGCCAAGTCATCCAATAAGGAAGTTTCGGAAAGATATATACGAACAAGAAGTTCAGTAGGAAGCTAC
R2-47538	32	A	C	CATGCATAGCCTTCATCTGAGCTTCCTTTTCAGGCCTATTTGAACTCCAGTCTTCCCTCAATTTGGCATCCCTTTTTTGCATATATTTCTGGTACAATTTTCCTCTAGAGTCGTCCGAGAAACTACGGCTGTAGACGTTGTGCTTAGGTG
R2-47576	14	A	T	CATGCCTGAACTAAACAGTCCTGAGTACGAGGAACTCAAGGCCAACCCCGACACGGTTTTTTTAAAGACTATCTCGAACAAACTCCAGACATTACTCGGGGTTTCGTTGATTGAGCTTCTGTCAAGGCATTCGTCTGACGAAATCTACCT
R2-47592	122	G	C	CATGCACCTTAGACAGGTTCGGTGGCAAGGCTAACCGGTATGCCACCTCTCCTATCCTTTCCAACACCTCATAAGGTCCAATGTACTTAGGACTAAGCTTGCCCTTAATCCCAAATCGTTTCACGCCCTTCATCGGTGACACCTTCAAGA
R2-47691	112	A	C	CATGCTGTAAGTTACTGATCCGCGTAGAAATTTTGGTTGTCTTTGAACTGGAATAAATCAGGCTTTAGAACTCCATTTTATTAACGTTCTGATTCTATAGTGTAGTTCGAGAGTACTTTTCTGATTAGGTTTCGGTTGTCCGATACGATT
R2-47758	90	T	C	CATGGTAGTTCTAACATCATAAGCCTTGATACACTGATAGTTAGATCAGCAGAAGAGACGATTTTTGTTCTGAAGAGCATATGACTATTTGATATACATCTTTGCGACCTTCCGTCCTCTTTGAATACCTGCGAGTGTGCTTCTGTTTTA
R2-47789	93	G	A	CATGACGACAGTCTTTCAAGGTGACAAGCCAATAAATTCGATCAAAAATTAAATTCCAGTGAAGCTAAGCAAGACATATTACATATTAATCGGAATATAAATTAAAAATGGCTACCAAATGCGGTACCTGGAAAATCCCTCAAGCTTGGC
R2-47817	22	G	A	CATGAGTTAACCGATCACCCTGCAGCTACTCTCGTAGTAGTTACGAGTTACGACAATCAGAACTGCCTAGTTATGAGATATCAGATGCACACCTCGCAATAGCTCCAGCAGTAGGCCCTTCCCAATACACCGAGGGAAAGTTATCAAGTT
R2-47826	114	A	G	CATGGTAAACAGTGACCGGTTAAGGATCCGTTCTCGTCCTCTTATGTTTTCTTAACTTATCAAACGATTCAGAAAAGTTCATCTTCAGAAAACTTTAGGAAAAAAAGCTACTTAGTTTTACTACTAACAAAGTATTTCGGACCTAGTTTA
R2-47867	138	C	T	CATGATTTTGATTTTGATTTCGACTTTTGATTTTGATGAGTTTTTTATTTGGGTTAGAGGCGTAATAGGGGAGAATTGGTGATTTGTGTTAATTTAACTCGATCCGATAAGCAAATTCTGAAATGAAACCGTTTCAACGTGACGGTCAAT
R2-47891	11	A	T	CATGGTTTTCTTCTTCTGTCTCCACAACATTCACTTCTCCTTTCCATCCACTCTTCACCAACACCTCCTTGTAGTAGAATCCTCGGTCTCTCAGCGCGTCCTTCTCTGCTACTAAAACCAACACCTTCTCCCCTGCCAGTTTCTCCAACG
R2-47913	113	A	T	CATGATACTTCTGGTGGGAATACTTATGACGCATTGATGATTAGTTTCAATGATCCCATACATAATCCCAATAATGTGTCTGTTTCTCATCTCCCGAGGTTGTCAAATAGACAACCCGAAACTCTTACTGTTGTCGGGGCATCTAACGAC
R2-47960	142	A	C	CATGGTCACGGACACACTACCCTCAATAAACCTCACCCGCCGTTAGTATTGAAAAACGTTCTTGTCGCACCAAAATTGGTTAAAAATCTTATTTCCGTTAGAAAATTCACCACAGATAATATGGTCAGTATTGAATTTGACACATTTGGT
R2-48111	141	G	C	CATGAAGTGTTTGGTAAGTTAGGAAGAGGTACTTATTCATATTATCGTTTCAGGTTCGCTTGATGGGTGGTGATATAGAGATTGTGGACAAGGTCAATGGCGAGGAAGGAACGTGTTTTAGATTCAATGTCATTATGACCCTGCTGGAGA
R2-48136	46	A	G	CATGGAAAGGAGCAAGTGGTTGGGTTAGGGAGTAATTTGTTGACAAAATTGCAAGGCAAAAAGATGAACAATGTGGTGATTGGTTTAGGAGTTGCAATGGTGGCAATGATTGGTATTGGAGCGTTTATGGCTTATAAATATGGGTCTTTT
R2-48211	14	G	T	CATGCAAAGACGCTAATGATGATTTCAGATTAGCAACTTTTTCTCGGGCTTTGGTCATTTCTTCTTGAAATTTTTCAAGCAATGATTCTTTTCCTTGTTTCTCAGCTTGAACTCTCTGAAAAGAAAACATTAACCATTCTAAATACAAAG
R2-48220	59	G	A	CATGTGAGTACCTTGCTAGCTGCTTCCTCCTTTCTAGAAAGTAAATCTTGGATGTTATGATTTATTTTGTTCTTAAATTTCAAGATATCTTACAGTCTCTTCTTATTCTAGGAATTGTTTGATTATATCGCTGATAAAGTGCGTAGAGCT
R2-48234	107	C	A	CATGAACAGAGAACACACTATCACTGTATATCAAAGGCTCCCAGTCCAACTGCAGATAAGGCGTCCAGACCAAAGAATATGAACAGAAAACGCCCAATATATTACGAGATCGAATTTTACTTCTCATTCACAAAATTTGGTTTATGCCAA
R2-48278	111	A	T	CATGTTCAAGAACATAGGAACAGGACCTCAGAGCGAACCTCTCCATCACGAAAGCCTAAAGAAAACAGAACTCAGATATTGCTGAAGGAAAGTGAATAAAATCTTCAGGTTTATATCATAAACTGAGATACTCACAATTTAGTCAGTGTC
R2-48282	84	G	A	CATGAATTTTGAATCTCAGTCATCAAATGTCAATCAGTGTCGAAGTTCAGAGTGTGGACTGTCTGTGCTGACAGACTGCATTTGTCATTCAGAATCAAAAACATCTTCGTCGTCTTATGATCAACCGGGCTTCCATTCCCGGTATATATT
R2-48446	84	A	T	CATGGATCCACTTTGCAAATCTAGCAGCTCGCTTTCCGGTATTTGCAGGAAATTGGGACAAGGATAGATTCTTTATGAAAATTAGAGAAAGGAAAAAGGGCGGACCACTTCCAATCTGTTCGCAGAGTAAAAGTGTATGTATCAGCCAAA
R2-48479	55	T	A	CATGGTTTTATCCGTGCATCCAAAAATGACGCCACCGAGATCAGCTTTATCCAATTTTCTGAATGGATTTGGAGTGACAGCTAGCGACCTTTTCCGATGACCCATCTCGTAAACTAGAAACCCAGTGAATGGTAAAAACAAATTCTAAAG
R2-48560	134	T	C	CATGGCATAGTTGATAGTTGAAATAATTTCTTGTTTCGCTAAGATCAAGTGATAAGAACAATATGAATGACAGCATTCAAGTTTGGCTAGCAAAGTTTGTTTTTTATTTTCTATTGCTGAACTTATGCAATTCCCGTATGCTCGATTACT
R2-48589	26	G	A	CATGCTTAACTTGTTAATGAAAACAGTTCAGTTAATGTCGGATTCATTGTTAAGTTGTTTTAATGGATAAATAAGAAGGTGCTAGATGCATACAATTAAAATAAACGTTCAATTGTCCATTGATTTATTTTAAAGGGTCGGTTGCTTATG
R2-48613	18	T	A	CATGATCAGTTTTGTACTCTAACATAGCGACATAGACAAGGATGTTTACCTCAAGGAAGACGCCCTTAGCACCCGCAGCAATCAATTCCCTAATGAATCTTTGGACGTTAAGCGGACCACCTCCACCAGTGTCTGTCACCCAACAATTAT
R2-48616	135	T	A	CATGATCAATTTAGTTTGTACATCTTTTGATTAAGTTGTGCTGATATTATTTTGATGCTAAATTTTCTGCAGGTGTTGAGAGAAGAAGGATTTATGATATTGTCAATGTGTTGGAAAATGTTGGGGTAAGATCGTCGAGAACAGATCTTA
R2-48737	79	A	T	CATGACTAGAATAACCCAAAATTGATCAAAGTGATTTGGCAACAACAACTGGAGCTGCTACTCAACAACTAGAGAACCATCTAAAACTGGTGCTTGGAAGTAGCGGAAGTGCAACAAAGTCAGGTGGAGATACAGATGATGAGATAGAGT
R2-48784	95	C	T	CATGATATTCTTATGTGCCTTACCTGTCTAATTGCTCTTTATTTTACTTATTTATTGTAACAACCCGGTTTTTCGTGACTTAATTAAACTAAGGCGGAAATATTAATTAAGTACATATATTAAAAACCAACTGTCATCGTCTTACAACTC
R2-48853	75	A	C	CATGTTTGCTTATAATAATTGAGTACAAATCGTGCTTAACTCTATAATCGTCTTGATCCAGCTGCAATTACAACAACTGATGGAAACACTAAATTCTACGGAACCTCACTACATCAGATGTGTGAAACCAAATAATCTTCTAAAGCCTGC
R2-48877	95	A	G	CATGCTTATCATCGGTCGTATTTTGCTCGGTTTTGGTATTGGATTTGCTAACCAGGTAATAATAATACCGGCTTTTATAATTCTACGTATTTTCAATTTATAAAAGTTTGAATATAAATTTGATTAACTCTTGTGTCATTGCAGTCAGTA
R2-49017	80	A	G	CATGGATATGAGACCAATATTCCTTTACGAGTTGGCTGAATAGAGAACCTTCCTTCTTCATTAGCTTCATTGGCTCATCATACTCCGCCAATTTGCCTGTCGCAAAAAATAAACACGCATCATTGAAAACACTATTTCGCCTTTCCCGTC
R2-49036	87	T	C	CATGATAATCGTGTATCTGCTGCAGTAACATCCTCTGTCGACTGCTTGCTACTTGATTGATGACACAATTTCTCTGCAAGTAAAACTTCGTTGTGCTAAGCATCATTGCTCTCGTCGTTACTACTTAGTAGCTTGATTTTGAGTGTCGTC
R2-49078	38	A	G	CATGCATGCTTTTACGTTAACTTAGACGATACTAACTGTGTCGAATACGAGTTAAGTTGTTTAAAATGCAAAATGAGGTTATTATGGGTCATCACGCTTAGGTAAATGTCCTTTGGTTAGTCTAGAGTCAAGTTTGTCTCAAGTCGTTCC
R2-49150	59	G	A	CATGTGACGCACAAATCCAGGCTGCAAAATATATGTAGCAAACACGTGAAAAGCTTATGCATCACGACATATAACTAAAATGACGTCTTTGAAAAATGGAAAACGAGTAGTAACTGGTTCTTCTTCACTCTGCCTGCAGTCTATGTAAAG
R2-49244	53	G	T	CATGAAACCTGGTTTACTCTCGAGTGAAATATTTTTCAAAGCATTGATGGCAGTTTATGTTTTGTAATGTTTAAAGTTACGGCTTTTCCCCGTTTTTGCTGTGATTCCATATCTTTATCGAAAGCTACATTCTGTTACAGTCGTCAGCAA
R2-49346	120	A	G	CATGGAGACACTTCGTTGTGATTTGGCTCGTCGACTCCAGGAGGATTCCACATCAGGAAATGAGCCCTAGGCTATAGTGTTGTGTAATTAATGCATCTCCACCAGGGCACACCTTTTGCAGTTGCAGAGTACAACGTTAACTAATGCACA
R2-49414	27	C	T	CATGGTTCTTTATTGCGTGTTTTGAACCCTAATTTTCTCGATCGTCCGAGGCTTTAGCTGTTATGGTTGGATTAGAACTTTCGCAAACCGAGTTTTTATTGTGTACTCCTGTTTGTTCGTAGATGCCTTCAACTATACTCAAAGAATGTA
R2-49485	54	T	C	CATGATCATCCTAAGCCTTGTCCCCACCCCTTGGGACGACGTTGGCCTCGTCCTTATGCCTTGGGACGCAAAACAATGCAAAATAAACTAAGGAAAAGAAGTGCCAAAAACAAGCTCTCAACTGAACTTAACGGGACAGCTTGGTCCCGG
R2-49673	106	G	C	CATGACCTGAATCAATCTAAATTTGTAGAACTATGTTTATTGGTAGGGGTAAAAACGGTTAGAATATAGAGAAAATATAGCCCAAGTATGTATGAAGAGGTTGTCGAGCCGTTCCAACCTAGACATCGTTGCCCTAGTCGAAATCATTGC
R2-49739	111	G	A	CATGGATCATTTGAGCAGAAACCTTAACTGTGGTGAAACTCAGGACATATGATTTAAGAGCAACCAAATTCGACCACCATTATGATGGCAATAGTTTGTAGCTACAGACCGGTTTTGATTTATCTTATTTATAATTTTATTATTATTACT
R2-49817	6	G	T	CATGTGTTTTTAAAGAGTAAGAGACCCAGCAAGACTACAAACAATTTGCTCTGTAAGAAATATACAGGATCCTCACTTGGGATGAAAGGATTGAAAAAGAGAAGCTTACTTGCAATGACGAAGGGACTCATATCGCTCAGCCTCGGTCAT
R2-50007	65	T	G	CATGTTTTATTCGTTTCTAAGGCTGAAATTTCTTCGTTCATAGTCGCTCGCCATTTACGATTAGTCATTGCATCCTTGAAAGACTTTGACTCAATGTCAGCGGAAAGAGCTGCAAGAAAATGTCGGTGTGTAGTAGAGAAAACATCACAA
R2-50074	125	T	C	CATGAGCTCGACAATGAGAAATGGCAGGAGCTGTCCCAAGCAGCTTTCGAGAAATTTGATGTTGACAAAGACGGGTATATAACCCCGGATGAACTCAGAATGGTTAGTAATGAGTTCAATTTTTCTCGTATTCAACCCTAATAAGGGCCT
R2-50084	124	G	A	CATGATCAATATCTACGCACAAACTTAGGGGGAGTGTTAGCTGTATATATCATATATGCTAACTACTAGCTGTTAATTAGATTGCTAATCCATAGGATATCAATTAGAATCAATTAGCTAATTGGCTTTATTATGATATTCTAACTATGT
R2-50136	97	C	T	CATGTACTTTGTAAGATTTGGTGAGCAACCAAATGAGTTGAGATTAGAATCAAGTTATTTCAATTCTGTTCAGCTTTATTTAGGCCAATTTAATTCTGTTTATTTTCAATAAATTCAAAATAATATGGCCTTAGTGATGTTAAGTTTGTT
R2-50151	89	G	A	CATGTTTCGAAATCGGTCGTAAGCGTGTTCAGATTACGGTTTCTCGTCTTTTTTCAATTGACGGGTATAATGTAAAAGTAATATTTTCGGTGTACATTGGGTAAATTACAGGGTTAAATAAGAGCTATGTACGACTGTACGAGTACAAGT
R2-50187	48	A	T	CATGAAACCTTCGATTCTTTCCCAACAAAAGGAAAGATGAAAAGACATAAGTACCTGGTTAAAGCCTGCTCTAAAAGCTTCTAACTGTCGCGTAATTCCAGTCTTTACAGTAGCATCAACAACCAATGATATGTATTCCTCAAGGTTATT
R2-50270	120	T	A	CATGGTCTACTGGTACATCTATGTTATACTGGTTAAGCTTGCAGAAAAGATACACGTGAAACAGCTGGCAGCAGCCGACTCCGGTGAGCTTGCCCGTACTTCTCTGCTACATTCTCCTTAGTACAATACGAAGTAATATTTATGAATCTC
R2-50272	142	C	T	CATGATCAAGCCCTTCAATGATCCTCCATCTCAAGGATCCACTTGACCTCTCTAGGCCATCGATTTTTGCTCTCTCATTGTTCAAATTCTTGTTGTAATCGGTTGTTTCATTGTTGATTGATGTTTCACCTTCTTGTTGCTCCTCTCCTA
R2-50312	71	T	C	CATGCCAGTTGTTGCAACGACATCTGCGGCTACGCACGATGCCAAACCAAGTACCCCGGCAATTCAATCATCGGAATTTGTCAACTAATAATCGGGACTGCTATCAATCTATGCTTGTATACCTATATTTGTTGATCGAGTGATCGTTCT
R2-50327	120	A	C	CATGATGAATGCTAAGGAATCTTTTTTATGTGTCAATTGCATCTTGCCTCTGATTTTCGCAGTAGTTCTTGTAGGTATTTAGCCATACTAAAGTGGAATTATTATAAGGGATCTTAGATAGATAATTTGTTTTGAAATTTTGAAATATGG
R2-50373	144	T	C	CATGCCTTTGGTATCTCATTTTACATATAAGATTTTACATACGGAGTGTAAATTAGAAATAAAGAAAATAGTTTTTAGTCACGGAAATTTTATTTCGTGGCAAGATAAATGTATGCCACAAAATGATTCGCTACGTGATAATCTGTGGCA
R2-50423	145	C	T	CATGAGTTGAACGAAACAAACGATTGTCTCATTGTCTCGGCCGAGTGAAACCTACAAATAGGTCATAACCTGACTGAAGTATTGATGCTAGGTTAGACAAATGATTTCTTCGACCTATTTTTTTAACGCCGTTTTACAGTTTTTCGAAAC
R2-50512	118	T	A	CATGAGATGAAACAAAATGCCTAAGTATTGTCAACATCACTTACAAATCCTTATGTCACAAAGGAAAGCGGGAACTGACTGTCAATATAAAGAAAGGAAAAAGCTGAAGTAAGGAAAAAAACCGACAGTAAAAAAATGCAATATATGCAA
R2-50540	29	C	A	CATGTAAGTCAACAAGTATCACATTGTTAGCTAGTGTATGAGCCTTATATTTTCAGCTGTTACTGTAACTCACGCGAATCAATTTACCTTTTGCAGTTAGCTGCTTTTATAGCTGCATTAAAAATGTTCTTAGGGTATGGTTTGAATAAT
R2-50592	128	T	A	CATGTACTTCACAACCTTTTCTCTCTCTTCCATCTCCTACATAACACACATCCACGAAAAATTAACACCGACACATTTTCGGAACCCGGTTTCATCAACCGGGTCGGCCAGAAAACCCCAAAAACTATACTAATGTTCACTATATCAATA
R2-50688	113	A	G	CATGGTGCATAAAAGATGTTTTCGGGTACCTGTCTCACTCCTAAAGCAGATTGCAAAGGGGCCGTGTTCTCATACGGAACCTGCAGATAAGAAAAAATGATTTTCGGTGACTGTTACTGGCACATCTGCGTTTTCACATTAAAAATATTG
R2-50768	131	C	T	CATGGTTCCGCTTTTTCTTTGCGATAAAAGATTGCTCAGTCAATTTTGCTAGATCATCCACCTCAGTATCCTGGACTTTACGAGGATCATTGGCAGGAGGGTAATCAGTTGATGTCGAATCATCCTTTTCCGTAGAAAGATAATATAAGT
R2-50790	146	A	T	CATGGTTCTCATCAGAAACAGCAAAGTATAAAACCCCATTGATGTGCACAGCATTCATCAGTTGATTACAGTAATAATTAAGATTATCGTAAACATTTTTCCAAGAATTACTCCTCATACTATACAACATAACTTCTCTACAAATACGAG
R2-50917	108	T	C	CATGGTCGTAATTTAGTTGCCTAGATATTCTAAGCAAAATCATAATGTTGCCTATCCACAGTATTGAAGGGATTTTACTTCATAAAAAAACCCACGTAAACTTCAATTGGTCACTAAGAATTACACTCCCAAAACAATTCAATTTAACAA
R2-50990	126	T	G	CATGATTTCCTGTCCCTTTTTGTGGTCGACGCACAAAAGTAGTGTACCTTGGGGCGTCTTTTTGAGTAGTTTACCCATTTCCATAACGAATTGTGATGATAATAGGCGTAGGGCTCTTTTGCCTCTTTTGTCGGTGTTTGGTGGGTATTC
R2-51094	134	T	G	CATGTTCAATTATCGTCTAATTATAGGGTTTTTAGTCGGTTAATCATATGTTTCTTGCCAATACCGATGGAAATAACATTTGGGCCTTGTTAATCTTCCGCTGTTATGCAAATTCTTTTCGCCTATGGTTGTGTTAGTGACCGATGATTA
R2-51144	48	G	A	CATGTACCCAGATACGCCCTTAGGGCTTCCAACGTTAAGCGCTTCCAATGATTTAGGTACGTATAACGGTGATACTTCGTGGTGTTCATCAACGACTCCTTGCTTCACGTTACCTTTTGTTTCCTTTAAACTATGTTACCTTTGTTGACG
R2-51225	23	G	T	CATGGGTCGTCCACGCTTGCGGGTGATCCCCATCGCGCAGCGGCCCATAAACGATCCCCTAACTCGGGCCCACTTGGGCCGCGCTTACACCTCTCTACCTCGTTCCCAATACGCTCCTTACCCCAAAAGAATGGTTGGATTAGAATGAGG
R2-51246	147	C	A	CATGGAAGTCCACGACACAACATCGTCAGTTGTAGTGCTATTGTATATCTCGGAAGCATCCTTTATGCTTCCACATTTTGCGTACATAGTGATCAATGCACTTTGCACAAGCGACGTATGATCTAATCCAACTTTCAAGGTATGAGCGTG
R2-51266	130	C	T	CATGAACAATTACGCGGATAAAGTTTGCTATAGCAGCGGGTCAGGTCTGGTCGGGTCAGGTCATTATTCTGATGCTGGTTTCCCTAGGAGTTTTAGCTCGACTTCCTCGACACGTTCAAACGACACCGATGATTTCAAGGAGCTCGTGAG
R2-51299	141	A	G	CATGGTTTAAAATGTCGGCTATCAAGTTTCATCTCTTGTTACAAGCCAATAGATATCTGACCTATACGCCTGATATTTACTTGATACGGCAAATAGTTAGCAGATATACTCGATAATGGTAATGCAACTGATACTTGATCAACATTCGTC
R2-51302	38	G	T	CATGATTCCGACATCACGAGCGTAGCCGGGGCTATCTTTTTTGTTACAATTAATTGCTTTGAAGAAGTTATCTCCGATAAAACACCCTGATTTCCCTAAATGTTCCCTCACAAATTCACCGTCAGAGATTGTAAGCTCTTTTAAGCCATT
R2-51453	73	C	T	CATGCCCATAAATATCGACTAGGACTCTGGAGGCCTCGGGCTGATATGGTGAAAGTGTAATTCACTTGAGATCCGCTATTCGTTGCTGTAGCAGCAAGTCTCACGTCGTGTCGTCGTTCTGATTTGTTTTTCTTGCTGTATTTCCCCTTC
R2-51572	55	C	T	CATGGCTTCCTCGGCCTTGAGCTTCTGAAACCCTAAACCCTTATAATACAAAACCCCGAAAAACGCCAACAAATATCCCATCAAATTAATCTCCGTGACCGTGTCCTTAATCACGCCCCACGAAAACAATATCAGCAGCCAGTCCTTGAC
R2-51674	19	T	A	CATGTCAAGAAAATCTTTAACTAGGGAAAACAGCTGAAGCGGCTGCTTTTCCTTAAACGCTCCTGACTGATAATATCTTGTCGTCTTTTTAACAAATTCCATCACTCGAGTTTCCTCTTCTTTCACGTCCTTCATCTCGTCCTCGGAATC
R2-51719	56	A	G	CATGAAACACACTCCCAAGGAAATAGGGCTTTAAGACTCCTCTATGGCTCTATAAAAAGGTGTTTCCTCACCAAGAATGACATACACAAACAAATACAAACACACAAACACAAATACAAAATGAACCAAAATGTGACAGAAATTATAAGA
R2-51809	97	A	T	CATGACAGATAAAGATGATATTGAACCAAAATCTGTCAAGGAGTGTCGTCAAAGACACGACTGGCCTAAGTGGGAGGAAGCAATGAGAGCAGAACTAAAGGCATTCGAAAAAAGAGATGTTTTTGGCCCTATAATTCAAACGCCAAAGAA
R2-51861	59	A	C	CATGGTCGATAGCATTACACAGCCAATCAGTCTGTCATCGGTTGAGTACATAGACAAGATGCTGTATTTGTCGTCAAATGGCACGTCTAACGCTGCGGATGTTGATGATGAGATCGTCGACTTGACTGAACCTCGATTAGAAGCATTTTG
R2-51954	88	A	G	CATGTGTTGGTTTTAGTGTTGCAAGAGCAAACCAATTCAGATGATTCTTCGACTGTTTTTCTCAGTGAATTTTACGTGTGCTTGCCCACTAAGATCAATAGCCATCTGATAAACCTGTAAAACATCGCAAACTTTAATAGCAGAGGGACC
R2-52217	118	T	C	CATGCTGCCATTGTCCCCAGACCTAGGTGGCCGCTTTGACCGGTCTCTTTGGCAGGCATATGTTTCCGTTAACAAGATTTTCGCTGATAAAGTTATGGAAGTGATTAGCCCTGAAGATGATTACGTTTGGGTCCACGACTACCATCTTAT
R2-52343	147	C	T	CATGGTTTAATTAGTGACACAATATAAAGAGGCTTAAATGTAAATATGGTTTCACATTTTTGAGTGTATTACCTTTTGAGATGATGACAAATTTTTAGGACGTTTACGAGTCGTAGTAACACGATATGCCTTTTTCATATGCTCCGCGAA
R2-52387	19	G	A	CATGGCATTTATAAAACAGCCCTTTGTGAGGCATACACAATTAGTTATATATTCTGTGCACATTTCTACTTCCATTTGATTCAGAAACGCATACTTTCATCTCATTCATTCGCTCCTTCGAATTTTATAATTTAGAAAGACAAAAAAACC
R2-52510	112	A	G	CATGGTTTCTGCAGCAACAATGTTCTCAGATCATCTGGGAACATTAGCCCCTGTTCCGCAGCCCGTAACAATTCTGAGGACTCAAATGCTTCACCGCTCAGGCGACAAATCAGAGTACGGTGGCGACGTGATCGTATGCGGCCTGTTTTT
R2-52701	114	A	G	CATGTACATAGATCGGGGAAGTGGATAGTCGTCATAGAGTAAAGTGGTGGACTCGAATTTAACAGTAACGACAACATTGTATTTAAATGTTTCAAGTGCTATTGCTGTTAGCAGCGTAGAAGTATCCGAGGTAAGCAACATTACTATCTT
R2-52709	109	T	C	CATGCAAGCCTTCGTCTTGCTCTTTGCGCCTTGTCACCTTCGCCCCTTAACGCCTTGTTTCCCCTTGCGCTTTTTCAAACTAACGCAAGAGTAAATGAATTAGCGAGTTAAAAAGGTAGAAAAATGTAAACCATATACAAATAAAATACG
R2-52749	45	T	C	CATGATGGTGATTTCTGCGTGCTTAAGTGATGAGTCTGTAAAAACGCCAGTTTTGGTTTCTTCTTTCAAAGGTATTTTTGGAATCGGTCTGATTATTCTTTGACTGTTTCCTGCTTCTTTTTAATCTCCAATGGCCAAGCTTTAAGTCAA
R2-52842	94	C	T	CATGCCTCGTCCCTATGCGTTGGGACTATAAACAAAGGAGTAGAAATCAAGTACAAGTGAAGGATGTTTGTTGTGAACCTCGGGATGATGGTCCCGTGCCCTTGGGATGTGTGTCCCGGTCGGGAGGCTTGTCCCGGACCCTAGGGACGG
R2-52875	138	A	G	CATGCTTTCACAGTGAGATACAGAGTACTGACTATGGAGACATCATCTCGATCAAAGCTACACGGTAAAACTAAAGTGTAAACACATAGTACCTAGATATTTGGTGACGATGGTGGATAGCGTGTTGATTGATGATGACGATTATGGACC
R2-52990	80	G	T	CATGCAGAACATTACTTTGGATCGCCCACTCCACCGCCATTCTTAAAGCTACTAACTCCGCTGGTAAGGCAAAGTACTTTATTTGATTTAATGATTAATACTCCATATTGCTCTGTGTCATACGCTATTGTAAGTACTCTGTATGTGTTT
R2-53052	36	G	A	CATGTATGCTATATGTTAGACTACTCTAAATTTCAAAAATTAGACCAAGGGGATAACTCGCAAGTCTAATTAACTCCTTAATATACTACTGTGATCCAATATTAAGATTAAAGTGTCATATGATATCGTGTAAACATTGTTGGTTAGATG
R2-53152	106	C	A	CATGATTTTGTTTAACAAGTGGTGATGTTACTGTAACATCTTCTAAAGCTGGTATATCCTCTTCAGATGTTAGGTTACCCTCATCCAGGGTTTCCTTTATCTGGTAAGATGTTGGAGTAACACTGACTGGAGGTACATCAACTTCGGGTG
R2-53314	128	T	C	CATGCTTGTATAATCTCTATGCAAGACGTGAACGCTGTTGTTGTCGTCGTTGTTGTAGTGTTTCTCGTAATATGGTAGCTCCATTTTCGAGCTTTTCATTTGCATTATTCTGTTTTGTAATACTTGTCCTCAATAAAAGGTAGGAATATG
R2-53346	135	A	G	CATGATTTCGTGTCCTTTTTTGTGGTCGACGCACAAGAGGAGTGTACCTTGAGGCGTCTTTTTGAGTAGTTTGCCCATTTCCATCACGAATTGTGACGATAATAGGCGCAGGGCTCGCAGGGCTCGCTGGGCCCGTTTGTCAGTGTTTGG
R2-54180	115	A	G	CATGTTTAGTTAGTTTCATAACTTTAACATCTAAAATTCCTAAAATAACCTTTTAATTAATTTATTTAAAGTTAAAAAACTAAAAAAGAAAAATAAAAAAATGCATAACAATTTGCGAATATAACCCCGGTGGTACTCAAATTGAGTACC
R2-54234	8	G	A	CATGGCCGTTTCTTGGTATTGCCTCTCATTCTTTCAGGCGGTTGCAAATTCAACTTCTGCTACGTTTCTACGTGTTGTCGGGAGTGAATTGATACAGAAGTATCTAGGTGATGGACCAAAATTAGTCAGAGAACTCTTCAGGGTAGCTGA
R2-54463	87	C	T	CATGATTTCTTGTCCCTTTTTGAGGTCAATGCACAAGAGTAGTGTGCCTTGAGGTGTCTTTTTGAGTAGCTTGCCCATTTCCATCATGAATTGTGATGATAATAGGCGTAGGGCTCGTTTGGCCCGTTTGTCGGTGTTTGGTGGATATTC
R2-54841	57	A	C	CATGGCCTACTTGGAGCACAAGCAAAGAGATAACAAATAATATTGCCGAGATATTGAAATTCGGATTAAGGAAGTACGAAATCTGGAGACTTTGCCCGACGAGCTATCCGAAACAAGCCTTGCGATTACCTGAGTGAGCCGCAAGAGCCC
R2-54992	120	C	G	CATGCCTGTGAGTTCTGAGATTGATCAATTCTAATTCTGTTGGGGATTTGTTGTCTCTTATATTCGTTCAAACCGCCCGCTTCTAATACACCCGTTGATAATTGGGCTACATACGCCCACTGCATCTGTTTCTCTGTTGGTCGTAGATTT
R2-55374	88	G	A	CATGATTTCGTGTCCCTTTTTGTGGTCGACGCACAAGAGTAATGTACCTTGAGGCGTCTTTTTTAGTGGTCTGCCCATTTCCATTACGAATTGTGATGATAATAGGCGTAAGGCTCGTTTGGCCTGTTTGTCGGTGTTTGGTGGATATTC
R2-55401	139	G	A	CATGGTAAGAAAAGTAATATTTAATGTCAAGCAAGTAAATTGGCATTTATGTAAATTTGATCGGGAGTTACTAACTTCTACATTTATAAGACAGATAGAAGAGAGCAACGAGGGATCAAGAAAAATGACAATAAGTATGCGTGGGAAAAG
R2-55581	128	A	G	CATGTTTCCTTAAAGTCGTGTCTAAAATGTTGGATAAGTTAAGAAAACGTTAGATGAAAACAGTATCTAAGCCAACTGTTTTATTAGTACGCGCGAAAAAATATCTGTTAGTAATGTTGTTTCTCTGGTATCCAATTTCAGTGACGTGCG
R2-55683	134	G	A	CATGGGAATGTGAGCCTTCAATGCATCGGGCTAGGCCAAAGTCAGTAATATGCGCCTCGAAGTTGTGGTCCAACAACACGTTACTCGCCTTGATATCGCGGTGCACGATTGGCGTGTCCAACTCGTGCATAAAGGCTAAACCGTTAGCCA
R2-55761	23	A	G	CATGCAAAACATATTTGGTATCGGGAATGTAACCCAGTTCCCGCATTCTCTGTCCCAATTGCTCAAGATAGTCGTAAACTGCTTGTACCTCCGGGTGCCCAATGTCGTCCACCAAGAAGACGTGTACCATATTTTCAACGTCTATCCAAC
R2-55967	28	A	G	CATGGGCACCCGAATATCCACCACATCAGGCGGGTCCTTCTCCAATTCCTGCGACACGTAAACCTGAAACCTCGGCCACAAATGCAGCTTCCTAACAAACAAACACTTCATAATCCTCTCGGTTTTCGCAAAACCCGCCACCATCGCCTG
R2-56076	147	T	C	CATGCCTTTCTCTATAAATATCCCTTTTTTCGCTTCATTTTTCCCTTTTACAACTTCATCAAACATCATAATCCTTTACAAAAACTCATCAAATCCCATCAAATCTTGCTTGTACTTTCGCCTTTGTTTTGTCCCGCCTTCAACTTCATC
R2-56121	78	G	A	CATGCCGATCTGCGAATTTGATGGCCGATCAGGCAAATTAGGCCCGACCGACACCCAAAGTTCTAATTATTTAGAGTGAACTCGTGCTCGCTTTTGCGTATTTAATTAAGGGTGCCAAAATCGACTTGAAATACATTTAGTTAGAACACA
R2-56133	40	G	C	CATGCATAGCTACCGCCACTACCACCATCATCACAACCAGCGTTACTAACGTCTCCCTCTGCACCCTCACCAGCACAGCGAAGTCACCCGTCAGTCATCGGCCTCGCTGGTGGCACGTACCTTAAGAATGCTAATGAGGGTGATGGTGGT
R2-56155	127	G	C	CATGCCTGGCCCGCTTCCCAAGGGCCAGGATTGACTTAGTCAAACCCTAAACATCAGCCAAAATCCGTGGCTTGGAGCTCAAGTAAGGATTATATCGTATATCCTAAAAGATAATTTAGAAATATAGGGAATAATAGGATAATGCCCGCC
R2-56249	85	A	G	CATGCAAACACCCTTTAGGAGCTATCTTCAGGATATGCTGTCACTTGTGAGTACTCTTTAACATTTTGTATAAACTCTCAAACGGACCGTTGTACGTGTTCAACGTGTTGAATATGGCCATTATAAATCCTATTGTGACCTACTAGTATT
R2-56348	99	G	A	CATGTCCAAAAGCGAACTTCCCGTGACAACATCCGATAAAAGCCCCGTCTTGTAAAGCACACAATGTAATTGCTCCCCTTTACAAACCTCACGTCTACGCGCAACACTTTTAAGAAGACTACCAAAACTGTACTTATCAACCGCGTACTC
R2-56402	50	T	C	CATGACATTTTAACAGACGTACTTACCATTTCTTGGAGTCATCGAACTTTAATGTGGCAGGGATTGACACACGGGCTGAGTCAATGTTTCTCAACGAACCTCCTTTAACACTCCATTGAATCTATAAGAGACAAAGGTAGAATAGAGGAT
R2-56411	39	A	G	CATGTTCCAATGTTGAGCTCTCACACAAGAACACCATAGACTACACCTTGAGTCTATAACTACCCAATATACCTTGGATTGGGTATGTCGTCCATTTAGCCCTGGACTAGGCCTACGTCCATTTAGCCCTGGATCGGGCCGATCAAGGCT
R2-56869	15	T	G	CATGTTTTACGCAATATATAAATGGATTGAGAAGTAAACCTACCTTTGGCAGATTTTCCACGTAAGAATCGGGAATCTTTATGTCGGCTAATATGACACTATTTATAGCCATAGCAGCCTTAAGAATCTGCGTAGTGCAATCCCGTTTAT
R2-56936	20	T	A	CATGGCTGCAAGTTTACGTAATAATGGTTACACAATGAAGTAATGTCGTTAAAATTTTCAGGAAATGGAGGACCGACGACTGATTAAGCTGGAGGCGCTGCAGAAGGCCCTCCTCGAAGGACTTGGTCTGTTTCAACATTAACCGCGTAA
R2-57334	34	C	G	CATGTTTCCGGACTCTGTGTCCGAGGGATCGTTGGGAGATCCGCAACTAATCGCCTTTCACTACAAAATAACAGCTGTTTTGCGACGGAAATATTCCGTCGCAAATGGCCTAAATCCGTCGCAAATAGCCATTTGCGACGGAATTTGCGA
[truncated: 354 more rows]
