# Supplementary material for: Mapping a double flower phenotype-associated gene DcAP2L in Dianthus chinensis
Source: J Exp Bot. 2020 Jan 28;71(6):1915–27. doi: 10.1093/jxb/erz558 (PMC7242084; doi:10.1093/jxb/erz558)
Supplement: erz558_suppl_Supplementary_Data_3 [file erz558_suppl_supplementary_data_3.xlsx]

## Sheet: Sheet1
SNP	Location in LG6(cM)	Scaffold ID	Gene ID	Gene description
R1-57500	58.003	scaffold11251	-
R1-62308	58.15	scaffold12270	Dca5867	2-exons||f-1||sp|O23864_9ORYZ#Polyprotein#Oryza australiensis#unknown#GO:0003676;GO:0008270;GO:0015074#2F1P0C || scaffold12270
R2-39089	58.312	scaffold2131	Dca21028	4-exons||f-1||sp|A5BEP4_VITVI#Putative uncharacterized protein#Vitis vinifera (Grape)#ORFNames=VITISV_004523#GO:0003676;GO:0004672;GO:0015074#2F1P0C || scaffold2131
			Dca21029	4-exons||f-1||sp|D7MAH6_ARALL#Putative uncharacterized protein#Arabidopsis lyrata subsp lyrata (Lyre-leaved rock-cress)#ORFNames=ARALYDRAFT_493344#GO:0016021#0F0P1C || AT4G15470.1 | Symbols: | Bax inhibitor-1 family protein | chr4:8843661-8845505 FORWARD LENGTH=256 || scaffold2131
			Dca21030	10-exons||f-1||sp|B9MT78_POPTR#AP2 domain-containing transcription factor#Populus trichocarpa (Western balsam poplar) (Populus balsamifera subsp trichocarpa)#Name=RAP6#GO:0005634;GO:0003677;GO:0003700;GO:0006351#2F1P1C || scaffold2131
			Dca21031	6-exons||f-1||sp|B9MT80_POPTR#Predicted protein#Populus trichocarpa (Western balsam poplar) (Populus balsamifera subsp trichocarpa)#ORFNames=POPTRDRAFT_675956#GO:0020037;GO:0004601;GO:0006979#2F1P0C || sp|B9VRH6_CITMA#Ascorbate peroxidase#Citrus maxima (Pomelo) (Citrus grandis)#Name=APX1#GO:0020037;GO:0004601;GO:0006979#2F1P0C || scaffold2131
R1-99367	58.46	scaffold5937	Dca48271	6-exons||f-1||sp|F4NCG1_BETVU#Putative uncharacterized protein#Beta vulgaris subsp vulgaris#unknown#GO:0003723;GO:0003964;GO:0006278#2F1P0C || Os03t0643433-00 Similar to J013022N21, full insert sequence. || scaffold5937
R1-52087	58.595	scaffold16404	Dca13757	3-exons||f-1||sp|B9RI98_RICCO#Ubiquitin-protein ligase, putative#Ricinus communis (Castor bean)#ORFNames=RCOM_1577330#GO:0016874#1F0P0C || scaffold16404
R1-46699	58.711	scaffold2738	Dca27491	2-exons||f-1||sp|E2DN01_BETVU#Putative uncharacterized protein#Beta vulgaris (Sugar beet)#unknown#GO:0003723;GO:0003964;GO:0008270;GO:0015074;GO:0006278#3F2P0C || scaffold2738
			Dca27492	3-exons||f-100 || scaffold2738
			Dca27493	3-exons||f-1||sp|A5BZS6_VITVI#Putative uncharacterized protein#Vitis vinifera (Grape)#ORFNames=VITISV_005138#GO:0004523;GO:0003723;GO:0003964;GO:0015074;GO:0006278#3F2P0C || scaffold2738
			Dca27494	5-exons||f-1||sp|F2E368_HORVD#Predicted protein#Hordeum vulgare var distichum (Two-rowed barley)#unknown#unknown#0F0P0C || scaffold2738
R1-13728	58.831	scaffold1021	Dca841	5-exons||f-1||sp|B9I741_POPTR#Predicted protein#Populus trichocarpa (Western balsam poplar) (Populus balsamifera subsp trichocarpa)#ORFNames=POPTRDRAFT_1097107#GO:0016773#1F0P0C || AT4G27600.1 | Symbols: NARA5 | pfkB-like carbohydrate kinase family protein | chr4:13782753-13785005 REVERSE LENGTH=471 || scaffold1021
			Dca842	3-exons||f-1||sp|F4NCH8_BETVU#Putative uncharacterized protein#Beta vulgaris subsp vulgaris#unknown#GO:0003723;GO:0003964;GO:0006278#2F1P0C || sp|B2BXY8_9BRAS#Non-LTR retrotransposon transposase#Arabidopsis cebennensis#unknown#GO:0004523;GO:0003723;GO:0003964;GO:0006278#3F1P0C || scaffold1021
			Dca843	5-exons||f-1||sp|A5AWU5_VITVI#Putative uncharacterized protein#Vitis vinifera (Grape)#ORFNames=VITISV_001274#unknown#0F0P0C || sp|Q5NRP3_SOLDE#Gag-pol polyprotein, putative#Solanum demissum (Wild potato)#ORFNames=SDM1_58t00005#GO:0003676;GO:0015074#1F1P0C || scaffold1021
			Dca844	5-exons||f-1||sp|F4NCG1_BETVU#Putative uncharacterized protein#Beta vulgaris subsp vulgaris#unknown#GO:0003723;GO:0003964;GO:0006278#2F1P0C || Os06t0484800-00 Reverse transcriptase domain containing protein. || scaffold1021
			Dca845	2-exons||f-1||sp|Q84KA9_CUCME#RING/c3HC4/PHD zinc finger-like protein#Cucumis melo subsp melo#unknown#GO:0008270#1F0P0C || scaffold1021
			Dca846	4-exons||f-1||sp|E7BQD5_SILLA#Gag-pol polyprotein#Silene latifolia (White campion) (Bladder campion)#unknown#GO:0003723;GO:0003964;GO:0008270;GO:0015074;GO:0006278#3F2P0C || scaffold1021
			Dca847	2-exons||f-1||sp|F4NCG3_BETVU#Putative uncharacterized protein#Beta vulgaris subsp vulgaris#unknown#GO:0003723;GO:0003964;GO:0006278#2F1P0C || scaffold1021
			Dca848	4-exons||f-1 || scaffold1021
R1-61600	58.948	scaffold18461	-
R2-37350	59.022	scaffold385	Dca36559	4-exons||f-1||sp|Q3I6J2_SILLA#Putative uncharacterized protein#Silene latifolia (White campion) (Bladder campion)#unknown#unknown#0F0P0C || scaffold385
			Dca36560	3-exons||f-1 || scaffold385
			Dca36561	21-exons||f-1||sp|B9HD96_POPTR#Predicted protein#Populus trichocarpa (Western balsam poplar) (Populus balsamifera subsp trichocarpa)#ORFNames=POPTRDRAFT_762562#GO:0005488#1F0P0C || scaffold385
			Dca36562	9-exons||f-1||sp|F6GXZ1_VITVI#Putative uncharacterized protein#Vitis vinifera (Grape)#OrderedLocusNames=VIT_08s0058g00880#GO:0005622;GO:0006886#0F1P1C || sp|G7KW31_MEDTR#Class E vacuolar protein-sorting machinery protein HSE1#Medicago truncatula (Barrel medic) (Medicago tribuloides)#ORFNames=MTR_7g072310#GO:0005622;GO:0006886#0F1P1C || scaffold385
			Dca36563	9-exons||f-1||sp|D7TEC1_VITVI#Putative uncharacterized protein#Vitis vinifera (Grape)#OrderedLocusNames=VIT_12s0059g01130#GO:0005524;GO:0004674;GO:0016998#2F1P0C || sp|B9SH40_RICCO#Receptor protein kinase, putative#Ricinus communis (Castor bean)#ORFNames=RCOM_1115620#GO:0005524;GO:0004715;GO:0004674;GO:0004872#4F0P0C || scaffold385
			Dca36564	3-exons||f-1||sp|Q0PEL6_BETVU#Putative integrase#Beta vulgaris (Sugar beet)#unknown#GO:0003676;GO:0008270;GO:0015074#2F1P0C || scaffold385
			Dca36565	2-exons||f-1 || scaffold385
			Dca36566	23-exons||f-1||sp|B9HD91_POPTR#Predicted protein#Populus trichocarpa (Western balsam poplar) (Populus balsamifera subsp trichocarpa)#ORFNames=POPTRDRAFT_560967#GO:0005618;GO:0005737;GO:0005524;GO:0008716;GO:0046872;GO:0009252#3F1P2C || Os07t0691200-02 Similar to D-alanine--D-alanine ligase family. || scaffold385
			Dca36567	3-exons||f-1||sp|C6T5J9_SOYBN#Putative uncharacterized protein#Glycine max (Soybean) (Glycine hispida)#unknown#GO:0005488#1F0P0C || scaffold385
			Dca36568	7-exons||f-1||sp|B9N521_POPTR#Predicted protein#Populus trichocarpa (Western balsam poplar) (Populus balsamifera subsp trichocarpa)#ORFNames=POPTRDRAFT_268449#GO:0016021;GO:0005743;GO:0005488;GO:0055085#1F1P2C || AT5G48970.1 | Symbols: | Mitochondrial substrate carrier family protein | chr5:19857028-19859374 REVERSE LENGTH=339 || scaffold385
			Dca36569	5-exons||f-1||sp|B9IGK7_POPTR#Predicted protein#Populus trichocarpa (Western balsam poplar) (Populus balsamifera subsp trichocarpa)#ORFNames=POPTRDRAFT_825391#unknown#0F0P0C || AT5G01720.1 | Symbols: | RNI-like superfamily protein | chr5:267118-270391 REVERSE LENGTH=665 || scaffold385
			Dca36570	3-exons||f-1||sp|B9SL32_RICCO#F-box protein, atfbl3, putative#Ricinus communis (Castor bean)#ORFNames=RCOM_0849630#unknown#0F0P0C || scaffold385
R1-54767	59.107	scaffold2933	Dca29424	2-exons||f-1||sp|Q0PEL6_BETVU#Putative integrase#Beta vulgaris (Sugar beet)#unknown#GO:0003676;GO:0008270;GO:0015074#2F1P0C || scaffold2933
			Dca29425	2-exons||f-1||sp|A7M6I4_DIACA#Glucosyltransferase#Dianthus caryophyllus (Carnation) (Clove pink)#Name=DcT227#GO:0016758#1F0P0C || scaffold2933
			Dca29426	9-exons||f-1||sp|D7TEH4_VITVI#Putative uncharacterized protein#Vitis vinifera (Grape)#OrderedLocusNames=VIT_12s0059g01740#GO:0005856;GO:0006909#0F1P1C || AT1G03620.1 | Symbols: | ELMO/CED-12 family protein | chr1:904319-906013 REVERSE LENGTH=265 || scaffold2933
			Dca29428	2-exons||f-1||sp|E2DN01_BETVU#Putative uncharacterized protein#Beta vulgaris (Sugar beet)#unknown#GO:0003723;GO:0003964;GO:0008270;GO:0015074;GO:0006278#3F2P0C || sp|Q9MA68_ARATH#F2J6.13 protein#Arabidopsis thaliana (Mouse-ear cress)#Name=F2J6.13#unknown#0F0P0C || scaffold2933
R1-74524	59.187	scaffold6790	Dca51942	5-exons||f-1 || scaffold6790
R2-49817	59.261	-
R1-62183	59.337	scaffold1179	Dca4728	3-exons||f-1||sp|Q7XLR4_ORYSJ#OSJNBb0093G06.7 protein#Oryza sativa subsp japonica (Rice)#Name=OSJNBb0093G06.7#GO:0003676;GO:0008270;GO:0015074#2F1P0C || scaffold1179
			Dca4729	2-exons||f-1||sp|Q5R1J2_ORYSJ#Integrase core domain, putative#Oryza sativa subsp japonica (Rice)#ORFNames=LOC_Os11g18580#GO:0003676;GO:0008270;GO:0015074#2F1P0C || scaffold1179
			Dca4730	3-exons||f-1 || scaffold1179
			Dca4731	2-exons||f-1 || scaffold1179
			Dca4732	2-exons||f-1||sp|Q3I6J4_SILLA#Pol-polyprotein#Silene latifolia (White campion) (Bladder campion)#Name=pol#GO:0004523;GO:0003723;GO:0003964;GO:0015074;GO:0006278#3F2P0C || scaffold1179
			Dca4733	4-exons||f-1||sp|Q6L4A9_SOLDE#Putative microtubule-associated protein, identical#Solanum demissum (Wild potato)#ORFNames=SDM1_19t00019#unknown#0F0P0C || scaffold1179
			Dca4734	1-exons||r-7||sp|F6HEX1_VITVI#Putative uncharacterized protein#Vitis vinifera (Grape)#OrderedLocusNames=VIT_01s0011g03470#GO:0005634;GO:0003677;GO:0003700;GO:0006351#2F1P1C || scaffold1179
			Dca4735	4-exons||f-1 || scaffold1179
			Dca4736	3-exons||f-1 || scaffold1179
R2-9714	59.375	scaffold3053	Dca30548	2-exons||f-1 || scaffold3053
			Dca30549	3-exons||f-1 || sp|G7JKW6_MEDTR#FAR1-related protein#Medicago truncatula (Barrel medic) (Medicago tribuloides)#ORFNames=MTR_4g055000#GO:0008270#1F0P0C || scaffold3053
			Dca30550	3-exons||f-1||sp|A5B7F1_VITVI#Putative uncharacterized protein#Vitis vinifera (Grape)#ORFNames=VITISV_018508#GO:0005524;GO:0003677;GO:0006260#2F1P0C || Os11t0656500-01 Integrase, catalytic core domain containing protein. || scaffold3053
			Dca30551	15-exons||f-1||sp|B9HCJ1_POPTR#Predicted protein#Populus trichocarpa (Western balsam poplar) (Populus balsamifera subsp trichocarpa)#ORFNames=POPTRDRAFT_1080718#GO:0005634;GO:0004484;GO:0004651;GO:0004725;GO:0008138;GO:0006370#4F1P1C || AT3G09100.2 | Symbols: | mRNA capping enzyme family protein | chr3:2788435-2792913 REVERSE LENGTH=672 || scaffold3053
			Dca30552	3-exons||f-1 || scaffold3053
			Dca30553	5-exons||f-1 || scaffold3053
R2-48560	59.493	scaffold5092	Dca44314	3-exons||f-1 || scaffold5092
			Dca44315	6-exons||f-1||sp|D7TQQ3_VITVI#Putative uncharacterized protein#Vitis vinifera (Grape)#OrderedLocusNames=VIT_08s0040g01400#unknown#0F0P0C || AT5G52970.1 | Symbols: | thylakoid lumen 15.0 kDa protein | chr5:21479620-21481018 FORWARD LENGTH=223 || scaffold5092
R2-7264	59.568	scaffold2998	Dca29965	14-exons||f-1||sp|B9MT63_POPTR#Predicted protein#Populus trichocarpa (Western balsam poplar) (Populus balsamifera subsp trichocarpa)#ORFNames=POPTRDRAFT_1109053#GO:0016021#0F0P1C || AT5G12130.1 | Symbols: PDE149, ATTERC | integral membrane TerC family protein | chr5:3919613-3922154 FORWARD LENGTH=384 || scaffold2998
			Dca29966	18-exons||f-1||sp|F6HQV8_VITVI#Putative uncharacterized protein#Vitis vinifera (Grape)#OrderedLocusNames=VIT_08s0040g03050#GO:0005097#1F0P0C || Os05t0465100-01 RabGAP/TBC domain containing protein. || scaffold2998
R1-92379	59.627	scaffold3664	Dca35299	3-exons||f-1 || scaffold3664
			Dca35301	2-exons||f-1||sp|E2DN01_BETVU#Putative uncharacterized protein#Beta vulgaris (Sugar beet)#unknown#GO:0003723;GO:0003964;GO:0008270;GO:0015074;GO:0006278#3F2P0C || scaffold3664
			Dca35302	3-exons||f-1||sp|E2DN01_BETVU#Putative uncharacterized protein#Beta vulgaris (Sugar beet)#unknown#GO:0003723;GO:0003964;GO:0008270;GO:0015074;GO:0006278#3F2P0C || sp|Q7Y1N4_ORYSJ#Putative retrotransposon gag protein#Oryza sativa subsp japonica (Rice)#Name=OSJNBa0053G10.17#GO:0003676;GO:0008270#2F0P0C || scaffold3664
R2-64145	59.712	scaffold10281	Dca1029	6-exons||f-1 || scaffold10281
			Dca1030	2-exons||f-1||sp|O23864_9ORYZ#Polyprotein#Oryza australiensis#unknown#GO:0003676;GO:0008270;GO:0015074#2F1P0C || scaffold10281
R1-60767	59.795	-
R1-74468	59.833	scaffold1646	Dca13829	2-exons||f-1 || scaffold1646
			Dca13830	3-exons||f-1 || scaffold1646
			Dca13831	3-exons||f-1||sp|Q3I6J4_SILLA#Pol-polyprotein#Silene latifolia (White campion) (Bladder campion)#Name=pol#GO:0004523;GO:0003723;GO:0003964;GO:0015074;GO:0006278#3F2P0C || scaffold1646
			Dca13832	2-exons||f-1||sp|A2I5F1_BETVU#Transposon-like protein#Beta vulgaris (Sugar beet)#unknown#unknown#0F0P0C || scaffold1646
			Dca13833	6-exons||f-199 || scaffold1646
			Dca13834	2-exons||f-1||sp|Q9SJP0_ARATH#Putative retroelement pol polyprotein#Arabidopsis thaliana (Mouse-ear cress)#Name=At2g15410#GO:0004523;GO:0003723;GO:0003964;GO:0015074;GO:0006278#3F2P0C || scaffold1646
			Dca13835	12-exons||f-1||sp|B9IGT0_POPTR#Predicted protein#Populus trichocarpa (Western balsam poplar) (Populus balsamifera subsp trichocarpa)#ORFNames=POPTRDRAFT_577177#GO:0005634;GO:0003677;GO:0008270;GO:0006355;GO:0006351#2F2P1C || AT4G32010.1 | Symbols: HSL1, HSI2-L1, VAL2 | HSI2-like 1 | chr4:15481231-15484897 FORWARD LENGTH=780 || scaffold1646
			Dca13836	2-exons||f-1||sp|E2DN01_BETVU#Putative uncharacterized protein#Beta vulgaris (Sugar beet)#unknown#GO:0003723;GO:0003964;GO:0008270;GO:0015074;GO:0006278#3F2P0C || sp|Q2AA09_ASPOF#Retrotransposon gag protein#Asparagus officinalis (Garden asparagus)#ORFNames=20.t00008#GO:0003676;GO:0008270#2F0P0C || scaffold1646
			Dca13837	3-exons||f-1||sp|A2I5E5_BETVU#Retrotransposon protein#Beta vulgaris (Sugar beet)#unknown#GO:0003723;GO:0003964;GO:0008270;GO:0015074;GO:0006278#3F2P0C || scaffold1646
			Dca13838	3-exons||f-1 || scaffold1646
			Dca13839	5-exons||f-1 || scaffold1646
			Dca13840	3-exons||f-1 || scaffold1646
R1-50199	59.887	scaffold2924	Dca29334	2-exons||f-1||sp|G7K0Z6_MEDTR#Putative uncharacterized protein#Medicago truncatula (Barrel medic) (Medicago tribuloides)#ORFNames=MTR_5g005410#unknown#0F0P0C || scaffold2924
			Dca29335	2-exons||f-1 || scaffold2924
			Dca29336	4-exons||f-1||sp|O23864_9ORYZ#Polyprotein#Oryza australiensis#unknown#GO:0003676;GO:0008270;GO:0015074#2F1P0C || scaffold2924
			Dca29337	5-exons||f-1 || scaffold2924
			Dca29338	3-exons||f-1||sp|E6NUA0_9ROSI#JHL23C09.2 protein#Jatropha curcas#Name=JHL23C09.2#unknown#0F0P0C || scaffold2924
			Dca29339	3-exons||f-1 || scaffold2924
R1-73086	59.945	scaffold1146	Dca3996	3-exons||f-1||sp|A5B3D7_VITVI#Putative uncharacterized protein#Vitis vinifera (Grape)#ORFNames=VITISV_000572#GO:0005622;GO:0004523;GO:0003723;GO:0003964;GO:0015074;GO:0006278#3F2P1C || scaffold1146
			Dca3997	2-exons||f-1||sp|Q53PJ3_ORYSJ#Retrotransposon protein, putative, Ty3-gypsy sub-class#Oryza sativa subsp japonica (Rice)#OrderedLocusNames=LOC_Os11g24270#GO:0004190;GO:0003723;GO:0003964;GO:0008270;GO:0015074;GO:0006508;GO:0006278#4F3P0C || scaffold1146
			Dca3998	23-exons||f-1||sp|B9F8X6_ORYSJ#DNA-directed RNA polymerase#Oryza sativa subsp japonica (Rice)#ORFNames=OsJ_11195#GO:0003677;GO:0003899;GO:0032549#3F0P0C || scaffold1146
			Dca3999	3-exons||f-1||sp|D7KWH1_ARALL#Putative uncharacterized protein#Arabidopsis lyrata subsp lyrata (Lyre-leaved rock-cress)#ORFNames=ARALYDRAFT_895842#GO:0016021;GO:0022857#1F0P1C || AT1G79360.1 | Symbols: ATOCT2, OCT2, 2-Oct | organic cation/carnitine transporter 2 | chr1:29854140-29855723 REVERSE LENGTH=527 || scaffold1146
R1-95545	59.973	scaffold5711	Dca47207	10-exons||f-3||sp|F6I0C5_VITVI#Putative uncharacterized protein#Vitis vinifera (Grape)#OrderedLocusNames=VIT_04s0044g01700#unknown#0F0P0C || sp|B9SEL3_RICCO#Transcription initiation factor ia, putative#Ricinus communis (Castor bean)#ORFNames=RCOM_0970060#GO:0003743#1F0P0C || scaffold5711
			Dca47208	4-exons||f-1||sp|A5BW48_VITVI#Putative uncharacterized protein#Vitis vinifera (Grape)#ORFNames=VITISV_001524#GO:0003723;GO:0003964;GO:0006278#2F1P0C || Os08t0202300-03 Reverse transcriptase domain containing protein. || scaffold5711
			Dca47209	2-exons||f-1||sp|A5AGD1_VITVI#Putative uncharacterized protein#Vitis vinifera (Grape)#ORFNames=VITISV_041527#GO:0004523;GO:0003723;GO:0003964;GO:0015074;GO:0006278#3F2P0C || scaffold5711
			Dca47210	5-exons||f-1 || scaffold5711
			Dca47211	3-exons||f-1 || scaffold5711
R1-3189	59.992	scaffold1505	Dca11346	15-exons||f-187||sp|B9HP11_POPTR#Predicted protein#Populus trichocarpa (Western balsam poplar) (Populus balsamifera subsp trichocarpa)#ORFNames=POPTRDRAFT_722993#unknown#0F0P0C || scaffold1505
			Dca11347	1-exons||r-1||sp|F6HF66_VITVI#Putative uncharacterized protein#Vitis vinifera (Grape)#OrderedLocusNames=VIT_01s0011g01480#GO:0005634;GO:0005524;GO:0003677;GO:0004386;GO:0008270#4F0P1C || sp|B9SCD7_RICCO#Chromodomain helicase DNA binding protein, putative#Ricinus communis (Castor bean)#ORFNames=RCOM_0893560#GO:0005634;GO:0005524;GO:0003677;GO:0004386;GO:0016740;GO:0008270#5F0P1C || scaffold1505
			Dca11348	2-exons||f-1||sp|F6HF66_VITVI#Putative uncharacterized protein#Vitis vinifera (Grape)#OrderedLocusNames=VIT_01s0011g01480#GO:0005634;GO:0005524;GO:0003677;GO:0004386;GO:0008270#4F0P1C || sp|B9SCD7_RICCO#Chromodomain helicase DNA binding protein, putative#Ricinus communis (Castor bean)#ORFNames=RCOM_0893560#GO:0005634;GO:0005524;GO:0003677;GO:0004386;GO:0016740;GO:0008270#5F0P1C || scaffold1505
			Dca11349	4-exons||f-1||sp|B9N3S4_POPTR#Chromatin remodeling complex subunit#Populus trichocarpa (Western balsam poplar) (Populus balsamifera subsp trichocarpa)#Name=CHR906#GO:0005634;GO:0005524;GO:0003677;GO:0004386;GO:0008270;GO:0006355#4F1P1C || scaffold1505
			Dca11350	2-exons||f-1||sp|F6HF66_VITVI#Putative uncharacterized protein#Vitis vinifera (Grape)#OrderedLocusNames=VIT_01s0011g01480#GO:0005634;GO:0005524;GO:0003677;GO:0004386;GO:0008270#4F0P1C || scaffold1505
			Dca11351	2-exons||f-1 || scaffold1505
			Dca11352	2-exons||f-1||sp|G0Y6X0_ARAHY#Putative uncharacterized protein#Arachis hypogaea (Peanut)#ORFNames=205D04_20#GO:0003676;GO:0008270;GO:0015074#2F1P0C || scaffold1505
			Dca11353	4-exons||f-1||sp|Q0PEL6_BETVU#Putative integrase#Beta vulgaris (Sugar beet)#unknown#GO:0003676;GO:0008270;GO:0015074#2F1P0C || scaffold1505
			Dca11354	2-exons||f-1 || scaffold1505
			Dca11355	4-exons||f-1||sp|A3C343_ORYSJ#Putative uncharacterized protein#Oryza sativa subsp japonica (Rice)#ORFNames=OsJ_30915#unknown#0F0P0C || sp|Q0IYM1_ORYSJ#Os10g0192300 protein#Oryza sativa subsp japonica (Rice)#Name=Os10g0192300#unknown#0F0P0C || scaffold1505
			Dca11356	2-exons||f-1||sp|A5B385_VITVI#Putative uncharacterized protein#Vitis vinifera (Grape)#ORFNames=VITISV_040647#GO:0005622;GO:0004523;GO:0003723;GO:0003964;GO:0015074;GO:0006278#3F2P1C || scaffold1505
R2-68303	60.046	scaffold1449	Dca10279	7-exons||f-1||sp|B9SVY2_RICCO#Carboxy-lyase, putative#Ricinus communis (Castor bean)#ORFNames=RCOM_0225400#GO:0016829#1F0P0C || scaffold1449
			Dca10280	7-exons||f-1||sp|H6VND7_9CARY#Peroxiredoxin 2#Tamarix hispida#Name=Prx2#unknown#0F0P0C || scaffold1449
			Dca10281	3-exons||f-1 || scaffold1449
			Dca10282	5-exons||f-1||sp|A5BVK0_VITVI#Putative uncharacterized protein#Vitis vinifera (Grape)#ORFNames=VITISV_020755#GO:0005622;GO:0003723;GO:0003964;GO:0006278#2F1P1C || scaffold1449
			Dca10283	5-exons||f-1||sp|E2DN01_BETVU#Putative uncharacterized protein#Beta vulgaris (Sugar beet)#unknown#GO:0003723;GO:0003964;GO:0008270;GO:0015074;GO:0006278#3F2P0C || sp|Q7XRT2_ORYSJ#OSJNBa0042F21.11 protein#Oryza sativa subsp japonica (Rice)#Name=OSJNBa0042F21.11#GO:0003676;GO:0008270;GO:0015074#2F1P0C || scaffold1449
			Dca10284	2-exons||f-1||sp|F4NCI4_BETVU#Putative uncharacterized protein#Beta vulgaris subsp vulgaris#unknown#GO:0003723;GO:0003964;GO:0006278#2F1P0C || scaffold1449
			Dca10285	3-exons||f-1||sp|A5AJK3_VITVI#Putative uncharacterized protein#Vitis vinifera (Grape)#ORFNames=VITISV_030700#GO:0003676;GO:0015074#1F1P0C || Os08t0125300-01 Integrase, catalytic core domain containing protein. || scaffold1449
			Dca10286	2-exons||f-1||sp|Q9FZK7_ARATH#F17L21.7#Arabidopsis thaliana (Mouse-ear cress)#unknown#GO:0003676;GO:0008270;GO:0015074#2F1P0C || scaffold1449
			Dca10287	3-exons||f-1 || sp|Q4W6T8_PETHY#Polypeptide with a gag-like domain#Petunia hybrida (Petunia)#unknown#GO:0003676;GO:0008270#2F0P0C || scaffold1449
R1-9973	60.104	scaffold2136	Dca21069	4-exons||f-1 || scaffold2136
			Dca21070	5-exons||f-1 || scaffold2136
			Dca21071	8-exons||f-1 || scaffold2136
R1-28023	60.123	-
R1-21165	60.167	scaffold4731	Dca42230	2-exons||f-1 || scaffold4731
			Dca42231	2-exons||f-1 || scaffold4731
			Dca42232	5-exons||f-1||sp|Q9S9A8_HORVU#BARE-1 polyprotein#Hordeum vulgare (Barley)#unknown#GO:0003676;GO:0008270;GO:0015074#2F1P0C || scaffold4731
			Dca42233	2-exons||f-1 || scaffold4731
			Dca42234	5-exons||f-262||sp|Q3I6J2_SILLA#Putative uncharacterized protein#Silene latifolia (White campion) (Bladder campion)#unknown#unknown#0F0P0C || scaffold4731
			Dca42235	3-exons||f-1||sp|Q3I6J4_SILLA#Pol-polyprotein#Silene latifolia (White campion) (Bladder campion)#Name=pol#GO:0004523;GO:0003723;GO:0003964;GO:0015074;GO:0006278#3F2P0C || scaffold4731
R1-17720	60.175	scaffold2177	Dca21557	4-exons||f-1||sp|Q8S941_SILLA#Gag protein#Silene latifolia (White campion) (Bladder campion)#Name=MS4a#unknown#0F0P0C || scaffold2177
			Dca21558	3-exons||f-1 || scaffold2177
			Dca21559	3-exons||f-1||sp|Q9LMV1_ARATH#F5M15.26#Arabidopsis thaliana (Mouse-ear cress)#unknown#GO:0004523;GO:0003723;GO:0003964;GO:0015074;GO:0006278#3F2P0C || scaffold2177
			Dca21561	3-exons||f-1||sp|A5B9A5_VITVI#Putative uncharacterized protein#Vitis vinifera (Grape)#ORFNames=VITISV_020900#GO:0004523;GO:0003723;GO:0003964;GO:0015074;GO:0006278#3F2P0C || scaffold2177
			Dca21562	2-exons||f-1 || scaffold2177
			Dca21563	3-exons||f-1 || scaffold2177
			Dca21564	3-exons||f-1||sp|Q3I6J4_SILLA#Pol-polyprotein#Silene latifolia (White campion) (Bladder campion)#Name=pol#GO:0004523;GO:0003723;GO:0003964;GO:0015074;GO:0006278#3F2P0C || scaffold2177
			Dca21565	2-exons||f-1||sp|Q3I6J4_SILLA#Pol-polyprotein#Silene latifolia (White campion) (Bladder campion)#Name=pol#GO:0004523;GO:0003723;GO:0003964;GO:0015074;GO:0006278#3F2P0C || scaffold2177
			Dca21566	3-exons||f-1||sp|Q3I6J2_SILLA#Putative uncharacterized protein#Silene latifolia (White campion) (Bladder campion)#unknown#unknown#0F0P0C || scaffold2177
			Dca21567	15-exons||f-1||sp|D7TKV8_VITVI#Putative uncharacterized protein#Vitis vinifera (Grape)#OrderedLocusNames=VIT_08s0056g00110#GO:0016021;GO:0006810#0F1P1C || AT5G01010.2 | Symbols: | EXPRESSED IN: 23 plant structures; EXPRESSED DURING: 14 growth stages; CONTAINS InterPro DOMAIN/s: GOLD (InterPro:IPR009038); Has 85 Blast hits to 85 proteins in 21 species: Archae - 0; Bacteria - 0; Metazoa - 20; Fungi…
			Dca21568	2-exons||f-1||sp|F4NCG3_BETVU#Putative uncharacterized protein#Beta vulgaris subsp vulgaris#unknown#GO:0003723;GO:0003964;GO:0006278#2F1P0C || Os03t0643433-00 Similar to J013022N21, full insert sequence. || scaffold2177
R1-61925	60.203	scaffold840	Dca57893	7-exons||f-1||sp|B9H9K4_POPTR#Predicted protein#Populus trichocarpa (Western balsam poplar) (Populus balsamifera subsp trichocarpa)#ORFNames=POPTRDRAFT_762094#GO:0005634;GO:0003677;GO:0046983;GO:0003700;GO:0006351#3F1P1C || sp|E6NU98_9ROSI#JHL06B08.10 protein#Jatropha curcas#Name=JHL06B08.10#GO:0005634;GO:0003677;GO:0046983;GO:0003700;GO:0006351#3F1P1C || scaffold840
			Dca57894	12-exons||f-1948||sp|B9S0I3_RICCO#Transitional endoplasmic reticulum ATPase, putative#Ricinus communis (Castor bean)#ORFNames=RCOM_1355090#GO:0005524;GO:0008568#2F0P0C || scaffold840
			Dca57896	3-exons||f-1||sp|B9S0L2_RICCO#Auxin response factor, putative#Ricinus communis (Castor bean)#ORFNames=RCOM_1355780#GO:0005634;GO:0003677;GO:0046983;GO:0009734;GO:0006355;GO:0006351#2F3P1C || scaffold840
			Dca57897	2-exons||f-1 || scaffold840
			Dca57898	3-exons||f-1 || scaffold840
			Dca57899	7-exons||f-1||sp|B9MTC4_POPTR#Predicted protein#Populus trichocarpa (Western balsam poplar) (Populus balsamifera subsp trichocarpa)#ORFNames=POPTRDRAFT_809842#unknown#0F0P0C || AT3G53450.1 | Symbols: | Putative lysine decarboxylase family protein | chr3:19812977-19815430 REVERSE LENGTH=215 || scaffold840
			Dca57900	2-exons||f-1 || sp|B9R8H5_RICCO#Ubiquitin-protein ligase, putative#Ricinus communis (Castor bean)#ORFNames=RCOM_1599830#GO:0016874#1F0P0C || scaffold840
R1-27332	60.222	scaffold1629	Dca13490	2-exons||f-1||sp|Q8S941_SILLA#Gag protein#Silene latifolia (White campion) (Bladder campion)#Name=MS4a#unknown#0F0P0C || scaffold1629
			Dca13491	4-exons||f-1||sp|A5BP30_VITVI#Putative uncharacterized protein#Vitis vinifera (Grape)#ORFNames=VITISV_034594#GO:0004523;GO:0003723;GO:0003964;GO:0006278#3F1P0C || sp|Q9LMV1_ARATH#F5M15.26#Arabidopsis thaliana (Mouse-ear cress)#unknown#GO:0004523;GO:0003723;GO:0003964;GO:0015074;GO:0006278#3F2P0C || scaffold1629
			Dca13492	2-exons||f-1 || scaffold1629
			Dca13493	2-exons||f-1||sp|A2X3W7_ORYSI#Putative uncharacterized protein#Oryza sativa subsp indica (Rice)#ORFNames=OsI_06902#unknown#0F0P0C || scaffold1629
			Dca13494	2-exons||f-1 || scaffold1629
			Dca13495	2-exons||f-1||sp|A2I5E5_BETVU#Retrotransposon protein#Beta vulgaris (Sugar beet)#unknown#GO:0003723;GO:0003964;GO:0008270;GO:0015074;GO:0006278#3F2P0C || scaffold1629
			Dca13496	4-exons||f-1||sp|F6HKE3_VITVI#Putative uncharacterized protein#Vitis vinifera (Grape)#OrderedLocusNames=VIT_08s0007g04540#GO:0005506;GO:0016706#2F0P0C || AT2G36690.1 | Symbols: | 2-oxoglutarate (2OG) and Fe(II)-dependent oxygenase superfamily protein | chr2:15379930-15381987 FORWARD LENGTH=366 || scaffold1629
R2-10919	60.247	scaffold2661	Dca26784	2-exons||f-1 || scaffold2661
			Dca26785	4-exons||f-1||sp|F4NCG3_BETVU#Putative uncharacterized protein#Beta vulgaris subsp vulgaris#unknown#GO:0003723;GO:0003964;GO:0006278#2F1P0C || Os06t0484800-00 Reverse transcriptase domain containing protein. || scaffold2661
R2-100024	60.261	-
R2-56936	60.287	scaffold1515	Dca11513	12-exons||f-1||sp|A5BEK8_VITVI#Putative uncharacterized protein#Vitis vinifera (Grape)#ORFNames=VITISV_040233#unknown#0F0P0C || Os04t0105700-01 Similar to B0616E02-H0507E05.5 protein. || scaffold1515
			Dca11514	7-exons||f-598||sp|A2Q1A1_MEDTR#FAR1#Medicago truncatula (Barrel medic) (Medicago tribuloides)#ORFNames=MtrDRAFT_AC148396g8v2#GO:0008270#1F0P0C || scaffold1515
			Dca11515	3-exons||f-1 || scaffold1515
			Dca11516	9-exons||f-1||sp|B9T324_RICCO#Putative uncharacterized protein#Ricinus communis (Castor bean)#ORFNames=RCOM_0326990#GO:0003677#1F0P0C || scaffold1515
			Dca11517	3-exons||f-1 || scaffold1515
			Dca11518	2-exons||f-1 || scaffold1515
			Dca11519	2-exons||f-1||sp|E6NUA4_9ROSI#JHL23C09.13 protein#Jatropha curcas#Name=JHL23C09.13#unknown#0F0P0C || scaffold1515
			Dca11520	2-exons||f-1||sp|G7KI08_MEDTR#Putative uncharacterized protein#Medicago truncatula (Barrel medic) (Medicago tribuloides)#ORFNames=MTR_6g090420#unknown#0F0P0C || scaffold1515
			Dca11521	3-exons||f-1||sp|Q9LJ97_ARATH#Putative LEA protein#Arabidopsis thaliana (Mouse-ear cress)#OrderedLocusNames=At3g22490#unknown#0F0P0C || scaffold1515
			Dca11522	7-exons||f-1||sp|B9GP36_POPTR#Predicted protein#Populus trichocarpa (Western balsam poplar) (Populus balsamifera subsp trichocarpa)#ORFNames=POPTRDRAFT_755045#GO:0031072#1F0P0C || Os03t0198300-02 Heat shock protein DnaJ, N-terminal domain containing protein. || scaffold1515
			Dca11523	6-exons||f-1||sp|D7LGC6_ARALL#Putative uncharacterized protein#Arabidopsis lyrata subsp lyrata (Lyre-leaved rock-cress)#ORFNames=ARALYDRAFT_482315#GO:0016021;GO:0008219#0F1P1C || AT2G33670.1 | Symbols: MLO5, ATMLO5 | Seven transmembrane MLO family protein | chr2:14245138-14247879 FORWARD LENGTH=501 || scaffold1515
			Dca11524	2-exons||f-1 || scaffold1515
			Dca11525	7-exons||f-1||sp|Q40543_TOBAC#Protein-serine/threonine kinase#Nicotiana tabacum (Common tobacco)#unknown#GO:0005524;GO:0004674#2F0P0C || scaffold1515
R2-28855	60.293	scaffold16404
R1-62522	60.296	scaffold992	Dca62458	2-exons||f-1||sp|E2DN01_BETVU#Putative uncharacterized protein#Beta vulgaris (Sugar beet)#unknown#GO:0003723;GO:0003964;GO:0008270;GO:0015074;GO:0006278#3F2P0C || scaffold992
			Dca62459	2-exons||f-1||sp|E2DN01_BETVU#Putative uncharacterized protein#Beta vulgaris (Sugar beet)#unknown#GO:0003723;GO:0003964;GO:0008270;GO:0015074;GO:0006278#3F2P0C || scaffold992
			Dca62460	2-exons||f-1||sp|E2DN01_BETVU#Putative uncharacterized protein#Beta vulgaris (Sugar beet)#unknown#GO:0003723;GO:0003964;GO:0008270;GO:0015074;GO:0006278#3F2P0C || sp|Q2AA09_ASPOF#Retrotransposon gag protein#Asparagus officinalis (Garden asparagus)#ORFNames=20.t00008#GO:0003676;GO:0008270#2F0P0C || scaffold992
			Dca62461	5-exons||f-1||sp|G7JKW6_MEDTR#FAR1-related protein#Medicago truncatula (Barrel medic) (Medicago tribuloides)#ORFNames=MTR_4g055000#GO:0008270#1F0P0C || scaffold992
			Dca62462	3-exons||f-1 || scaffold992
			Dca62463	4-exons||f-1 || scaffold992
			Dca62464	2-exons||f-1 || scaffold992
			Dca62465	3-exons||f-1||sp|F4NCG3_BETVU#Putative uncharacterized protein#Beta vulgaris subsp vulgaris#unknown#GO:0003723;GO:0003964;GO:0006278#2F1P0C || Os06t0484800-00 Reverse transcriptase domain containing protein. || scaffold992
			Dca62466	2-exons||f-1 || scaffold992
			Dca62467	5-exons||f-1||sp|D7KG50_ARALL#Binding protein#Arabidopsis lyrata subsp lyrata (Lyre-leaved rock-cress)#ORFNames=ARALYDRAFT_887862#unknown#0F0P0C || scaffold992
			Dca62468	11-exons||f-1||sp|B9T3H3_RICCO#Putative uncharacterized protein#Ricinus communis (Castor bean)#ORFNames=RCOM_1123640#unknown#0F0P0C || sp|D7KG50_ARALL#Binding protein#Arabidopsis lyrata subsp lyrata (Lyre-leaved rock-cress)#ORFNames=ARALYDRAFT_887862#unknown#0F0P0C || scaffold992
			Dca62469	3-exons||f-1||sp|F4NCG0_BETVU#Putative uncharacterized protein#Beta vulgaris subsp vulgaris#unknown#unknown#0F0P0C || scaffold992
			Dca62470	3-exons||f-1||sp|B9N736_POPTR#Predicted protein#Populus trichocarpa (Western balsam poplar) (Populus balsamifera subsp trichocarpa)#ORFNames=POPTRDRAFT_583736#unknown#0F0P0C || sp|O81284_ARATH#AT4g02490 protein#Arabidopsis thaliana (Mouse-ear cress)#Name=T14P8.10#GO:0003723;GO:0003964;GO:0006278#2F1P0C || scaffold992
			Dca62471	3-exons||f-1 || scaffold992
R1-84932	60.328	-
R1-80411	60.329	scaffold2177
R1-9672	60.333	scaffold2177
R1-26036	60.362	scaffold385
R1-28614	60.387	scaffold10845	Dca2467	2-exons||f-1||sp|F4NCG1_BETVU#Putative uncharacterized protein#Beta vulgaris subsp vulgaris#unknown#GO:0003723;GO:0003964;GO:0006278#2F1P0C || Os03t0643433-00 Similar to J013022N21, full insert sequence. || scaffold10845
R1-99192	60.396	scaffold4731
R1-90731	60.402	scaffold1645	Dca13814	2-exons||f-1||sp|C5YDC5_SORBI#Putative uncharacterized protein Sb06g004070#Sorghum bicolor (Sorghum) (Sorghum vulgare)#Name=Sb06g004070#GO:0003676#1F0P0C || scaffold1645
			Dca13815	2-exons||f-1 || scaffold1645
			Dca13816	4-exons||f-1 || scaffold1645
			Dca13817	2-exons||f-1||sp|A5BVK4_VITVI#Putative uncharacterized protein#Vitis vinifera (Grape)#ORFNames=VITISV_022217#GO:0005622;GO:0004523;GO:0003723;GO:0003964;GO:0015074;GO:0006278#3F2P1C || scaffold1645
			Dca13818	6-exons||f-1 || scaffold1645
			Dca13819	2-exons||f-1||sp|E2DN01_BETVU#Putative uncharacterized protein#Beta vulgaris (Sugar beet)#unknown#GO:0003723;GO:0003964;GO:0008270;GO:0015074;GO:0006278#3F2P0C || scaffold1645
			Dca13820	2-exons||f-1 || scaffold1645
			Dca13821	2-exons||f-1 || sp|E6NUA4_9ROSI#JHL23C09.13 protein#Jatropha curcas#Name=JHL23C09.13#unknown#0F0P0C || scaffold1645
			Dca13822	2-exons||f-1||sp|E6NUA0_9ROSI#JHL23C09.2 protein#Jatropha curcas#Name=JHL23C09.2#unknown#0F0P0C || scaffold1645
			Dca13823	7-exons||f-1 || scaffold1645
R1-69497	60.422	scaffold385
R1-62094	60.434	scaffold3070	Dca30669	2-exons||f-1||sp|E2DN01_BETVU#Putative uncharacterized protein#Beta vulgaris (Sugar beet)#unknown#GO:0003723;GO:0003964;GO:0008270;GO:0015074;GO:0006278#3F2P0C || sp|G0Y6U4_ARAHY#Retrotransposon gag protein#Arachis hypogaea (Peanut)#ORFNames=303L13_14#unknown#0F0P0C || scaffold3070
			Dca30670	3-exons||f-1||sp|E2DN01_BETVU#Putative uncharacterized protein#Beta vulgaris (Sugar beet)#unknown#GO:0003723;GO:0003964;GO:0008270;GO:0015074;GO:0006278#3F2P0C || scaffold3070
			Dca30671	3-exons||f-1 || scaffold3070
			Dca30672	2-exons||f-1||sp|E2DN01_BETVU#Putative uncharacterized protein#Beta vulgaris (Sugar beet)#unknown#GO:0003723;GO:0003964;GO:0008270;GO:0015074;GO:0006278#3F2P0C || sp|O81495_ARATH#F9D12.15 protein#Arabidopsis thaliana (Mouse-ear cress)#Name=F9D12.15#unknown#0F0P0C || scaffold3070
			Dca30673	6-exons||f-1||sp|B9IGR4_POPTR#Predicted protein#Populus trichocarpa (Western balsam poplar) (Populus balsamifera subsp trichocarpa)#ORFNames=POPTRDRAFT_1104564#GO:0005524;GO:0004674#2F0P0C || AT3G51630.1 | Symbols: WNK5, ZIK1, ATWNK5 | with no lysine (K) kinase 5 | chr3:19149487-19151924 FORWARD LENGTH=549 || scaffold3070
			Dca30674	3-exons||f-1 || scaffold3070
R1-31147	60.439	scaffold897	Dca59683	2-exons||f-229 || scaffold897
			Dca59684	5-exons||f-1 || scaffold897
			Dca59685	5-exons||f-1 || scaffold897
			Dca59686	5-exons||f-1||sp|D7UE68_VITVI#Putative uncharacterized protein#Vitis vinifera (Grape)#OrderedLocusNames=VIT_11s0016g00240#unknown#0F0P0C || AT2G04865.1 | Symbols: | Aminotransferase-like, plant mobile domain family protein | chr2:1712149-1714599 FORWARD LENGTH=667 || scaffold897
			Dca59687	3-exons||f-1||sp|F6I0W8_VITVI#Putative uncharacterized protein#Vitis vinifera (Grape)#OrderedLocusNames=VIT_03s0038g03060#unknown#0F0P0C || scaffold897
			Dca59688	2-exons||f-1||sp|G7JXN3_MEDTR#FAR1-related protein#Medicago truncatula (Barrel medic) (Medicago tribuloides)#ORFNames=MTR_5g032220#unknown#0F0P0C || scaffold897
			Dca59689	3-exons||f-1 || scaffold897
			Dca59690	7-exons||f-1||sp|F6HKF7_VITVI#Putative uncharacterized protein#Vitis vinifera (Grape)#OrderedLocusNames=VIT_08s0007g04160#GO:0005737;GO:0003677;GO:0033862;GO:0008652;GO:0006221#2F2P1C || sp|B9SRM1_RICCO#Transcription factor, putative#Ricinus communis (Castor bean)#ORFNames=RCOM_0840950#GO:0005737;GO:0003677;GO:0033862;GO:0008652;GO:0006221#2F2P1C || scaffold897
			Dca59691	6-exons||f-1||sp|A5AP17_VITVI#Putative uncharacterized protein#Vitis vinifera (Grape)#ORFNames=VITISV_033533#GO:0003723;GO:0003964;GO:0008270;GO:0015074;GO:0006278#3F2P0C || Os08t0202300-03 Reverse transcriptase domain containing protein. || scaffold897
			Dca59692	5-exons||f-1 || scaffold8970
R1-74348	60.44	scaffold3070
R1-8877	60.455	scaffold2113	Dca20803	1-exons||f-1||sp|A5AQX9_VITVI#Putative uncharacterized protein#Vitis vinifera (Grape)#ORFNames=VITISV_019153#GO:0008270;GO:0006355;GO:0006352#1F2P0C || AT4G35540.1 | Symbols: | zinc ion binding;transcription regulators | chr4:16873939-16875522 FORWARD LENGTH=527 || scaffold2113
			Dca20804	4-exons||f-1||sp|D7TQQ0_VITVI#Putative uncharacterized protein#Vitis vinifera (Grape)#OrderedLocusNames=VIT_08s0040g01430#unknown#0F0P0C || AT5G03345.1 | Symbols: | FUNCTIONS IN: molecular_function unknown; INVOLVED IN: biological_process unknown; LOCATED IN: endomembrane system; EXPRESSED IN: 24 plant structures; EXPRESSED DURING: 15 growth stages; CONTAINS InterPro DOMAIN/s: Magnesium transport…
			Dca20805	8-exons||f-1||sp|D7TQP9_VITVI#Phosphoglycerate kinase#Vitis vinifera (Grape)#OrderedLocusNames=VIT_08s0040g01440#GO:0004618;GO:0008176;GO:0006096#2F1P0C || scaffold2113
			Dca20806	4-exons||f-1||sp|B9IFP7_POPTR#Phosphoglycerate kinase#Populus trichocarpa (Western balsam poplar) (Populus balsamifera subsp trichocarpa)#ORFNames=POPTRDRAFT_906789#GO:0004618;GO:0008176;GO:0006096#2F1P0C || scaffold2113
			Dca20807	3-exons||f-1||sp|E5GBB2_CUCME#Retrotransposon protein#Cucumis melo subsp melo#unknown#unknown#0F0P0C || scaffold2113
			Dca20808	2-exons||f-1||sp|Q3I6J5_SILLA#Gag#Silene latifolia (White campion) (Bladder campion)#Name=gag#unknown#0F0P0C || scaffold2113
			Dca20809	3-exons||f-1||sp|A2I5E5_BETVU#Retrotransposon protein#Beta vulgaris (Sugar beet)#unknown#GO:0003723;GO:0003964;GO:0008270;GO:0015074;GO:0006278#3F2P0C || scaffold2113
			Dca20810	2-exons||f-1||sp|A5BND0_VITVI#Putative uncharacterized protein#Vitis vinifera (Grape)#ORFNames=VITISV_005773#GO:0003677;GO:0046983;GO:0008270#3F0P0C || Os10t0443400-00 Similar to HAT family dimerisation domain containing protein. || scaffold2113
R1-28731	60.458	scaffold385
R1-81896	60.477	scaffold1584	Dca12714	4-exons||f-2 || scaffold1584
			Dca12715	3-exons||f-262||sp|A2Q1A1_MEDTR#FAR1#Medicago truncatula (Barrel medic) (Medicago tribuloides)#ORFNames=MtrDRAFT_AC148396g8v2#GO:0008270#1F0P0C || scaffold1584
			Dca12716	2-exons||f-1 || scaffold1584
			Dca12717	2-exons||f-1||sp|D3IVT9_9POAL#Putative retrotransposon protein#Phyllostachys edulis#unknown#GO:0003676;GO:0008270;GO:0015074#2F1P0C || scaffold1584
			Dca12718	3-exons||f-1||sp|D7SQ27_VITVI#Putative uncharacterized protein#Vitis vinifera (Grape)#OrderedLocusNames=VIT_11s0052g01850#GO:0043565;GO:0006367#1F1P0C || scaffold1584
			Dca12719	2-exons||f-1||sp|D7SQ27_VITVI#Putative uncharacterized protein#Vitis vinifera (Grape)#OrderedLocusNames=VIT_11s0052g01850#GO:0043565;GO:0006367#1F1P0C || scaffold1584
			Dca12720	5-exons||f-1 || scaffold1584
			Dca12721	3-exons||f-1||sp|E2DN01_BETVU#Putative uncharacterized protein#Beta vulgaris (Sugar beet)#unknown#GO:0003723;GO:0003964;GO:0008270;GO:0015074;GO:0006278#3F2P0C || Os08t0202300-03 Reverse transcriptase domain containing protein. || scaffold1584
			Dca12722	2-exons||f-1||sp|E2DN01_BETVU#Putative uncharacterized protein#Beta vulgaris (Sugar beet)#unknown#GO:0003723;GO:0003964;GO:0008270;GO:0015074;GO:0006278#3F2P0C || Os09t0122300-01 Similar to Zinc knuckle family protein. || scaffold1584
			Dca12723	3-exons||f-1||sp|G9FIF2_BETVU#Putative uncharacterized protein#Beta vulgaris (Sugar beet)#unknown#GO:0004190;GO:0003723;GO:0003964;GO:0008270;GO:0015074;GO:0006508;GO:0006278#4F3P0C || Os04t0603800-01 Chromo domain containing protein. || scaffold1584
			Dca12724	3-exons||f-1||sp|A2I5E5_BETVU#Retrotransposon protein#Beta vulgaris (Sugar beet)#unknown#GO:0003723;GO:0003964;GO:0008270;GO:0015074;GO:0006278#3F2P0C || scaffold1584
			Dca12725	2-exons||f-1||sp|E4MXF1_THEHA#mRNA, clone: RTFL01-22-H10#Thellungiella halophila (Salt cress)#unknown#GO:0005576;GO:0019953#0F1P1C || scaffold1584
R1-98948	60.504	scaffold2694	Dca27054	5-exons||f-1||sp|A5BL04_VITVI#Putative uncharacterized protein#Vitis vinifera (Grape)#ORFNames=VITISV_030414#GO:0008171;GO:0046983#2F0P0C || AT3G53140.1 | Symbols: | O-methyltransferase family protein | chr3:19695692-19697355 FORWARD LENGTH=359 || scaffold2694
			Dca27055	3-exons||f-1 || scaffold2694
			Dca27056	3-exons||f-1 || scaffold2694
			Dca27059	16-exons||f-1||sp|D7TEC3_VITVI#Putative uncharacterized protein#Vitis vinifera (Grape)#OrderedLocusNames=VIT_12s0059g01150#unknown#0F0P0C || AT2G32640.1 | Symbols: | Lycopene beta/epsilon cyclase protein | chr2:13847197-13850811 REVERSE LENGTH=585 || scaffold2694
			Dca27060	3-exons||f-1||sp|B9SRL8_RICCO#ATPP2-A13, putative#Ricinus communis (Castor bean)#ORFNames=RCOM_0840510#unknown#0F0P0C || scaffold2694
			Dca27061	3-exons||f-1||sp|H2BM57_SILCU#Apocytochrome f#Silene cucubalus (Alpen leimkraut) (Bladder campion)#Name=petA#unknown#0F0P0C || scaffold2694
			Dca27062	7-exons||f-1||sp|E0CQ68_VITVI#Putative uncharacterized protein#Vitis vinifera (Grape)#OrderedLocusNames=VIT_18s0001g14380#unknown#0F0P0C || Os06t0715600-02 Brain and reproductive organ-expressed family protein. || scaffold2694
R2-30283	60.512	scaffold1505
R2-10774	60.539	-
R1-68264	60.571	scaffold4065	Dca38072	3-exons||f-1||sp|Q8LFH9_ARATH#Putative uncharacterized protein#Arabidopsis thaliana (Mouse-ear cress)#unknown#unknown#0F0P0C || AT2G25010.1 | Symbols: | Aminotransferase-like, plant mobile domain family protein | chr2:10631691-10633547 FORWARD LENGTH=509 || scaffold4065
R2-78670	60.597	scaffold3394	Dca33246	2-exons||f-1 || scaffold3394
			Dca33247	3-exons||f-1||sp|E2DN01_BETVU#Putative uncharacterized protein#Beta vulgaris (Sugar beet)#unknown#GO:0003723;GO:0003964;GO:0008270;GO:0015074;GO:0006278#3F2P0C || sp|G0Y6U4_ARAHY#Retrotransposon gag protein#Arachis hypogaea (Peanut)#ORFNames=303L13_14#unknown#0F0P0C || scaffold3394
			Dca33248	5-exons||f-1||sp|A9PFU9_POPTR#Predicted protein#Populus trichocarpa (Western balsam poplar) (Populus balsamifera subsp trichocarpa)#ORFNames=POPTRDRAFT_657316#GO:0003676;GO:0000166#2F0P0C || sp|B9SQT1_RICCO#Ribonucleoprotein, chloroplast, putative#Ricinus communis (Castor bean)#ORFNames=RCOM_1217370#GO:0030529;GO:0003676;GO:0000166#2F0P1C || scaffold3394
			Dca33249	5-exons||f-1||sp|A5B3I2_VITVI#Putative uncharacterized protein#Vitis vinifera (Grape)#ORFNames=VITISV_004365#GO:0003676;GO:0008270;GO:0015074#2F1P0C || Os11t0656500-01 Integrase, catalytic core domain containing protein. || scaffold3394
			Dca33250	2-exons||f-233 || scaffold3394
R1-19005	60.649	scaffold4602	Dca41499	10-exons||f-1||sp|F6HQ65_VITVI#Putative uncharacterized protein#Vitis vinifera (Grape)#OrderedLocusNames=VIT_07s0104g00360#GO:0016020#0F0P1C || AT4G02900.1 | Symbols: | ERD (early-responsive to dehydration stress) family protein | chr4:1284066-1287747 FORWARD LENGTH=785 || scaffold4602
			Dca41500	15-exons||f-1||sp|B9IFB5_POPTR#Serine/threonine-protein kinase RIO1#Populus trichocarpa (Western balsam poplar) (Populus balsamifera subsp trichocarpa)#ORFNames=POPTRDRAFT_1101691#GO:0005524;GO:0004674#2F0P0C || scaffold4602
R1-63194	60.687	scaffold3931	Dca37096	2-exons||f-1 || scaffold3931
			Dca37097	3-exons||f-1 || scaffold3931
			Dca37098	2-exons||f-1||sp|O23864_9ORYZ#Polyprotein#Oryza australiensis#unknown#GO:0003676;GO:0008270;GO:0015074#2F1P0C || scaffold3931
			Dca37099	2-exons||f-1||sp|O23864_9ORYZ#Polyprotein#Oryza australiensis#unknown#GO:0003676;GO:0008270;GO:0015074#2F1P0C || scaffold3931
R1-86024	60.719	scaffold722	Dca53701	3-exons||f-1||sp|A5CBM0_VITVI#Putative uncharacterized protein#Vitis vinifera (Grape)#ORFNames=VITISV_001478#GO:0003676;GO:0008270;GO:0015074#2F1P0C || Os11t0656500-01 Integrase, catalytic core domain containing protein. || scaffold722
			Dca53702	14-exons||f-1||sp|D7U0E8_VITVI#Putative uncharacterized protein#Vitis vinifera (Grape)#OrderedLocusNames=VIT_09s0002g03930#GO:0005737;GO:0005524;GO:0042026#1F1P1C || AT1G55490.1 | Symbols: CPN60B, LEN1 | chaperonin 60 beta | chr1:20715717-20718673 REVERSE LENGTH=600 || scaffold722
			Dca53703	7-exons||f-157 || scaffold722
			Dca53704	3-exons||f-1||sp|G7LFX8_MEDTR#Putative uncharacterized protein#Medicago truncatula (Barrel medic) (Medicago tribuloides)#ORFNames=MTR_8g013900#unknown#0F0P0C || Os01t0725400-01 Uncharacterised protein family UPF0497, trans-membrane plant subgroup domain containing protein. || scaffold722
			Dca53705	2-exons||f-1||sp|F6HYB5_VITVI#Putative uncharacterized protein#Vitis vinifera (Grape)#OrderedLocusNames=VIT_09s0002g03750#GO:0005634;GO:0043565;GO:0003700;GO:0008270;GO:0045893#3F1P1C || sp|G7IB47_MEDTR#GATA transcription factor#Medicago truncatula (Barrel medic) (Medicago tribuloides)#ORFNames=MTR_1g006650#GO:0005634;GO:0043565;GO:0003700;GO:0008270;GO:0045893#3F1P1C || scaffold722
			Dca53706	5-exons||f-1||sp|Q2AA09_ASPOF#Retrotransposon gag protein#Asparagus officinalis (Garden asparagus)#ORFNames=20.t00008#GO:0003676;GO:0008270#2F0P0C || scaffold722
			Dca53707	8-exons||f-1||sp|F6HHF8_VITVI#Putative uncharacterized protein#Vitis vinifera (Grape)#OrderedLocusNames=VIT_06s0080g00470#GO:0003676;GO:0000166#2F0P0C || sp|B9SWF3_RICCO#Nucleolar phosphoprotein, putative#Ricinus communis (Castor bean)#ORFNames=RCOM_0292800#GO:0003676;GO:0000166#2F0P0C || scaffold722
			Dca53708	3-exons||f-1 || scaffold722
			Dca53709	7-exons||f-1||sp|B9SRY8_RICCO#Putative uncharacterized protein#Ricinus communis (Castor bean)#ORFNames=RCOM_0517300#GO:0009055;GO:0015035;GO:0045454#2F1P0C || AT5G03880.1 | Symbols: | Thioredoxin family protein | chr5:1038674-1041453 REVERSE LENGTH=339 || scaffold722
R1-22445	60.774	scaffold5501	Dca46276	11-exons||f-1||sp|F4NCG1_BETVU#Putative uncharacterized protein#Beta vulgaris subsp vulgaris#unknown#GO:0003723;GO:0003964;GO:0006278#2F1P0C || Os03t0643433-00 Similar to J013022N21, full insert sequence. || scaffold5501
			Dca46277	3-exons||f-1 || scaffold5501
			Dca46278	2-exons||f-1 || scaffold5501
R1-91517	60.819	scaffold1027	Dca977	4-exons||f-1||sp|B9IPU0_POPTR#Predicted protein#Populus trichocarpa (Western balsam poplar) (Populus balsamifera subsp trichocarpa)#ORFNames=POPTRDRAFT_914128#unknown#0F0P0C || AT1G28760.1 | Symbols: | Uncharacterized conserved protein (DUF2215) | chr1:10103158-10104588 FORWARD LENGTH=476 || scaffold1027
			Dca978	5-exons||f-1||sp|D7TQ33_VITVI#Putative uncharacterized protein#Vitis vinifera (Grape)#OrderedLocusNames=VIT_08s0040g00620#unknown#0F0P0C || AT1G28760.1 | Symbols: | Uncharacterized conserved protein (DUF2215) | chr1:10103158-10104588 FORWARD LENGTH=476 || scaffold1027
			Dca980	6-exons||f-1||sp|Q6SZ89_PEA#Translational elongation factor 1 subunit Bbeta#Pisum sativum (Garden pea)#Name=eEF1Bbeta#GO:0005853;GO:0003746#1F0P1C || scaffold1027
			Dca981	14-exons||f-1||sp|G5DX47_SILLA#Sulfatase/phosphatidylinositolglycan class N domain-containing protein#Silene latifolia (White campion) (Bladder campion)#unknown#GO:0005789;GO:0046872;GO:0016740;GO:0006506#2F1P1C || scaffold1027
			Dca982	3-exons||f-1||sp|A5BLQ5_VITVI#Putative uncharacterized protein#Vitis vinifera (Grape)#ORFNames=VITISV_006143#GO:0008270#1F0P0C || AT3G28210.1 | Symbols: PMZ, SAP12 | zinc finger (AN1-like) family protein | chr3:10520585-10521223 FORWARD LENGTH=186 || scaffold1027
			Dca983	2-exons||f-1||sp|F4NCI7_BETVU#Putative uncharacterized protein#Beta vulgaris subsp vulgaris#unknown#GO:0003723;GO:0003964;GO:0006278#2F1P0C || AT4G29090.1 | Symbols: | Ribonuclease H-like superfamily protein | chr4:14333528-14335255 FORWARD LENGTH=575 || scaffold1027
			Dca985	2-exons||f-1||sp|G7KEH1_MEDTR#Nicotinamide mononucleotide adenylyltransferase#Medicago truncatula (Barrel medic) (Medicago tribuloides)#ORFNames=MTR_5g095960#GO:0016779;GO:0009435#1F1P0C || scaffold1027
			Dca986	6-exons||f-1||sp|D7SQ27_VITVI#Putative uncharacterized protein#Vitis vinifera (Grape)#OrderedLocusNames=VIT_11s0052g01850#GO:0043565;GO:0006367#1F1P0C || Os08t0343300-01 Zinc finger, RING/FYVE/PHD-type domain containing protein. || scaffold1027
			Dca987	4-exons||f-1 || scaffold1027
			Dca988	10-exons||f-1||sp|B9H5M5_POPTR#Predicted protein#Populus trichocarpa (Western balsam poplar) (Populus balsamifera subsp trichocarpa)#ORFNames=POPTRDRAFT_558645#unknown#0F0P0C || Os03t0851300-03 Winged helix repressor DNA-binding domain containing protein. || scaffold1027
			Dca989	11-exons||f-1||sp|G5DXG5_SILLA#Methionyl-tRNA synthetase#Silene latifolia (White campion) (Bladder campion)#unknown#GO:0005737;GO:0005524;GO:0004825;GO:0006431#2F1P1C || scaffold1027
			Dca990	3-exons||f-1||sp|F6I2Y2_VITVI#Putative uncharacterized protein#Vitis vinifera (Grape)#OrderedLocusNames=VIT_15s0048g02570#unknown#0F0P0C || AT4G01400.1 | Symbols: | FUNCTIONS IN: molecular_function unknown; INVOLVED IN: biological_process unknown; LOCATED IN: cellular_component unknown; EXPRESSED IN: 24 plant structures; EXPRESSED DURING: 15 growth stages; CONTAINS InterPro DOMAIN/s: COG4 transpo…
R2-66746	60.842	scaffold385
R2-46367	60.936	scaffold8851	Dca59355	2-exons||f-1||sp|Q6ASQ4_ORYSJ#Os05g0148300 protein#Oryza sativa subsp japonica (Rice)#Name=OSJNBa0077J22.19#unknown#0F0P0C || scaffold8851
			Dca59356	4-exons||f-1||sp|Q9AU17_SOLCI#Polyprotein-like#Solanum chilense (Tomato) (Lycopersicon chilense)#unknown#GO:0003676;GO:0008270;GO:0015074#2F1P0C || scaffold8851
R1-81795	60.994	scaffold9365	Dca60887	2-exons||f-1||sp|Q3I6J4_SILLA#Pol-polyprotein#Silene latifolia (White campion) (Bladder campion)#Name=pol#GO:0004523;GO:0003723;GO:0003964;GO:0015074;GO:0006278#3F2P0C || scaffold9365
			Dca60888	2-exons||f-1||sp|E2DN01_BETVU#Putative uncharacterized protein#Beta vulgaris (Sugar beet)#unknown#GO:0003723;GO:0003964;GO:0008270;GO:0015074;GO:0006278#3F2P0C || sp|G7KM15_MEDTR#Zinc knuckle family protein#Medicago truncatula (Barrel medic) (Medicago tribuloides)#ORFNames=MTR_6g055690#unknown#0F0P0C || scaffold9365
R2-62146	61.045	scaffold150	Dca11245	3-exons||f-1 || scaffold150
			Dca11246	3-exons||f-184||sp|A2I5E6_BETVU#Retrotransposon protein#Beta vulgaris (Sugar beet)#unknown#unknown#0F0P0C || scaffold150
			Dca11247	2-exons||f-1 || scaffold150
			Dca11248	2-exons||f-1 || scaffold150
			Dca11249	3-exons||f-1 || scaffold150
			Dca11250	3-exons||f-1 || scaffold150
			Dca11251	5-exons||f-1||sp|F6HQW1_VITVI#Putative uncharacterized protein#Vitis vinifera (Grape)#OrderedLocusNames=VIT_08s0040g02980#unknown#0F0P0C || scaffold150
			Dca11252	4-exons||f-1||sp|F6HQW2_VITVI#Putative uncharacterized protein#Vitis vinifera (Grape)#OrderedLocusNames=VIT_08s0040g02970#GO:0008287;GO:0046872;GO:0004722;GO:0006470#2F1P1C || sp|B9SGT9_RICCO#Protein phosphatase 2c, putative#Ricinus communis (Castor bean)#ORFNames=RCOM_0820180#GO:0008287;GO:0046872;GO:0004722;GO:0006470#2F1P1C || scaffold150
			Dca11253	4-exons||f-1||sp|B9SP10_RICCO#Acetylglucosaminyltransferase, putative#Ricinus communis (Castor bean)#ORFNames=RCOM_1247630#GO:0016020;GO:0008375;GO:0030158#2F0P1C || scaffold150
			Dca11254	2-exons||f-1||sp|A5B4U2_VITVI#Putative uncharacterized protein#Vitis vinifera (Grape)#ORFNames=VITISV_026445#unknown#0F0P0C || Os08t0125300-01 Integrase, catalytic core domain containing protein. || scaffold150
			Dca11255	2-exons||f-1 || scaffold150
			Dca11256	5-exons||f-1||sp|D7T129_VITVI#Putative uncharacterized protein#Vitis vinifera (Grape)#OrderedLocusNames=VIT_06s0009g03810#GO:0005488;GO:0016070#1F1P0C || sp|C0L7D3_SOLTU#Nuclear cap-binding protein#Solanum tuberosum (Potato)#Name=cbp80#GO:0005488;GO:0016070#1F1P0C || scaffold150
			Dca11257	3-exons||f-1 || scaffold150
			Dca11258	6-exons||f-1||sp|B9S048_RICCO#Replication factor C / DNA polymerase III gamma-tau subunit, putative#Ricinus communis (Castor bean)#ORFNames=RCOM_1298320#GO:0009360;GO:0005524;GO:0003677;GO:0003887;GO:0017111;GO:0006260#4F1P1C || scaffold150
			Dca11259	7-exons||f-1||sp|D7UAQ1_VITVI#Putative uncharacterized protein#Vitis vinifera (Grape)#OrderedLocusNames=VIT_19s0015g01340#GO:0016020;GO:0016627;GO:0006784#1F1P1C || AT5G56090.1 | Symbols: COX15 | cytochrome c oxidase 15 | chr5:22714634-22716605 FORWARD LENGTH=457 || scaffold150
			Dca11260	3-exons||f-1 || scaffold150
			Dca11261	2-exons||f-1||sp|B8BPN6_ORYSI#Putative uncharacterized protein#Oryza sativa subsp indica (Rice)#ORFNames=OsI_38336#unknown#0F0P0C || sp|Q7XE42_ORYSJ#Transposon protein, putative, Mutator sub-class#Oryza sativa subsp japonica (Rice)#ORFNames=LOC_Os10g30240#GO:0003676;GO:0008270#2F0P0C || scaffold150
			Dca11262	6-exons||f-1||sp|F6HIE5_VITVI#Putative uncharacterized protein#Vitis vinifera (Grape)#OrderedLocusNames=VIT_12s0059g01290#unknown#0F0P0C || scaffold150
			Dca11263	10-exons||f-1||sp|D7TEE2_VITVI#Putative uncharacterized protein#Vitis vinifera (Grape)#OrderedLocusNames=VIT_12s0059g01350#unknown#0F0P0C || AT2G31340.1 | Symbols: emb1381 | embryo defective 1381 | chr2:13361614-13364633 FORWARD LENGTH=559 || scaffold150
			Dca11264	15-exons||f-1||sp|F6GVW6_VITVI#Putative uncharacterized protein#Vitis vinifera (Grape)#OrderedLocusNames=VIT_18s0089g01240#GO:0005524;GO:0017111;GO:0051082;GO:0006457#3F1P0C || AT1G33360.1 | Symbols: | ATP-dependent Clp protease | chr1:12092111-12095789 FORWARD LENGTH=656 || scaffold150
			Dca11265	27-exons||f-1||sp|F6HJZ9_VITVI#Putative uncharacterized protein#Vitis vinifera (Grape)#OrderedLocusNames=VIT_12s0035g01840#GO:0005488#1F0P0C || Os02t0167700-01 Armadillo-like helical domain containing protein. || scaffold150
			Dca11266	8-exons||f-1||sp|F6HK00_VITVI#Putative uncharacterized protein#Vitis vinifera (Grape)#OrderedLocusNames=VIT_12s0035g01830#GO:0005737;GO:0005634;GO:0003723;GO:0006397#1F1P2C || AT2G02570.1 | Symbols: | nucleic acid binding;RNA binding | chr2:698361-700794 REVERSE LENGTH=300 || scaffold150
			Dca11267	4-exons||f-1||sp|D7KXS1_ARALL#Proton-dependent oligopeptide transport family protein#Arabidopsis lyrata subsp lyrata (Lyre-leaved rock-cress)#ORFNames=ARALYDRAFT_475340#GO:0016021;GO:0005215;GO:0006857#1F1P1C || scaffold150
			Dca11268	12-exons||f-721||sp|F6GVY5_VITVI#Putative uncharacterized protein#Vitis vinifera (Grape)#OrderedLocusNames=VIT_18s0089g00910#GO:0005634;GO:0003677;GO:0046983;GO:0009734;GO:0006355;GO:0006351#2F3P1C || sp|D0EZH0_9ROSI#Auxin response factor#Dimocarpus longan#unknown#GO:0005634;GO:0003677;GO:0046983;GO:0009734;GO:0006355;GO:0006351#2F3P1C || scaffold150
			Dca11269	3-exons||f-1||sp|B9N840_POPTR#Predicted protein#Populus trichocarpa (Western balsam poplar) (Populus balsamifera subsp trichocarpa)#ORFNames=POPTRDRAFT_584573#unknown#0F0P0C || AT3G42630.1 | Symbols: | Pentatricopeptide repeat (PPR) superfamily protein | chr3:14722314-14723635 FORWARD LENGTH=415 || scaffold150
			Dca11270	4-exons||f-1||sp|A5AMK9_VITVI#Putative uncharacterized protein#Vitis vinifera (Grape)#ORFNames=VITISV_019435#GO:0000166;GO:0016491#2F0P0C || AT1G10310.1 | Symbols: | NAD(P)-binding Rossmann-fold superfamily protein | chr1:3381733-3383874 REVERSE LENGTH=242 || scaffold150
			Dca11271	7-exons||f-1||sp|D7TGM3_VITVI#Putative uncharacterized protein#Vitis vinifera (Grape)#OrderedLocusNames=VIT_12s0035g01750#unknown#0F0P0C || scaffold150
			Dca11272	3-exons||f-1||sp|D7TGM3_VITVI#Putative uncharacterized protein#Vitis vinifera (Grape)#OrderedLocusNames=VIT_12s0035g01750#unknown#0F0P0C || scaffold150
			Dca11273	20-exons||f-1||sp|D7TGM4_VITVI#Putative uncharacterized protein#Vitis vinifera (Grape)#OrderedLocusNames=VIT_12s0035g01740#GO:0005525;GO:0003924#2F0P0C || scaffold150
R1-3604	61.123	scaffold4602
R2-58711	61.208	scaffold7210	Dca53684	2-exons||f-1||sp|O23741_BRAOL#SLG-Sc and SLA-Sc genes and Melmoth retrotransposon sequence#Brassica oleracea (Wild cabbage)#unknown#GO:0003676;GO:0008270;GO:0015074#2F1P0C || scaffold7210
			Dca53686	2-exons||f-1||sp|A5AS91_VITVI#Putative uncharacterized protein#Vitis vinifera (Grape)#ORFNames=VITISV_030606#GO:0003723;GO:0003964;GO:0008270;GO:0015074;GO:0006278#3F2P0C || scaffold7210
			Dca53687	5-exons||f-1||sp|A5BWY7_VITVI#Putative uncharacterized protein#Vitis vinifera (Grape)#ORFNames=VITISV_034902#GO:0003676;GO:0008270#2F0P0C || scaffold7210
R1-79796	61.265	scaffold1183	Dca4836	12-exons||f-1||sp|F6HWP9_VITVI#Putative uncharacterized protein#Vitis vinifera (Grape)#OrderedLocusNames=VIT_01s0244g00060#GO:0005634;GO:0004721#1F0P1C || AT2G33540.1 | Symbols: CPL3, ATCPL3 | C-terminal domain phosphatase-like 3 | chr2:14204081-14208797 REVERSE LENGTH=1241 || scaffold1183
			Dca4837	4-exons||f-1||sp|C7J2X9_ORYSJ#Os05g0235100 protein#Oryza sativa subsp japonica (Rice)#Name=Os05g0235100#GO:0003676;GO:0015074#1F1P0C || scaffold1183
			Dca4838	2-exons||f-1 || scaffold1183
			Dca4839	2-exons||f-1 || scaffold1183
			Dca4840	5-exons||f-1||sp|B9S040_RICCO#Kinase, putative#Ricinus communis (Castor bean)#ORFNames=RCOM_1297010#GO:0005524;GO:0004713#2F0P0C || scaffold1183
			Dca4841	14-exons||f-1||sp|D7T9Q5_VITVI#Putative uncharacterized protein#Vitis vinifera (Grape)#OrderedLocusNames=VIT_01s0011g01180#GO:0003684;GO:0003887;GO:0006281#2F1P0C || AT5G44740.2 | Symbols: POLH | Y-family DNA polymerase H | chr5:18047903-18051779 REVERSE LENGTH=672 || scaffold1183
			Dca4842	7-exons||f-1||sp|F6I6Y1_VITVI#Putative uncharacterized protein#Vitis vinifera (Grape)#OrderedLocusNames=VIT_18s0122g00190#unknown#0F0P0C || Os02t0187500-01 Uncharacterised protein family UPF0047 domain containing protein. || scaffold1183
			Dca4843	2-exons||f-1||sp|A5B6H6_VITVI#Putative uncharacterized protein#Vitis vinifera (Grape)#ORFNames=VITISV_022637#unknown#0F0P0C || scaffold1183
			Dca4844	6-exons||f-1||sp|Q2AA51_ASPOF#Retrotransposon gag protein#Asparagus officinalis (Garden asparagus)#ORFNames=19.t00003#GO:0003676;GO:0008270#2F0P0C || scaffold1183
R2-4266	61.351	scaffold1629
R2-163	61.414	scaffold6053	Dca48859	3-exons||f-1 || scaffold6053
			Dca48860	2-exons||f-1 || scaffold6053
			Dca48861	3-exons||f-1 || scaffold6053
			Dca48862	2-exons||f-1 || scaffold6053
R2-78404	61.489	scaffold2070	Dca20195	6-exons||f-1 || scaffold2070
			Dca20196	7-exons||f-1||sp|Q2HUZ2_MEDTR#Putative uncharacterized protein#Medicago truncatula (Barrel medic) (Medicago tribuloides)#ORFNames=MTR_7g111190, MtrDRAFT_AC149038g20v2#unknown#0F0P0C || sp|G7KLE3_MEDTR#LCR#Medicago truncatula (Barrel medic) (Medicago tribuloides)#ORFNames=MTR_6g013330#unknown#0F0P0C || scaffold2070
			Dca20197	2-exons||f-1 || scaffold2070
R1-83094	61.528	scaffold2253	Dca22478	2-exons||f-1||sp|B9T3K4_RICCO#Glutathione s-transferase, putative#Ricinus communis (Castor bean)#ORFNames=RCOM_0477560#GO:0004462;GO:0016740#2F0P0C || scaffold2253
			Dca22479	3-exons||f-1||sp|E2DN01_BETVU#Putative uncharacterized protein#Beta vulgaris (Sugar beet)#unknown#GO:0003723;GO:0003964;GO:0008270;GO:0015074;GO:0006278#3F2P0C || sp|Q9FZN9_ARATH#Retroelement pol polyprotein-like#Arabidopsis thaliana (Mouse-ear cress)#unknown#GO:0003723;GO:0003964;GO:0015074;GO:0006278#2F2P0C || scaffold2253
			Dca22480	3-exons||f-1||sp|G9FIF2_BETVU#Putative uncharacterized protein#Beta vulgaris (Sugar beet)#unknown#GO:0004190;GO:0003723;GO:0003964;GO:0008270;GO:0015074;GO:0006508;GO:0006278#4F3P0C || Os08t0202300-03 Reverse transcriptase domain containing protein. || scaffold2253
R1-25563	61.656	scaffold1629
R2-45817	61.766	scaffold1632	Dca13593	5-exons||f-1 || scaffold1632
			Dca13594	2-exons||f-1 || scaffold1632
			Dca13595	4-exons||f-1 || scaffold1632
			Dca13596	2-exons||f-1 || scaffold1632
			Dca13597	2-exons||f-1||sp|E7BQD5_SILLA#Gag-pol polyprotein#Silene latifolia (White campion) (Bladder campion)#unknown#GO:0003723;GO:0003964;GO:0008270;GO:0015074;GO:0006278#3F2P0C || scaffold1632
			Dca13598	3-exons||f-1 || scaffold1632
			Dca13599	2-exons||f-1 || scaffold1632
			Dca13600	2-exons||f-1 || scaffold1632
			Dca13601	5-exons||f-1 || scaffold1632
			Dca13602	3-exons||f-1 || scaffold1632
			Dca13603	6-exons||f-1||sp|E2DN01_BETVU#Putative uncharacterized protein#Beta vulgaris (Sugar beet)#unknown#GO:0003723;GO:0003964;GO:0008270;GO:0015074;GO:0006278#3F2P0C || Os08t0202300-03 Reverse transcriptase domain containing protein. || scaffold1632
			Dca13604	2-exons||f-1||sp|E2DN01_BETVU#Putative uncharacterized protein#Beta vulgaris (Sugar beet)#unknown#GO:0003723;GO:0003964;GO:0008270;GO:0015074;GO:0006278#3F2P0C || sp|Q9SKF2_ARATH#Putative Athila retroelement ORF1 protein#Arabidopsis thaliana (Mouse-ear cress)#Name=At2g13260#unknown#0F0P0C || scaffold1632
Note: scaaffolds marked with red color were repeated

## Sheet: Sheet2
scaffold1021
scaffold1027
scaffold10281
scaffold10845
scaffold11251
scaffold1146
scaffold1179
scaffold12270
scaffold1449
scaffold150
scaffold1505
scaffold1505
scaffold1515
scaffold1584
scaffold1629
scaffold16404
scaffold16404
scaffold1645
scaffold1646
scaffold18461
scaffold2113
scaffold2131
scaffold2136
scaffold2177
scaffold2177
scaffold2177
scaffold2661
scaffold2694
scaffold2738
scaffold2924
scaffold2933
scaffold2998
scaffold3053
scaffold3070
scaffold3070
scaffold3394
scaffold3664
scaffold385
scaffold385
scaffold385
scaffold385
scaffold385
scaffold3931
scaffold4065
scaffold4602
scaffold4731
scaffold4731
scaffold5092
scaffold5501
scaffold5711
scaffold5937
scaffold6790
scaffold722
scaffold840
scaffold8851
scaffold897
scaffold9365
scaffold992
